# Supplementary material for: A comprehensive atlas of endogenous peptides in maize
Source: Imeta. 2024 Nov 11;3(6):e247. doi: 10.1002/imt2.247 (PMC11683474; doi:10.1002/imt2.247)
Supplement: Supplementary file 2 — Table S1: Pearson correlations of biological replicates within each tissue. Table S2: List of non‐redundant endogenous peptides identified in maize using the peptidogenomics pipeline. Table S3: WGCNA‐derived peptide modules. Modules highly expressed in specific maize tissues are shown in Figure 2. Table S4: WGCNA‐derived protein modules. Modules highly expressed in specific maize tissues of maize are shown in Figure 2 and Figure S6. Table S5: Tissue‐wise Pearson and Spearman correlations between endogenous peptides and their associated proteins. [file IMT2-3-e247-s001.xlsx]

## Sheet: Table S1
Table S1. Pearson correlations of biological replicates within each tissue.
Sample	by Sample	Pearson Correlation
Tassel-1	Tassel-2	0.98
Tassel-1	Tassel-3	0.94
Tassel-2	Tassel-3	0.96
Silk (Unpollinated)-1	Silk (Unpollinated)-2	0.82
Silk (Unpollinated)-1	Silk (Unpollinated)-3	0.98
Silk (Unpollinated)-2	Silk (Unpollinated)-3	0.82
Female spikelet-1	Female spikelet-2	0.91
Female spikelet-1	Female spikelet-3	0.97
Female spikelet-2	Female spikelet-3	0.89
Ear primordium 1mm-1	Ear primordium 1mm-2	0.91
Ear primordium 1mm-1	Ear primordium 1mm-3	0.96
Ear primordium 1mm-2	Ear primordium 1mm-3	0.94
Germinated pollen-1	Germinated pollen-2	0.61
Germinated pollen-1	Germinated pollen-3	0.62
Germinated pollen-2	Germinated pollen-3	0.91
Endosperm 8 DAP-1	Endosperm 8 DAP-2	0.8
Endosperm 8 DAP-1	Endosperm 8 DAP-3	0.94
Endosperm 8 DAP-2	Endosperm 8 DAP-3	0.86
Embryo 20 DAP-1	Embryo 20 DAP-2	0.79
Embryo 20 DAP-1	Embryo 20 DAP-3	0.78
Embryo 20 DAP-2	Embryo 20 DAP-3	0.8
Juvenile Leaf Blade 3-1	Juvenile Leaf Blade 3-2	0.8
Juvenile Leaf Blade 3-1	Juvenile Leaf Blade 3-3	0.62
Juvenile Leaf Blade 3-2	Juvenile Leaf Blade 3-3	0.86
Mature leaf 8-1	Mature leaf 8-2	0.94
Mature leaf 8-1	Mature leaf 8-3	0.73
Mature leaf 8-2	Mature leaf 8-3	0.82
6-7 internode-1	6-7 internode-2	0.82
6-7 internode-1	6-7 internode-3	0.79
6-7 internode-2	6-7 internode-3	0.83
Vegetative meristem 19 Days-1	Vegetative meristem 19 Days-2	0.9
Vegetative meristem 19 Days-1	Vegetative meristem 19 Days-3	0.95
Vegetative meristem 19 Days-2	Vegetative meristem 19 Days-3	0.89
Primary root 5 Days-1	Primary root 5 Days-2	0.95
Primary root 5 Days-1	Primary root 5 Days-3	0.95
Primary root 5 Days-2	Primary root 5 Days-3	0.93
Secondary root 7 Days-1	Secondary root 7 Days-2	0.73
Secondary root 7 Days-1	Secondary root 7 Days-3	0.73
Secondary root 7 Days-2	Secondary root 7 Days-3	0.94
	Average	0.86
W23 Pollen__1	W23 Pollen__5	0.578157
W23 Pollen__2	W23 Pollen__3	0.75852
W23 Pollen__2	W23 Pollen__4	0.750298
W23 Pollen__2	W23 Pollen__5	0.569864
W23 Pollen__3	W23 Pollen__4	0.928504
W23 Pollen__3	W23 Pollen__5	0.780786
W23 Pollen__4	W23 Pollen__5	0.687911
	Average	0.758404

## Sheet: Table S2
Table S2. List of non-redundant endogenous peptides identified in maize using the peptidogenomics pipeline.
Peptide	Peptide ID	Frame ID	Gene	Remark	Frame Remark	Frame No.	Tissues	Number of tissues	Chr	Start	Strand	Gene	prot	TSS_location	Neighbour__protein	Strand.1	Start_coden	Stop_coden	Clas_start_six_aas	Clas_stop_six_aas	Sense/antisense	Pep_DistanceToTSS	Pep_DistanceToGene	MH+	Score	pI	Tas-Exp-1	Tas-Exp-2	Tas-Exp-3	Tas-Int-1	Tas-Int-2	Tas-Int-3	GP-Exp-1	GP-Exp-2	GP-Exp-3	GP-Int-1	GP-Int-2	GP-Int-3	SiU-Exp-1	SiU-Exp-2	SiU-Exp-3	SiU-Int-1	SiU-Int-2	SiU-Int-3	EP-Exp-1	EP-Exp-2	EP-Exp-3	EP-Int-1	EP-Int-2
LTSSACTPTKTT	P1	Zm00001d003209_P001_2	Zm00001d003209	unique	out of frame	2	PR5D, SiU, Tas, SR7D, ML8, En8DAP, IND, FS, Em20DAP, GP, VM19D	11	Chr2	36040381	-	Zm00001d003209		36040798	Zm00001d003209	-	CTA	CGC	CPGLTS	KTTRAP	sense	-416	-381	1210.6	33.16	8.55	1	1	1	29705000	24024000	29835000	1	1	1	44435000	37298000	41656000	1	1	1	18280000	18838000	25221000	0	0	1	0	0
APVPETKSDAEPA	P2	Zm00001d041290_P001_1	Zm00001d041290	junction	in frame	1	EP, PR5D, JLB3, IND, FS, SR7D, Tas, En8DAP, ML8, SiU	10	3	110651825	+	Zm00001d041290	Zm00001d041290_P003	110651531	Zm00001d041290_P004	+	GCT	GCT	AVAAPV	EPAAVA	0			1311.64	29.16	3.93	2	1	2	10143000	822190	14298000	3	2	2	0	0	0	2	3	2	7826100	2485900	3394900	1	2	1	23991000	24074000
FVLNQHQPAEHDESSSQ	P3	Zm00001d008268_P001_1	Zm00001d008268	junction	in frame	1	EP, PR5D, JLB3, IND, FS, SR7D, Tas, En8DAP, ML8, SiU	10	8	3549002	+	Zm00001d008268	Zm00001d008268_P001	3546732	Zm00001d008268_P001	+	TTT	TGA	-	-	0			1952.87	40.12	4.42	3	2	2	64038000	72149000	88217000	2	4	1	0	0	0	3	2	4	72262000	96205000	79740000	2	2	2	116180000	111280000
KDGDIVE	P4	Zm00001d051545_P001_1	Zm00001d051545	junction	in frame	1	EP, PR5D, JLB3, IND, FS, SR7D, Tas, En8DAP, ML8, SiU	10	4	162052025	-	Zm00001d051545	Zm00001d051545_P001	162053497	Zm00001d051545_P005	-	AAG	GTG	TELKDG	IVEVRV	0			775.383	42.71	3.88	2	1	2	11697000	6169700	11620000	0	0	0	0	0	0	2	3	3	11028000	18518000	22961000	2	2	2	35039000	37116000
KPDATVF	P5	Zm00001d040309_P001_1	Zm00001d040309	junction	in frame	1	EP, PR5D, JLB3, IND, FS, SR7D, Tas, En8DAP, ML8, SiU	10	3	37112192	+	Zm00001d040309	Zm00001d040309_P001	37110944	Zm00001d040309_P005	+	AAA	CTG	AAQKPD	TVFLPS	0			777.414	34	6.34	5	5	5	138580000	164120000	177500000	2	2	2	0	0	0	1	2	3	2224300	23395000	25597000	4	4	5	104560000	120520000
KVALGLKGL	P6	Zm00001d043795_P001_1	Zm00001d043795	junction	in frame	1	EP, PR5D, JLB3, IND, FS, SR7D, Tas, En8DAP, ML8, SiU	10	3	210370757	+	Zm00001d043795	Zm00001d043795_P003	210370694	Zm00001d043795_P001	+	AAG	ATC	IRAKVA	KGLIYE	0			898.608	28.59	10.81	5	4	4	23768000	21486000	17153000	2	4	6	0	0	0	7	4	3	23733000	13686000	16436000	6	5	4	7382900	15464000
LEISGLLNPHFQK	P7	Zm00001d035321_P001_1	Zm00001d035321	unique	in frame	1	EP, PR5D, JLB3, IND, FS, SR7D, Tas, En8DAP, ML8, SiU	10	6	21259908	+	Zm00001d035321	Zm00001d035321_P001	21261630	Zm00001d035322_P001	+	CTC	TGA	-	-	0			1495.83	84.57	7.55	3	3	3	58175000	108420000	101330000	1	0	2	0	0	0	2	2	2	13305000	270450000	23314000	3	3	4	169210000	233240000
LEKRSVEDL	P8	Zm00001d049674_P001_1	Zm00001d049674	junction	in frame	1	EP, PR5D, JLB3, IND, FS, SR7D, Tas, En8DAP, ML8, SiU	10	4	39643820	-	Zm00001d049674	Zm00001d049674_P001	39644062	Zm00001d049674_P002	-	CTG	ATC	AKLLEK	EDLILS	0			1088.59	36.05	4.43	2	2	1	60719000	68288000	50049000	2	1	2	0	0	0	2	2	2	30086000	31132000	34527000	1	2	2	172520000	205730000
LILAGRFSSSGE	P9	Zm00001d015361_P001_1	Zm00001d015361	unique	in frame	1	EP, PR5D, JLB3, IND, FS, SR7D, Tas, En8DAP, ML8, SiU	10	5	86288775	+	Zm00001d015361	Zm00001d015361_P001	86285493	Zm00001d015361_P001	+	CTA	CCC	RALLIL	SGEPVA	0			1236.66	30.7	6.41	1	2	1	12790000	23470000	21721000	1	1	0	0	0	0	1	2	2	4335900	5693000	2521500	1	2	1	41510000	35058000
LLSKPKKSEEVVD	P10	Zm00001d043224_P001_1	Zm00001d043224	unique	in frame	1	EP, PR5D, JLB3, IND, FS, SR7D, Tas, En8DAP, ML8, SiU	10	3	192368677	+	Zm00001d043224	Zm00001d043224_P001	192365178	Zm00001d043224_P001	+	CTA	TGA	-	-	0			1471.84	27.8	6.58	4	4	4	177020000	255190000	201410000	4	5	3	0	0	0	7	5	5	73774000	68920000	60254000	7	3	6	345970000	263010000
LMRNFGDL	P11	Zm00001d033186_P001_1	Zm00001d033186	junction	in frame	1	EP, PR5D, JLB3, IND, FS, SR7D, Tas, En8DAP, ML8, SiU	10	1	253271342	+	Zm00001d033186	Zm00001d033186_P001	253273170	Zm00001d033187_P001	+	CTG	ATG	SIFLMR	GDLMAI	0			965.487	30.5	6.34	3	4	3	101060000	126600000	173670000	1	2	1	0	0	0	2	3	2	59377000	72447000	70840000	3	2	3	129330000	113500000
LVVAAAFT	P12	Zm00001d035479_P001_1	Zm00001d035479	unique	in frame	1	EP, PR5D, JLB3, IND, FS, SR7D, Tas, En8DAP, ML8, SiU	10	6	28769634	-	Zm00001d035479	Zm00001d035479_P001	28769667	Zm00001d035479_P001	-	CTG	ATC	PLLLVV	AFTIKA	0			791.466	31.57	6.1	3	2	2	14484000	20914000	27644000	2	2	3	0	0	0	2	1	3	7572900	5132400	6545100	2	3	3	28938000	40555000
NTKTSLKSVK	P13	Zm00001d027471_P001_1	Zm00001d027471	unique	in frame	1	EP, PR5D, JLB3, IND, FS, SR7D, Tas, En8DAP, ML8, SiU	10	1	6035495	+	Zm00001d027471	Zm00001d027471_P001	6034724	Zm00001d027471_P001	+	AAC	GGC	PSYNTK	SVKGPL	0			1105.66	39.88	11.1	3	2	3	146190000	139560000	174870000	1	2	1	0	0	0	4	5	6	217630000	211320000	329250000	2	2	3	161170000	198790000
SPAWDEKL	P14	Zm00001d005315_P001_1	Zm00001d005315	unique	in frame	1	EP, PR5D, JLB3, IND, FS, SR7D, Tas, En8DAP, ML8, SiU	10	2	169380322	+	Zm00001d005315	Zm00001d005315_P001	169380169	Zm00001d005315_P001	+	AGC	CTC	NGESPA	EKLLVP	0			945.468	40.03	4.18	2	1	1	170710000	164770000	171460000	3	2	1	0	0	0	2	1	2	71074000	5581000	87649000	2	2	2	396450000	402510000
TVQNRQAKVSVIPSAAALVIKA	P15	Zm00001d010017_P001_1	Zm00001d010017	unique	in frame	1	EP, PR5D, JLB3, IND, FS, SR7D, Tas, En8DAP, ML8, SiU	10	8	95278827	-	Zm00001d010017	Zm00001d010017_P001	95279023	Zm00001d010017_P001	-	ACC	CTC	VKLTVQ	IKALKE	0			2264.34	25.55	11.82	1	1	1	56054000	30545000	65897000	0	2	0	0	0	0	1	1	2	13479000	7361500	11852000	1	1	1	12465000	16568000
VAIAIAHALAL	P16	Zm00001d051362_P001_1	Zm00001d051362	unique	in frame	1	EP, PR5D, JLB3, IND, FS, SR7D, Tas, En8DAP, ML8, SiU	10	4	155985712	-	Zm00001d051362	Zm00001d051362_P001	155986043	Zm00001d051362_P001	-	GTG	TTC	AGLVAI	LALFVG	0			1062.67	35.79	7.55	1	1	1	26972000	38196000	42888000	1	1	1	0	0	0	1	1	1	14618000	14330000	18397000	1	1	1	24148000	22203000
RGISPRTTNF	P17	Zm00001d039883_P001_1	Zm00001d039883	unique	in frame	1	EP, PR5D, JLB3, IND, FS, SR7D, Tas, En8DAP, ML8, SiU	10	3	17592809	+	Zm00001d039883	Zm00001d039883_P001	17590801	Zm00001d039883_P001	+	CGT	TTG	LDLRGI	TNFLHL	0			1148.62	25.8	12.5	1	1	0	5598900	1119100	0	0	0	1	0	0	0	2	1	1	1632700	1471400	1057800	1	2	5	16745000	15409000
MAKFNGSQ	P18	Zm00001d054107_P001_1	Zm00001d054107	junction	in frame	1	EP, PR5D, JLB3, IND, FS, SR7D, En8DAP, ML8, SiU	9	4	246784280	+	Zm00001d054107	Zm00001d054107_P001	246781816	Zm00001d054107_P004	+	ATG	TGA	-	-	0			882.414	32.58	9.7	0	1	0	0	0	0	1	1	1	0	0	0	1	2	2	3552300	7161400	6699000	2	2	2	10779000	11477000
LLRPSSTAA	P19	Zm00001d008693_P001_1	Zm00001d008693	junction	in frame	1	EP, PR5D, JLB3, IND, FS, SR7D, Tas, En8DAP, ML8	9	8	17302926	-	Zm00001d008693	Zm00001d008693_P001	17303768	Zm00001d008693_P003	-	CTG	TGA	-	-	0			915.526	43.34	10.55	1	2	2	3100100	7510400	6731100	0	2	1	0	0	0	0	1	0	0	0	0	1	1	3	15232000	6280300
MAVRPLPNMFG	P20	Zm00001d033647_P001_1	Zm00001d033647	junction	in frame	1	EP, PR5D, JLB3, IND, FS, SR7D, Tas, En8DAP, ML8	9	1	269563857	+	Zm00001d033647	Zm00001d033647_P001	269562353	Zm00001d033647_P007	+	ATG	TGA	-	-	0			1232.63	28.02	10.55	3	1	3	9338300	2259500	14964000	2	1	1	0	0	0	0	1	1	0	0	0	3	2	2	21185000	21931000
QAANVTFT	P21	Zm00001d043414_P001_1	Zm00001d043414	junction	in frame	1	EP, PR5D, JLB3, IND, FS, SR7D, En8DAP, ML8	8	3	199051479	-	Zm00001d043414	Zm00001d043414_P001	199052616	Zm00001d043414_P003	-	CAG	GCA	ATSQAA	TFTARA	0			851.426	32.81	6.1	0	2	0	0	0	0	0	1	0	0	0	0	1	1	0	0	0	0	2	2	3	22386000	21551000
MVTSAGYFLPYKQL	P22	Zm00001d051405_P001_1	Zm00001d051405	unique	in frame	1	EP, PR5D, JLB3, IND, FS, SR7D, Tas, En8DAP, ML8	9	4	157333144	-	Zm00001d051405	Zm00001d051405_P001	157334121	Zm00001d051405_P001	-	ATG	GCC	IGLMVT	KQLASM	0			1617.83	40.4	9.15	1	1	1	9161700	10624000	12106000	1	0	2	0	0	0	0	0	0	0	0	0	3	3	0	19044000	9045800
VYAAVNSL	P23	Zm00001d005485_P001_1	Zm00001d005485	unique	in frame	1	EP, PR5D, JLB3, IND, FS, SR7D, En8DAP, ML8	8	2	175612743	-	Zm00001d005485	Zm00001d005485_P001	175612830	Zm00001d005485_P001	-	GTG	TAC	GAAVYA	NSLYNV	0			836.451	46.79	6.09	3	1	1	0	0	0	0	0	1	0	0	0	2	0	3	0	0	0	0	3	2	0	9990300
VTPVLPKQPVDMRF	P24	Zm00001d011774_P001_1	Zm00001d011774	unique	in frame	1	PR5D, JLB3, IND, FS, SR7D, Tas, En8DAP, ML8, SiU	9	8	161297423	-	Zm00001d011774	Zm00001d011774_P001	161295121	Zm00001d011773_P001	+	GTC	CTG	LARVTP	MRFLAK	1			1626.9	33.53	9.7	2	2	2	9806800	33476000	26147000	0	1	0	0	0	0	2	2	2	12381000	11961000	11720000	1	0	0	0	0
GPAAVDPKLA	P25	Zm00001d002451_P001_1	Zm00001d002451	unique	in frame	1	EP, PR5D, JLB3, IND, FS, SR7D, Tas, En8DAP, ML8, SiU	10	2	12960458	+	Zm00001d002451	Zm00001d002451_P001	12958621	Zm00001d002451_P001	+	GGC	GCT	GVFGPA	KLAAGG	0			938.531	26.21	6.34	1	1	1	70068000	80802000	105350000	0	2	1	0	0	0	1	1	1	98654000	149000000	113940000	1	2	1	515670000	491480000
QPPFQPN	P26	Zm00001d034754_P001_1	Zm00001d034754	junction	in frame	1	EP, PR5D, JLB3, IND, SR7D, Tas, En8DAP, ML8	8	1	301381176	+	Zm00001d034754	Zm00001d034754_P003	301380623	Zm00001d034754_P001	+	CAA	AGC	LTVQPP	QPNSHE	0			827.405	31.28	6.1	0	1	1	0	851380	1038700	2	2	1	0	0	0	0	0	0	0	0	0	1	1	2	862050	1164200
AGAILVSAK	P27	Zm00001d052104_P001_1	Zm00001d052104	unique	in frame	1	EP, PR5D, JLB3, IND, SR7D, En8DAP, ML8, SiU	8	4	179684502	-	Zm00001d052104	Zm00001d052104_P001	179685804	Zm00001d052104_P001	-	GCT	GCG	AGGAGA	SAKAFG	0			829.514	48.01	9.7	0	0	0	0	0	0	1	2	0	0	0	0	0	1	1	0	2094700	1784500	1	1	0	5104000	5167300
AFVFLGAL	P28	Zm00001d045394_P001_1	Zm00001d045394	unique	in frame	1	PR5D, JLB3, IND, SR7D, En8DAP, ML8	6	9	20529448	+	Zm00001d045394	Zm00001d045394_P001	20529169	Zm00001d045394_P001	+	GCC	GTC	ALDAFV	GALVEG	0			837.487	30.95	6.1	0	0	0	0	0	0	0	1	1	0	0	0	0	0	0	0	0	0	0	0	0	0	0
GLNATGFGR	P29	Zm00001d025619_P001_1	Zm00001d025619	unique	in frame	1	EP, PR5D, JLB3, IND, FS, SR7D, Tas, En8DAP, ML8, SiU	10	10	124228056	-	Zm00001d025619	Zm00001d025619_P001	124228881	Zm00001d025619_P001	-	GGT	TGA	-	-	0			892.464	32.72	10.55	2	2	2	230330000	245660000	174200000	0	0	0	0	0	0	2	1	1	54313000	28866000	29346000	2	1	2	353430000	121110000
KDAEGFL	P30	Zm00001d008409_P001_1	Zm00001d008409	unique	in frame	1	EP, PR5D, JLB3, IND, FS, SR7D, Tas, En8DAP, ML8, SiU	10	8	8014676	+	Zm00001d008409	Zm00001d008409_P001	8013677	Zm00001d008409_P001	+	AAG	TGT	DFPKDA	GFLCLF	0			779.393	28.36	4.18	4	4	4	19904000	19770000	21432000	1	2	2	0	0	0	2	1	2	2295100	1829700	3593200	1	1	3	4634500	4466100
KGAGNLLK	P31	Zm00001d018475_P001_1	Zm00001d018475	unique	in frame	1	EP, PR5D, JLB3, IND, FS, SR7D, Tas, En8DAP, ML8, SiU	10	5	221503532	+	Zm00001d018475	Zm00001d018475_P001	221498364	Zm00001d018475_P001	+	AAA	GAA	VNSKGA	LLKENP	0			800.499	25.71	10.81	1	1	1	6830800	10747000	9483900	1	0	0	0	0	0	1	1	1	633630	2258500	1340900	3	2	2	137930000	138270000
VAVNGEPTNQSDEL	P32	Zm00001d021021_P001_1	Zm00001d021021	junction	in frame	1	EP, PR5D, JLB3, IND, FS, SR7D, Tas, En8DAP, ML8, SiU	10	7	140562920	-	Zm00001d021021	Zm00001d021021_P001	140562042	Zm00001d021020_P001	-	GTC	TAG	-	-	0			1472.69	29.16	3.42	2	2	2	347350000	417600000	449830000	2	1	1	0	0	0	2	3	2	125000000	134110000	220600000	2	2	2	373620000	438090000
IYRELQSVH	P33	Zm00001d023445_P001_1	Zm00001d023445	unique	in frame	1	EP, PR5D, JLB3, IND, FS, SR7D, En8DAP, ML8	8	10	5692440	+	Zm00001d023445	Zm00001d023445_P001	5688066	Zm00001d023445_P001	+	ATA	ATG	-	-	0			1144.61	25.35	7.54	0	1	0	0	0	0	0	0	0	0	0	0	0	0	0	0	0	0	1	2	1	9148500	27223000
LVTDEARKEF	P34	Zm00001d031825_P001_1	Zm00001d031825	junction	in frame	1	PR5D, JLB3, IND, SR7D, En8DAP, ML8	6	1	202995897	-	Zm00001d031825	Zm00001d031825_P001	202995984	Zm00001d031825_P004	-	CTC	GCC	AKLLVT	KEFAAL	0			1207.63	43.26	4.43	0	0	1	0	0	0	0	0	0	0	0	0	0	0	0	0	0	0	0	0	1	0	0
EADPTAISRL	P35	Zm00001d026140_P001_1	Zm00001d026140	unique	in frame	1	EP, PR5D, IND, FS, SR7D, Tas, En8DAP, ML8, SiU	9	10	139507647	-	Zm00001d026140	Zm00001d026140_P001	139507905	Zm00001d026140_P001	-	GAA	ATC	EVLEAD	SRLIYS	0			1072.56	47.94	4.18	1	1	1	53058000	62667000	75978000	0	0	0	0	0	0	1	1	2	9049200	10962000	16190000	1	2	1	198320000	197350000
PVPADTVMFHNQY	P36	Zm00001d046593_P001_1	Zm00001d046593	unique	in frame	1	EP, PR5D, IND, FS, SR7D, Tas, En8DAP, ML8, SiU	9	9	97680149	+	Zm00001d046593	Zm00001d046593_P001	97676100	Zm00001d046593_P001	+	CCT	TGG	DGNPVP	NQYWTS	0			1518.7	59.72	5.29	3	3	2	81285000	101300000	116810000	3	3	4	0	0	0	3	3	3	32509000	32103000	38584000	3	2	3	95233000	114910000
RLLDPGASF	P37	Zm00001d050336_P001_1	Zm00001d050336	junction	in frame	1	EP, PR5D, IND, FS, SR7D, Tas, En8DAP, ML8, SiU	9	4	82009715	-	Zm00001d050336	Zm00001d050336_P001	82010100	Zm00001d050336_P010	-	CGA	CTC	RIDRLL	ASFLEL	0			975.526	25.54	6.34	2	2	2	68613000	81253000	91468000	1	1	1	0	0	0	2	2	2	25120000	24155000	25877000	2	3	2	290180000	549820000
SVILPVQVRGQVV	P38	Zm00001d052721_P001_1	Zm00001d052721	unique	in frame	1	EP, PR5D, IND, FS, SR7D, Tas, En8DAP, ML8, SiU	9	4	198793710	+	Zm00001d052721	Zm00001d052721_P001	198793742	Zm00001d052721_P002	+	AGT	GTG	HIFSVI	QVVVPN	0			1393.85	34.5	10.55	19	14	18	81958000	81370000	101450000	9	10	14	0	0	0	10	7	12	63347000	53325000	33777000	14	17	14	105740000	140650000
VELAHSGQYLLNL	P39	Zm00001d011941_P001_1	Zm00001d011941	junction	in frame	1	EP, PR5D, IND, FS, SR7D, Tas, En8DAP, ML8, SiU	9	8	164863395	-	Zm00001d011941	Zm00001d011941_P001	164863239	Zm00001d011941_P007	-	GTT	CCC	DDEVEL	LNLPIK	0			1456.78	25.28	5.36	1	2	2	11675000	17747000	15432000	2	1	2	0	0	0	1	1	1	4570700	7194800	6209600	2	2	3	25847000	38948000
VIGPEVEKL	P40	Zm00001d038579_P001_1	Zm00001d038579	unique	in frame	1	EP, PR5D, IND, FS, SR7D, Tas, En8DAP, ML8, SiU	9	6	160395052	-	Zm00001d038579	Zm00001d038579_P001	160396315	Zm00001d038579_P001	-	GTT	GTG	ADDVIG	EKLVAA	0			983.577	40.72	4.26	1	1	1	24344000	22674000	29597000	2	1	3	0	0	0	4	2	1	45345000	21985000	27654000	2	3	1	255650000	91863000
QDGDEGLGTMLVA	P41	Zm00001d008974_P001_1	Zm00001d008974	unique	in frame	1	EP, PR5D, IND, FS, SR7D, Tas, En8DAP, ML8	8	8	27986157	-	Zm00001d008974	Zm00001d008974_P001	27986511	Zm00001d008974_P002	-	CAA	GGC	SQDQDG	LVAGGL	0			1305.6	27.63	3.38	0	1	1	0	12420000	15224000	2	2	2	0	0	0	0	0	0	0	0	0	4	3	4	26634000	72298000
GVLLLHPFNAY	P42	Zm00001d008993_P004_1	Zm00001d008993	junction	in frame	1	EP, PR5D, IND, FS, SR7D, En8DAP, ML8	7	8	29094789	-	Zm00001d008993	Zm00001d008993_P004	29094801	Zm00001d008993_P023	-	GGC	CTG	ESLGVL	NAYLEQ	0			1243.68	25.14	7.54	2	2	0	0	0	0	0	2	0	0	0	0	1	0	0	0	0	0	1	2	3	7573700	13252000
SRLAAAGAPAETTSAGVPRMPAF	P43	Zm00001d029083_P001_1	Zm00001d029083	unique	in frame	1	PR5D, IND, FS, SR7D, En8DAP, ML8	6	1	57395081	+	Zm00001d029083	Zm00001d029083_P001	57395039	Zm00001d029083_P001	+	TCC	GAC	RRFSRL	PAFDHV	0			2229.14	51.06	10.4	0	1	0	0	0	0	2	1	1	0	0	0	0	1	0	0	0	0	1	0	0	0	0
LECILNELL	P44	Zm00001d043666_P001_1	Zm00001d043666	unique	in frame	1	PR5D, IND, FS, SR7D, Tas, En8DAP, ML8	7	3	206545937	+	Zm00001d043666	Zm00001d043666_P001	206544533	Zm00001d043666_P001	+	CTG	GTT	LEDLEC	ELLVAK	0			1059.58	40.99	3.61	1	1	0	221860000	326680000	0	0	0	0	0	0	0	0	1	0	0	0	0	0	0	0	0	0
ELLEGKTLPGVLALDDA	P45	Zm00001d015376_P001_1	Zm00001d015376	junction	in frame	1	EP, PR5D, IND, SR7D, Tas, En8DAP, ML8, SiU	8	5	87055052	+	Zm00001d015376	Zm00001d015376_P001	87052154	Zm00001d015376_P001	+	GAA	TAG	-	-	0			1753.96	37.38	3.74	1	2	1	50628000	41381000	35976000	0	0	0	0	0	0	1	1	2	0	2700300	3437800	2	1	1	15089000	16699000
VSLLTDSGNTKD	P46	Zm00001d007940_P001_1	Zm00001d007940	junction	in frame	1	PR5D, IND, SR7D, Tas, En8DAP, ML8, SiU	7	2	243480566	-	Zm00001d007940	Zm00001d007940_P001	243481341	Zm00001d007940_P002	-	GTG	GAC	DGFVSL	TKDDLR	0			1249.63	60.76	4.11	1	2	2	20967000	32368000	38440000	0	0	1	0	0	0	1	2	1	2766700	2307900	4886900	0	1	1	0	0
GLAGQGKIN	P47	Zm00001d037513_P001_1	Zm00001d037513	unique	in frame	1	PR5D, IND, SR7D, Tas, En8DAP, ML8	6	6	127667518	-	Zm00001d037513	Zm00001d037513_P001	127667683	Zm00001d037513_P001	-	GGC	CCA	YFHGLA	KINPLI	0			857.484	27.27	9.7	3	3	4	13083000	13260000	19030000	0	0	1	0	0	0	0	0	1	0	0	0	0	0	0	0	0
QAAGACGAL	P48	Zm00001d002609_P001_1	Zm00001d002609	unique	in frame	1	PR5D, IND, SR7D, En8DAP, ML8	5	2	16657760	-	Zm00001d002609	Zm00001d002609_P001	16658702	Zm00001d002609_P001	-	CAG	GAC	EECQAA	GALDCA	0			761.361	33.6	5.92	0	0	0	0	0	0	1	1	1	0	0	0	0	0	0	0	0	0	0	0	0	0	0
KEADQIGI	P49	Zm00001d024723_P001_1	Zm00001d024723	junction	in frame	1	EP, PR5D, JLB3, IND, FS, SR7D, Tas, En8DAP, ML8, SiU	10	10	85131355	-	Zm00001d024723	Zm00001d024723_P001	85132835	Zm00001d024723_P002	-	AAA	AAA	EQNKEA	IGIKMY	0			873.468	37.56	4.18	4	4	4	5369200	5989300	9086400	0	0	0	0	0	0	4	6	6	5876500	14548000	8585200	3	4	2	10813000	8822000
LTIDNQVST	P50	Zm00001d033303_P002_1	Zm00001d033303	junction	in frame	1	EP, PR5D, JLB3, IND, FS, SR7D, Tas, En8DAP, ML8, SiU	10	1	258168278	+	Zm00001d033303	Zm00001d033303_P002	258168407	Zm00001d033303_P007	+	CTG	CAA	ENTLTI	VSTQDG	0			990.51	37.86	3.75	2	2	2	10970000	16401000	12947000	1	1	0	0	0	0	1	4	4	4817800	8385800	8367000	3	2	2	15145000	17143000
NKLTELKK	P51	Zm00001d050202_P001_1	Zm00001d050202	junction	in frame	1	EP, PR5D, JLB3, IND, FS, SR7D, Tas, En8DAP, ML8, SiU	10	4	73400403	-	Zm00001d050202	Zm00001d050202_P001	73401857	Zm00001d050202_P002	-	AAC	ATG	KAINKL	LKKMLE	0			973.604	30.34	10.51	2	1	3	24736000	10119000	54174000	1	0	0	0	0	0	1	1	2	6817300	3778000	9482300	1	1	1	7941900	7801000
TLESMKYKE	P52	Zm00001d049234_P001_1	Zm00001d049234	unique	in frame	1	EP, PR5D, JLB3, IND, FS, SR7D, Tas, En8DAP, ML8, SiU	10	4	22023041	-	Zm00001d049234	Zm00001d049234_P001	22026866	Zm00001d049234_P001	-	ACG	TAG	-	-	0			1128.56	44.1	6.52	3	3	4	16679000	17514000	17169000	4	3	3	0	0	0	3	1	3	6481900	3391700	6927900	6	5	7	19647000	20087000
TVSEGKSEGSGKSESTDSGKVTETKADTAPAE	P53	Zm00001d010504_P001_1	Zm00001d010504	unique	in frame	1	EP, PR5D, JLB3, IND, FS, SR7D, Tas, En8DAP, ML8, SiU	10	8	118253846	+	Zm00001d010504	Zm00001d010504_P001	118250892	Zm00001d010504_P001	+	ACT	TAG	-	-	0			3170.48	35.76	4.22	4	3	4	21118000	25296000	28289000	4	6	2	0	0	0	2	1	2	7331600	4747600	5315900	4	4	3	90766000	110470000
VAAFGLKDKF	P54	Zm00001d039594_P001_1	Zm00001d039594	unique	in frame	1	EP, PR5D, JLB3, IND, FS, SR7D, Tas, En8DAP, ML8, SiU	10	3	8561989	+	Zm00001d039594	Zm00001d039594_P001	8560819	Zm00001d039594_P001	+	GTA	GAT	VQMVAA	DKFDEE	0			1095.62	42.36	9.54	1	2	2	6121400	10985000	12615000	0	2	1	0	0	0	2	1	1	1285600	1507000	1441800	1	1	1	175700	13854000
VTVHDGGNLDQATY	P55	Zm00001d030694_P002_1	Zm00001d030694	unique	in frame	1	PR5D, JLB3, IND, FS, SR7D, Tas, En8DAP, ML8, SiU	9	1	153748843	+	Zm00001d030694	Zm00001d030694_P002	153744371	Zm00001d030694_P001	+	GTC	AGC	VVQVTV	ATYSVS	0			1489.69	32.9	4.11	2	2	3	9647300	0	8430000	3	0	2	0	0	0	2	2	2	458340000	529230000	392810000	1	5	1	0	0
VAAAAGGAAATGASLQEID	P56	Zm00001d008594_P001_1	Zm00001d008594	unique	in frame	1	EP, PR5D, JLB3, IND, FS, SR7D, Tas, En8DAP, ML8	9	8	13894704	+	Zm00001d008594	Zm00001d008594_P001	13894290	Zm00001d008594_P001	+	GTC	TAG	-	-	0			1643.82	40.89	3.55	5	4	5	150430000	137450000	144610000	0	0	0	0	0	0	0	0	0	0	0	0	3	3	4	42265000	89928000
VQFLQSKFGAK	P57	Zm00001d018809_P001_1	Zm00001d018809	unique	in frame	1	EP, PR5D, IND, FS, SR7D, Tas, En8DAP, ML8	8	7	5835547	-	Zm00001d018809	Zm00001d018809_P001	5835488	Zm00001d018809_P002	-	GTC	TGA	-	-	0			1252.7	53.87	10.81	1	0	1	4343500	0	9604600	0	0	0	0	0	0	0	0	0	0	0	0	2	2	1	11796000	13894000
DIRVLTDAD	P58	Zm00001d043195_P001_1	Zm00001d043195	unique	in frame	1	PR5D, IND, SR7D, Tas, En8DAP, ML8	6	3	191226099	-	Zm00001d043195	Zm00001d043195_P001	191226231	Zm00001d043195_P001	-	GAC	CGA	DEADIR	DADRSA	0			1017.52	44.27	3.83	2	1	2	6072600	4698600	7100400	0	0	0	0	0	0	0	0	0	0	0	0	0	1	0	0	0
GVIFYGGYKL	P59	Zm00001d013785_P001_1	Zm00001d013785	unique	in frame	1	EP, PR5D, JLB3, IND, FS, SR7D, Tas, En8DAP, SiU	9	5	20156967	+	Zm00001d013785	Zm00001d013785_P001	20155040	Zm00001d013785_P001	+	GGG	TTT	SMWGVI	YKLFSG	0			1116.61	34.47	9.15	4	2	5	49026000	72695000	64372000	3	1	3	0	0	0	4	3	2	42995000	56027000	42699000	7	6	7	118340000	149160000
GVTKEDVEAAITSALSPSNL	P60	Zm00001d042726_P001_1	Zm00001d042726	unique	in frame	1	EP, PR5D, JLB3, IND, FS, SR7D, Tas, En8DAP, SiU	9	3	178251896	+	Zm00001d042726	Zm00001d042726_P001	178251893	Zm00001d042726_P001	+	GGC	GTG	-	-	0			2002.03	72.03	3.93	1	3	2	14261000	26987000	21934000	2	0	2	0	0	0	2	2	2	7624000	42982000	5623800	1	1	1	26475000	24353000
KGKASSEP	P61	Zm00001d035649_P001_1	Zm00001d035649	unique	in frame	1	EP, PR5D, JLB3, IND, FS, SR7D, Tas, En8DAP, SiU	9	6	38355087	+	Zm00001d035649	Zm00001d035649_P001	38354047	Zm00001d035649_P001	+	AAG	ACT	SDRKGK	SEPTVL	0			803.426	27.94	9.54	1	1	3	1434300	1157800	5877400	0	0	0	0	0	0	1	1	1	899650	1044900	1148200	2	1	2	4713100	2773900
VTAGVKNL	P62	Zm00001d051824_P001_1	Zm00001d051824	unique	in frame	1	EP, PR5D, JLB3, IND, FS, SR7D, Tas, En8DAP, SiU	9	4	171071406	-	Zm00001d051824	Zm00001d051824_P001	171073007	Zm00001d051824_P001	-	GTG	TTG	ISAVTA	KNLLSS	0			801.483	30.32	9.7	1	3	1	3139900	7777700	4729500	2	3	5	0	0	0	3	1	1	2457800	548430	335460	1	2	2	6805100	5656600
AASSAVEKLKVLWDSQVNDEEQ	P63	Zm00001d033186_P001_1	Zm00001d033186	junction	in frame	1	EP, PR5D, JLB3, IND, FS, SR7D, Tas, En8DAP, SiU	9	1	253268959	+	Zm00001d033186	Zm00001d033186_P001	253268956	Zm00001d033186_P001	+	GCG	TGG	-	-	0			2446.21	37.43	3.95	1	2	1	0	6669100	6945500	2	1	3	0	0	0	0	3	1	0	5367400	3076900	3	5	6	84009000	103450000
IGADVFR	P64	Zm00001d009474_P001_1	Zm00001d009474	unique	in frame	1	EP, PR5D, JLB3, IND, FS, SR7D, En8DAP	7	8	66186597	-	Zm00001d009474	Zm00001d009474_P001	66189883	Zm00001d009474_P001	-	ATT	CTT	IDEIGA	VFRLIL	0			777.425	26.89	6.34	0	1	0	0	0	0	3	2	4	0	0	0	1	0	0	0	0	0	1	2	0	4453400	38367000
SLQDIIARF	P65	Zm00001d034074_P003_1	Zm00001d034074	junction	in frame	1	EP, PR5D, JLB3, IND, FS, SR7D, Tas, En8DAP, SiU	9	1	283227273	-	Zm00001d034074	Zm00001d034074_P030	283227186	Zm00001d034074_P023	-	TCA	GAG	CSASLQ	ARFESR	0			1062.59	41.85	6.34	2	2	1	14953000	0	11504000	1	2	1	0	0	0	1	2	1	20927000	23302000	23936000	2	1	2	10315000	3439400
KIAEDVESPVAEEE	P66	Zm00001d010852_P003_1	Zm00001d010852	unique	in frame	1	PR5D, JLB3, IND, SR7D, Tas, En8DAP	6	8	130476207	+	Zm00001d010852	Zm00001d010852_P003	130476830	Zm00001d010852_P004	+	AAG	AAA	VVDKIA	EEEKLV	0			1544.73	47.87	3.59	1	2	2	3038500	6272300	5388800	0	2	0	0	0	0	0	0	0	0	0	0	0	0	1	0	0
NQEVMQIGQAL	P67	Zm00001d033591_P001_1	Zm00001d033591	junction	in frame	1	EP, PR5D, JLB3, IND, FS, SR7D, En8DAP	7	1	268004432	+	Zm00001d033591	Zm00001d033591_P001	267999657	Zm00001d033591_P001	+	AAC	TAC	SALNQE	QALYSQ	0			1230.61	44.66	3.85	1	0	0	0	0	0	0	1	0	0	0	0	0	0	1	0	0	0	2	3	2	11113000	13277000
YEAAGGEAVAKIE	P68	Zm00001d053555_P001_1	Zm00001d053555	junction	in frame	1	EP, PR5D, JLB3, IND, FS, SR7D, Tas, En8DAP, SiU	9	4	233911174	-	Zm00001d053555	Zm00001d053555_P001	233911207	Zm00001d053555_P002	-	TAC	GGG	DQLYEA	KIEGEA	0			1307.65	25.7	3.98	2	1	2	2907200	808800	2894000	0	1	1	0	0	0	2	3	1	1668800	2447000	871640	2	1	3	6107900	7177900
ARMLLPAGYSRDGVQ	P69	Zm00001d030346_P001_1	Zm00001d030346	unique	in frame	1	EP, PR5D, IND, FS, SR7D, Tas, En8DAP, SiU	8	1	124047625	-	Zm00001d030346	Zm00001d030346_P001	124048274	Zm00001d030346_P001	-	GCC	GCC	VVYARM	GVQAEL	0			1633.85	32.14	9.35	1	1	1	22397000	22907000	21160000	1	0	0	0	0	0	1	1	1	87374000	85185000	82293000	2	1	1	89794000	80657000
FQIIRTATSGGLA	P70	Zm00001d035288_P002_1	Zm00001d035288	unique	in frame	1	EP, PR5D, IND, FS, SR7D, Tas, En8DAP, SiU	8	6	19438827	+	Zm00001d035288	Zm00001d035288_P002	19436046	Zm00001d035288_P001	+	TTC	TGA	-	-	0			1334.74	49.14	10.55	1	1	1	14896000	19401000	20295000	1	0	1	0	0	0	1	1	1	11942000	44889000	10909000	1	1	1	53391000	52080000
GGYNGGYRGPA	P71	Zm00001d009740_P002_1	Zm00001d009740	junction	in frame	1	EP, PR5D, IND, FS, SR7D, Tas, En8DAP, SiU	8	8	78866793	+	Zm00001d009740	Zm00001d009740_P002	78868961	Zm00001d009741_P002	-	GGT	GCT	GFRGGY	GPAAAP	1			1068.49	58.69	9.17	1	1	1	1331000	2130400	2437200	0	0	0	0	0	0	1	1	1	2412500	2297800	1815300	1	1	1	11685000	12510000
ITLLPPPAVAAA	P72	Zm00001d033559_P001_1	Zm00001d033559	unique	in frame	1	EP, PR5D, IND, FS, SR7D, Tas, En8DAP, SiU	8	1	267207480	+	Zm00001d033559	Zm00001d033559_P001	267205674	Zm00001d033559_P001	+	ATA	TGA	-	-	0			1133.69	42.37	6.1	3	2	3	126950000	109390000	123700000	2	4	6	0	0	0	3	2	2	57400000	64001000	54313000	3	1	1	166120000	157250000
KGGLRAANV	P73	Zm00001d045954_P004_1	Zm00001d045954	junction	in frame	1	EP, PR5D, IND, FS, SR7D, Tas, En8DAP, SiU	8	9	49590413	+	Zm00001d045954	Zm00001d045954_P004	49569795	Zm00001d045954_P002	+	AAG	ACA	DKYKGG	ANVTPT	0			885.526	34.52	11.65	1	1	2	8390700	9093800	10255000	0	2	1	0	0	0	1	1	1	17113000	21088000	26735000	3	1	4	12214000	8190700
KPAKAEK	P74	Zm00001d031700_P001_1	Zm00001d031700	junction	in frame	1	EP, PR5D, IND, FS, SR7D, Tas, En8DAP, SiU	8	1	198836200	-	Zm00001d031700	Zm00001d031700_P004	198837121	Zm00001d031700_P004	-	AAG	AAG	SDSKPA	AEKKSE	0			771.472	27.1	10.51	2	2	3	10910000	11147000	10047000	2	1	3	0	0	0	1	1	1	3830600	3163000	3374300	3	4	3	49984000	38970000
QMRNSANAAAAAAALC	P75	Zm00001d027982_P002_1	Zm00001d027982	junction	in frame	1	EP, PR5D, IND, FS, SR7D, Tas, En8DAP, SiU	8	1	19316357	+	Zm00001d027982	Zm00001d027982_P002	19316504	Zm00001d027982_P004	+	CAG	GTC	LQCQMR	ALCVHL	0			1533.73	26.98	8.55	1	1	1	4663900	4401900	6643000	0	0	0	0	0	0	1	1	1	5063500	3932300	5415800	1	2	1	6168600	9697600
SPEALVILA	P76	Zm00001d008826_P002_1	Zm00001d008826	junction	in frame	1	EP, PR5D, IND, FS, SR7D, Tas, En8DAP, SiU	8	8	21788288	-	Zm00001d008826	Zm00001d008826_P013	21789595	Zm00001d008826_P102	-	AGC	AGT	NHDSPE	ILASAS	0			912.54	35.15	3.85	1	1	2	9771500	11264000	19128000	1	1	2	0	0	0	2	1	1	4115900	5441100	4870500	1	2	1	3720800	12725000
TQEDSDNDHLLR	P77	Zm00001d043655_P001_1	Zm00001d043655	junction	in frame	1	EP, PR5D, IND, FS, SR7D, Tas, En8DAP, SiU	8	3	206113776	+	Zm00001d043655	Zm00001d043655_P005	206113383	Zm00001d043655_P009	+	ACT	TAT	PLGTQE	LLRYSN	0			1442.65	52.55	4.06	1	1	3	1969500	2348100	3044100	0	0	0	0	0	0	2	2	4	1359000	1274300	1165700	5	7	6	11226000	46046000
VEDHFATQGEGL	P78	Zm00001d004176_P001_1	Zm00001d004176	unique	in frame	1	EP, PR5D, IND, FS, SR7D, Tas, En8DAP, SiU	8	2	89300749	-	Zm00001d004176	Zm00001d004176_P001	89300971	Zm00001d004176_P001	-	GTC	GCC	LTLVED	EGLAVV	0			1302.6	54.31	3.93	2	1	1	13576000	3340800	4319400	3	2	2	0	0	0	2	2	2	5873000	8811200	4270000	2	3	3	19169000	21138000
QAKLRQASPGPSS	P79	Zm00001d032649_P001_1	Zm00001d032649	unique	in frame	1	EP, PR5D, IND, FS, SR7D, Tas, En8DAP, SiU	8	1	233098606	+	Zm00001d032649	Zm00001d032649_P001	233100255	Zm00001d032650_P001	-	CAA	TGA	-	-	1			1326.71	59.65	11.65	1	0	2	633260	0	1938200	0	0	0	0	0	0	2	1	2	937030	1027000	1546300	3	2	2	1990800	1300900
IAGVGLLF	P80	Zm00001d046626_P001_1	Zm00001d046626	unique	in frame	1	EP, PR5D, IND, FS, SR7D, Tas, En8DAP, SiU	8	9	99600143	+	Zm00001d046626	Zm00001d046626_P001	99598982	Zm00001d046626_P001	+	ATC	ATG	VGDIAG	LLFMLF	0			789.487	27.17	6.1	1	2	1	2407300	34747000	25402000	1	1	1	0	0	0	1	1	1	0	3517000	915410	1	1	1	10982000	10865000
VDTSKPGTTDRSIQLTDPLASSSW	P81	Zm00001d044271_P001_1	Zm00001d044271	junction	in frame	1	EP, PR5D, IND, FS, SR7D, Tas, En8DAP, SiU	8	3	223467611	+	Zm00001d044271	Zm00001d044271_P004	223467247	Zm00001d044271_P017	+	GTT	GAA	VALVDT	SSWERV	0			2562.27	28.44	4.31	2	2	2	35403000	41188000	31179000	0	0	0	0	0	0	2	0	1	17961000	0	7666600	2	2	2	109880000	122140000
VQSQVTLNLPSG	P82	Zm00001d044387_P001_1	Zm00001d044387	unique	in frame	1	EP, PR5D, IND, FS, SR7D, Tas, En8DAP, SiU	8	3	226715729	+	Zm00001d044387	Zm00001d044387_P001	226714841	Zm00001d044387_P001	+	GTG	AAG	GEDVQS	PSGKLY	0			1242.67	37.58	6.1	3	2	1	25584000	32368000	32702000	3	2	2	0	0	0	1	2	0	4975800	6790700	0	4	3	4	156420000	174740000
KIASLEAYCS	P83	Zm00001d052889_P001_1	Zm00001d052889	unique	in frame	1	EP, PR5D, IND, FS, SR7D, Tas, En8DAP	7	4	203545164	-	Zm00001d052889	Zm00001d052889_P001	203547061	Zm00001d052889_P001	-	AAG	GAG	LTTKIA	YCSELK	0			1084.53	34.43	6.23	1	2	2	21106000	74315000	73683000	0	0	0	0	0	0	0	0	0	0	0	0	1	1	1	92651000	80697000
LTVFGAAVT	P84	Zm00001d046485_P001_1	Zm00001d046485	unique	in frame	1	EP, PR5D, IND, FS, SR7D, Tas, En8DAP	7	9	92005675	+	Zm00001d046485	Zm00001d046485_P001	92005006	Zm00001d046485_P001	+	CTC	GCG	LSNLTV	AVTALS	0			878.498	29.43	6.1	1	1	1	2805200	2262800	3964400	0	0	0	0	0	0	1	0	0	0	0	0	1	2	1	9394600	10808000
TISGAEEILKAL	P85	Zm00001d011581_P001_1	Zm00001d011581	unique	in frame	1	EP, PR5D, IND, FS, SR7D, Tas, En8DAP	7	8	154934999	-	Zm00001d011581	Zm00001d011581_P001	154938829	Zm00001d011581_P001	-	ACG	TAG	-	-	0			1244.71	38.3	4.26	2	1	1	6789100	6533100	7010700	0	0	0	0	0	0	0	0	0	0	0	0	1	1	1	13279000	11729000
VDEAAKKEVKDIF	P86	Zm00001d044664_P001_1	Zm00001d044664	unique	in frame	1	EP, PR5D, IND, FS, SR7D, Tas, En8DAP	7	3	234345250	+	Zm00001d044664	Zm00001d044664_P001	234344944	Zm00001d044664_P001	+	GTC	ACC	QKYVDE	DIFTRY	0			1491.81	58.92	4.54	3	2	2	10695000	7369100	4639900	0	0	0	0	0	0	0	1	0	0	0	0	4	2	10	32911000	20729000
GIDWEEVGKQL	P87	Zm00001d011965_P001_1	Zm00001d011965	unique	in frame	1	EP, PR5D, IND, FS, SR7D, Tas, En8DAP	7	8	165287976	+	Zm00001d011965	Zm00001d011965_P001	165285754	Zm00001d011965_P001	+	GGC	GAG	EKLGID	KQLELE	0			1273.64	47.65	3.93	1	1	1	0	4528100	4546500	1	0	1	0	0	0	2	1	0	0	0	0	3	1	1	6114100	8114800
PEGPADWQSSQHPWIYEK	P88	Zm00001d029968_P001_1	Zm00001d029968	unique	in frame	1	EP, PR5D, IND, FS, SR7D, Tas, En8DAP	7	1	96901368	-	Zm00001d029968	Zm00001d029968_P001	96902927	Zm00001d029968_P001	-	CCC	TAA	-	-	0			2154.99	61.66	4.42	1	0	1	7654400	0	11407000	1	1	1	0	0	0	1	1	2	0	0	0	1	1	1	10417000	10870000
FGRTFSDRETL	P89	Zm00001d010603_P001_1	Zm00001d010603	junction	in frame	1	EP, PR5D, IND, FS, SR7D, En8DAP	6	8	121650777	+	Zm00001d010603	Zm00001d010603_P001	121650372	Zm00001d010603_P001	+	TTC	CTG	VVLFGR	ETLLGL	0			1328.66	27.78	6.5	0	0	0	0	0	0	2	0	1	0	0	0	0	0	0	0	0	0	2	2	2	31680000	30321000
LAGESGIGPIDRF	P90	Zm00001d045027_P001_1	Zm00001d045027	unique	in frame	1	EP, PR5D, IND, FS, SR7D, En8DAP	6	9	10608302	+	Zm00001d045027	Zm00001d045027_P001	10608089	Zm00001d045027_P001	+	CTA	GAC	DRLLAG	DRFDAS	0			1331.7	93.24	4.18	1	0	0	0	0	0	1	1	3	0	0	0	0	0	0	0	0	0	1	1	1	7525800	11743000
LFRAFGPVSRVY	P91	Zm00001d049656_P001_1	Zm00001d049656	unique	in frame	1	EP, PR5D, IND, FS, SR7D, En8DAP	6	4	38888541	+	Zm00001d049656	Zm00001d049656_P001	38886373	Zm00001d049656_P001	+	CTC	GTC	LLELFR	RVYVAV	0			1411.78	45.82	11.15	1	1	0	0	0	0	1	0	0	0	0	0	0	0	0	0	0	0	3	1	2	23882000	15630000
LQESLGGNAKLAM	P92	Zm00001d025149_P001_1	Zm00001d025149	unique	in frame	1	EP, PR5D, IND, FS, SR7D, En8DAP	6	10	106632961	-	Zm00001d025149	Zm00001d025149_P001	106638152	Zm00001d025149_P001	-	TTA	ATT	TFLLQE	LAMICA	0			1331.7	34.7	6.41	1	0	0	0	0	0	0	0	0	0	0	0	0	0	0	0	0	0	1	1	1	7525800	11743000
QLVDVPDYK	P93	Zm00001d029375_P001_1	Zm00001d029375	junction	in frame	1	EP, PR5D, IND, FS, SR7D, En8DAP	6	1	68096845	+	Zm00001d029375	Zm00001d029375_P002	68095275	Zm00001d029375_P018	+	CAG	GGA	FEYQLV	DYKGKG	0			1076.56	26.24	4.11	0	0	0	0	0	0	0	0	0	0	0	0	1	0	0	0	0	0	1	1	1	7100400	6303200
VDDVKLREAF	P94	Zm00001d012052_P001_1	Zm00001d012052	unique	in frame	1	EP, PR5D, IND, FS, SR7D, En8DAP	6	8	167251492	-	Zm00001d012052	Zm00001d012052_P001	167251709	Zm00001d012052_P001	-	GTT	AGC	DWGVDD	EAFSSF	0			1191.64	49.33	4.37	1	1	0	0	0	0	0	0	0	0	0	0	0	0	1	0	0	0	4	2	2	23405000	18010000
KPVKGDAV	P95	Zm00001d007765_P001_1	Zm00001d007765	unique	in frame	1	EP, PR5D, IND, FS, SR7D, En8DAP, SiU	7	2	239269137	+	Zm00001d007765	Zm00001d007765_P001	239267884	Zm00001d007765_P001	+	AAA	CTC	LAVKPV	DAVLFF	0			813.483	25.54	9.54	0	0	0	0	0	0	0	0	0	0	0	0	1	1	1	1539800	1148600	1187200	1	0	1	5263000	0
RVAPKGVSEVHEML	P96	Zm00001d048356_P001_1	Zm00001d048356	unique	in frame	1	EP, PR5D, IND, FS, SR7D, Tas, En8DAP	7	9	154884641	+	Zm00001d048356	Zm00001d048356_P001	154883684	Zm00001d048356_P001	+	CGG	TAC	TMLRVA	EMLYET	0			1551.83	29.42	7.55	1	2	0	9384300	32942000	0	0	0	0	0	0	0	0	0	1	0	0	0	1	1	1	9405700	0
VHLEPVPF	P97	Zm00001d044016_P001_1	Zm00001d044016	unique	in frame	1	PR5D, IND, FS, SR7D, En8DAP, SiU	6	3	216679950	-	Zm00001d044016	Zm00001d044016_P001	216698166	Zm00001d044016_P001	-	GTG	GAC	VKDVHL	VPFDMD	0			937.514	34.6	5.36	0	0	0	0	0	0	0	2	0	0	0	0	1	1	1	2299400	3386100	2174300	0	1	1	0	0
KSAMSPSSRPPAVEND	P98	Zm00001d007065_P002_1	Zm00001d007065	junction	in frame	1	PR5D, IND, FS, SR7D, Tas, En8DAP, SiU	7	2	221292804	+	Zm00001d007065	Zm00001d007065_P015	221292813	Zm00001d007065_P029	+	AAG	AAA	ERGKSA	ENDKQH	0			1672.8	30.41	6.49	1	1	1	8220300	8759700	8911900	1	1	2	0	0	0	1	1	0	1219100	3123900	0	1	0	1	0	0
LRIEEELGDAA	P99	Zm00001d045431_P001_1	Zm00001d045431	junction	in frame	1	PR5D, IND, FS, SR7D, Tas, En8DAP	6	9	21927642	+	Zm00001d045431	Zm00001d045431_P001	21927220	Zm00001d045431_P003	+	CTC	GTC	NQLLRI	DAAVYA	0			1215.62	54.27	3.78	0	1	1	0	7638800	13872000	1	1	2	0	0	0	0	1	1	0	0	0	1	0	1	0	0
LQNALKEWTGQRTVPNVF	P100	Zm00001d003081_P003_1	Zm00001d003081	unique	in frame	1	PR5D, IND, FS, SR7D, En8DAP	5	2	31390482	-	Zm00001d003081	Zm00001d003081_P003	31390212	Zm00001d003081_P004	-	CTC	ATC	GAELQN	NVFING	0			2101.12	36.36	9.7	1	0	1	0	0	0	2	0	1	0	0	0	2	0	0	0	0	0	1	1	0	0	0
MVVPARGKALVPTDL	P101	Zm00001d033421_P001_1	Zm00001d033421	unique	in frame	1	EP, PR5D, IND, FS, SR7D, Tas, En8DAP	7	1	262588829	-	Zm00001d033421	Zm00001d033421_P001	262589256	Zm00001d033421_P003	-	ATG	AGC	AEEMVV	TDLSVA	0			1566.9	25.02	9.7	0	1	1	0	5290300	9297000	0	0	0	0	0	0	0	0	0	0	0	0	2	2	2	37334000	42517000
VLIKNPNPVPIPLVD	P102	Zm00001d034807_P002_1	Zm00001d034807	junction	in frame	1	EP, PR5D, IND, FS, SR7D, En8DAP	6	1	302527499	+	Zm00001d034807	Zm00001d034807_P004	302527256	Zm00001d034807_P002	+	GTG	ATC	VVDVLI	LVDIDY	0			1627.98	37.67	6.34	1	0	0	0	0	0	0	0	0	0	0	0	0	3	0	0	0	0	2	1	2	30551000	8516400
GLVDEEAIPKYE	P103	Zm00001d017529_P001_1	Zm00001d017529	unique	in frame	1	EP, PR5D, IND, FS, SR7D, Tas, En8DAP	7	5	198872408	+	Zm00001d017529	Zm00001d017529_P001	198871925	Zm00001d017529_P001	+	GGG	CTC	ISLGLV	KYELTV	0			1362.68	38.98	3.78	1	0	1	9855300	0	7223100	0	0	0	0	0	0	1	0	0	0	0	0	1	2	1	4602500	6225500
LVTGGAGFIGSHLVDRL	P104	Zm00001d028653_P001_1	Zm00001d028653	junction	in frame	1	EP, PR5D, IND, SR7D, En8DAP	5	1	41834587	+	Zm00001d028653	Zm00001d028653_P001	41834353	Zm00001d028653_P001	+	CTG	ATG	LRILVT	DRLMEN	0			1711.95	56.84	7.55	0	0	0	0	0	0	0	0	1	0	0	0	0	0	0	0	0	0	1	2	2	8238100	10406000
QRAEALQN	P105	Zm00001d043787_P001_1	Zm00001d043787	unique	in frame	1	EP, PR5D, IND, SR7D, Tas, En8DAP, SiU	7	3	210237598	+	Zm00001d043787	Zm00001d043787_P001	210237131	Zm00001d043787_P001	+	CAG	GCC	TDEQRA	LQNALL	0			929.48	35.5	6.41	1	1	1	4069800	5245700	5156700	0	0	0	0	0	0	1	1	0	3953100	4741300	0	1	1	0	8216700	7443700
DPALAQALV	P106	Zm00001d017037_P001_1	Zm00001d017037	unique	in frame	1	EP, PR5D, IND, SR7D, En8DAP, SiU	6	5	183341564	+	Zm00001d017037	Zm00001d017037_P001	183341408	Zm00001d017037_P001	+	GAC	TTC	LRPDPA	ALVFDF	0			897.504	38.38	3.75	0	0	0	0	0	0	0	1	0	0	0	0	1	0	1	776850	0	1187100	1	0	1	22245000	0
DGGSSTFRFPGF	P107	Zm00001d051535_P001_1	Zm00001d051535	junction	in frame	1	PR5D, IND, SR7D, En8DAP	4	4	161759964	+	Zm00001d051535	Zm00001d051535_P001	161759883	Zm00001d051535_P001	+	GAC	TAC	AHADGG	PGFYSS	0			1274.58	66.91	6.34	0	0	0	0	0	0	0	0	0	0	0	0	1	0	0	0	0	0	0	1	1	0	0
GAKIPAAAPSFE	P108	Zm00001d054107_P001_1	Zm00001d054107	junction	in frame	1	PR5D, IND, SR7D, En8DAP	4	4	246781475	+	Zm00001d054107	Zm00001d054107_P001	246781267	Zm00001d054107_P001	+	GGT	AGT	QSLGAK	SFESPK	0			1158.62	40.4	6.41	0	0	1	0	0	0	0	0	0	0	0	0	0	0	0	0	0	0	0	1	2	0	0
LSSGGELARRQS	P109	Zm00001d026253_P001_1	Zm00001d026253	junction	in frame	1	PR5D, IND, SR7D, En8DAP	4	10	142080615	-	Zm00001d026253	Zm00001d026253_P001	142080624	Zm00001d026253_P004	-	TTG	AGC	MESLSS	RQSSGG	0			1260.67	25.56	10.4	0	0	0	0	0	0	0	0	0	0	0	0	0	0	0	0	0	0	0	0	0	0	0
KNTADTVPFE	P110	Zm00001d027922_P001_1	Zm00001d027922	junction	in frame	1	EP, PR5D, JLB3, IND, FS, SR7D, Tas, En8DAP, ML8, SiU	10	1	17723035	-	Zm00001d027922	Zm00001d027922_P001	17724754	Zm00001d027922_P003	-	AAG	CAC	QLKKNT	PFEHLT	0			1121.55	36.85	4.18	3	2	3	8300600	5625800	6888100	2	2	2	0	0	0	2	3	2	634130	2338400	2869900	7	2	2	28618000	27557000
RQANFKGANLLGASF	P111	Zm00001d008612_P001_1	Zm00001d008612	junction	in frame	1	EP, PR5D, JLB3, IND, FS, SR7D, Tas, En8DAP, ML8	9	8	14470957	-	Zm00001d008612	Zm00001d008612_P001	14471536	Zm00001d008612_P002	-	AGG	TTC	SILRQA	ASFFDA	0			1593.85	36.97	11.65	2	2	1	54866000	53179000	50357000	0	0	0	0	0	0	1	0	0	0	0	0	1	1	1	29730000	36004000
FETKDHH	P112	Zm00001d034218_P001_1	Zm00001d034218	unique	in frame	1	EP, PR5D, JLB3, IND, FS, SR7D, Tas, En8DAP, ML8, SiU	10	1	287000422	+	Zm00001d034218	Zm00001d034218_P001	286998173	Zm00001d034218_P001	+	TTT	TGA	-	-	0			913.416	31	6.5	2	3	3	1157300	1759500	2508500	5	2	2	0	0	0	3	1	2	616020	450090	493080	0	4	8	0	1194000
QPPPYTKVSR	P113	Zm00001d011684_P002_1	Zm00001d011684	junction	in frame	1	EP, PR5D, JLB3, IND, FS, SR7D, Tas, En8DAP, ML8, SiU	10	8	158593751	+	Zm00001d011684	Zm00001d011684_P008	158591850	Zm00001d011684_P008	+	CAA	GAG	KPRQPP	VSRESI	0			1172.64	45.59	10.45	1	1	1	8597000	12223000	16741000	3	1	2	0	0	0	1	1	1	17270000	22865000	25275000	1	1	1	10859000	0
EPAAEATSREVAVEE	P114	Zm00001d039283_P001_1	Zm00001d039283	junction	in frame	1	EP, PR5D, JLB3, IND, SR7D, Tas, En8DAP, ML8, SiU	9	3	1001620	+	Zm00001d039283	Zm00001d039283_P003	1001353	Zm00001d039283_P003	+	GAG	AAG	PKEEPA	VEEKKE	0			1587.75	28.24	3.71	1	1	1	4779000	4518200	4523200	0	1	0	0	0	0	1	1	1	1251900	991830	1938200	2	2	1	6436900	3625600
EPEVKVV	P115	Zm00001d038046_P001_1	Zm00001d038046	junction	in frame	1	EP, PR5D, JLB3, IND, SR7D, Tas, En8DAP, ML8, SiU	9	6	145997962	-	Zm00001d038046	Zm00001d038046_P001	145998382	Zm00001d038046_P002	-	GAA	GAC	ETAEPE	KVVDLT	0			799.456	32.25	4.26	1	1	2	7642800	9537000	12394000	0	0	0	0	0	0	2	2	1	38051000	154230000	6535200	1	1	2	23934000	21997000
VPAPQADNASKIE	P116	Zm00001d005636_P001_1	Zm00001d005636	junction	in frame	1	EP, PR5D, IND, FS, SR7D, Tas, En8DAP, ML8, SiU	9	2	181464530	+	Zm00001d005636	Zm00001d005636_P002	181462376	Zm00001d005636_P008	+	GTG	GCT	VKEVPA	KIEAPS	0			1339.69	64.14	4.18	1	1	2	31729000	28564000	36039000	1	2	2	0	0	0	1	1	1	15264000	15699000	17060000	1	1	1	28153000	31336000
SPPFVFPSTLRD	P117	Zm00001d022396_P002_1	Zm00001d022396	junction	in frame	1	PR5D, IND, FS, SR7D, En8DAP, ML8	6	7	176696189	-	Zm00001d022396	Zm00001d022396_P005	176696192	Zm00001d022396_P018	-	TCC	CTG	-	-	0			1362.71	29.87	6.34	0	0	0	0	0	0	0	0	0	0	0	0	1	1	1	0	0	0	0	1	2	0	0
VAKGQSSSDT	P118	Zm00001d039858_P001_1	Zm00001d039858	unique	in frame	1	PR5D, JLB3, IND, FS, SR7D, Tas, En8DAP	7	3	16938372	+	Zm00001d039858	Zm00001d039858_P001	16936644	Zm00001d039858_P001	+	GTT	ATG	TGEVAK	SDTMVA	0			979.469	29.65	6.34	2	1	1	7509600	4346500	4748000	0	0	0	0	0	0	0	0	0	0	0	0	0	1	0	0	0
SERQPIGTAAQGAADDKD	P119	Zm00001d017526_P001_1	Zm00001d017526	junction	in frame	1	EP, PR5D, IND, FS, SR7D, Tas, En8DAP, SiU	8	5	198707305	+	Zm00001d017526	Zm00001d017526_P003	198707260	Zm00001d017526_P001	+	TCG	TAC	NKFSER	DKDYKE	0			1829.86	66.4	4.06	1	3	2	1419000	15814000	5808300	0	1	0	0	0	0	2	2	1	2400900	6480700	1917600	2	2	2	14069000	12726000
YEAVRDASPVIEA	P120	Zm00001d023513_P001_1	Zm00001d023513	unique	in frame	1	EP, PR5D, IND, FS, SR7D, Tas, En8DAP, SiU	8	10	8285912	-	Zm00001d023513	Zm00001d023513_P001	8287040	Zm00001d023513_P001	-	TAC	TTC	LDMYEA	IEAFLS	0			1419.71	28.39	3.93	3	2	1	14545000	19898000	17429000	0	0	0	0	0	0	1	1	1	7658800	9156900	10638000	2	2	2	16695000	22897000
ASTSVAQRSSGGF	P121	Zm00001d039505_P001_1	Zm00001d039505	junction	in frame	1	PR5D, IND, SR7D, En8DAP	4	3	6098505	-	Zm00001d039505	Zm00001d039505_P001	6099412	Zm00001d039505_P003	-	GCC	TGG	IRCAST	GGFWTW	0			1254.61	64.07	10.55	1	0	1	0	0	0	1	0	1	0	0	0	0	2	0	0	0	0	2	0	0	0	0
VDFDNPAQATIAL	P122	Zm00001d053197_P001_1	Zm00001d053197	junction	in frame	1	PR5D, IND, SR7D, En8DAP	4	4	219372971	+	Zm00001d053197	Zm00001d053197_P002	219372105	Zm00001d053197_P019	+	GTT	GAA	LCFVDF	IALEAL	0			1374.69	25.78	3.49	1	0	1	0	0	0	0	1	1	0	0	0	0	0	0	0	0	0	0	0	1	0	0
GRTGWIGGLLGGL	P123	Zm00001d017601_P001_1	Zm00001d017601	junction	in frame	1	EP, PR5D, JLB3, IND, FS, SR7D, ML8, SiU	8	5	201313861	+	Zm00001d017601	Zm00001d017601_P001	201313786	Zm00001d017601_P001	+	GGC	TGC	LIYGRT	GGLCAA	0			1256.71	42.99	10.55	2	2	2	0	0	0	0	0	0	0	0	0	0	3	2	0	1994700	595420	3	4	7	132770000	94068000
AVLGGNTSPTADDVKSIL	P124	Zm00001d010128_P001_1	Zm00001d010128	junction	in frame	1	EP, PR5D, JLB3, IND, SR7D, Tas, ML8, SiU	8	8	100557357	-	Zm00001d010128	Zm00001d010128_P001	100557384	Zm00001d010128_P002	-	GCT	GAA	YLLAVL	SILESV	0			1757.93	31.32	4.11	1	1	1	9711100	16526000	15001000	0	2	0	0	0	0	2	2	2	9998700	9061900	10884000	1	1	1	7481900	8593700
KEVDGVSDIKNL	P125	Zm00001d028093_P001_1	Zm00001d028093	junction	in frame	1	EP, PR5D, IND, FS, SR7D, Tas, ML8, SiU	8	1	22737946	-	Zm00001d028093	Zm00001d028093_P001	22740878	Zm00001d028093_P003	-	AAA	TTC	GKIKEV	KNLFSE	0			1316.71	35.97	4.37	1	1	1	8917500	7380000	8136900	0	0	0	0	0	0	1	1	1	11393000	10768000	11038000	2	2	2	88499000	95978000
LAFPVSVPPLGF	P126	Zm00001d007383_P001_1	Zm00001d007383	junction	in frame	1	EP, PR5D, IND, FS, SR7D, Tas, ML8	7	2	230362212	+	Zm00001d007383	Zm00001d007383_P001	230363526	Zm00001d007383_P020	+	CTT	AAT	KFWLAF	LGFNTY	0			1243.71	26	6.1	3	1	3	3939000	5606800	14030000	0	0	1	0	0	0	1	1	0	0	0	0	2	4	3	9295000	25099000
AVSEGTKAVTKFTSA	P127	Zm00001d025913_P001_1	Zm00001d025913	unique	in frame	1	PR5D, IND, FS, SR7D, ML8	5	10	133665401	-	Zm00001d025913	Zm00001d025913_P001	133665806	Zm00001d025913_P001	-	GCC	TAG	-	-	0			1496.8	32.57	9.54	0	0	0	0	0	0	0	0	0	0	0	0	0	0	0	0	0	0	2	0	0	0	0
TAAEVEAAKDIAEEK	P128	Zm00001d027330_P001_1	Zm00001d027330	junction	in frame	1	EP, PR5D, IND, FS, SR7D, Tas, ML8, SiU	8	1	3051735	+	Zm00001d027330	Zm00001d027330_P001	3051732	Zm00001d027330_P001	+	ACG	GCC	-	-	0			1574.79	61.81	3.99	6	6	6	77336000	31197000	38908000	0	0	0	0	0	0	1	1	2	5072500	6913600	16463000	2	4	3	33782000	105430000
RTLAPSGDSYY	P129	Zm00001d037227_P001_1	Zm00001d037227	junction	in frame	1	PR5D, IND, SR7D, Tas, ML8, SiU	6	6	116699221	-	Zm00001d037227	Zm00001d037227_P001	116699781	Zm00001d037227_P004	-	CGC	CGG	AYYRTL	SYYRSV	0			1229.58	25.11	6.33	1	0	1	2434300	0	2599800	1	1	1	0	0	0	1	1	1	4385000	4139200	4148100	0	0	0	0	0
VRAILGSSVPFQSL	P130	Zm00001d032804_P001_1	Zm00001d032804	junction	in frame	1	EP, PR5D, JLB3, IND, SR7D, ML8	6	1	238800557	+	Zm00001d032804	Zm00001d032804_P001	238800485	Zm00001d032804_P001	+	GTC	AAG	LEEVRA	QSLKLD	0			1473.84	38.34	10.55	0	0	1	0	0	0	2	2	2	0	0	0	0	1	0	0	0	0	2	2	1	21023000	15054000
KTIRVPVGMSMLE	P131	Zm00001d037104_P001_1	Zm00001d037104	junction	in frame	1	EP, PR5D, IND, FS, SR7D, Tas, ML8, SiU	8	6	112383939	-	Zm00001d037104	Zm00001d037104_P002	112383915	Zm00001d037104_P008	-	AAG	GCT	GSEKTI	MLEAAH	0			1460.8	28.76	9.7	1	1	1	1789300	1849200	7415200	1	1	1	0	0	0	1	0	1	14205000	0	12516000	1	2	1	15159000	8948000
TDQVEVLPLLMRNVERNRS	P132	Zm00001d051906_P001_1	Zm00001d051906	junction	in frame	1	EP, PR5D, IND, FS, SR7D, Tas, ML8	7	4	174314231	+	Zm00001d051906	Zm00001d051906_P001	174313585	Zm00001d051906_P006	+	ACT	TGG	VTTTDQ	NRSWIS	0			2269.21	31.79	6.59	1	1	0	4502900	3453800	0	1	3	2	0	0	0	0	0	0	0	0	0	1	1	2	18428000	18262000
LMRGNPLININNAGSF	P133	Zm00001d039350_P001_1	Zm00001d039350	junction	in frame	1	PR5D, IND, SR7D, ML8	4	3	2358933	-	Zm00001d039350	Zm00001d039350_P001	2359130	Zm00001d039350_P002	-	CTG	AGT	EAELMR	GSFSVK	0			1730.9	26.43	10.55	0	1	0	0	0	0	0	2	0	0	0	0	0	1	0	0	0	0	0	0	1	0	0
FAYADVDAAYKRAVDNGA	P134	Zm00001d028647_P001_1	Zm00001d028647	junction	in frame	1	PR5D, JLB3, IND, SR7D	4	1	41725644	-	Zm00001d028647	Zm00001d028647_P001	41725996	Zm00001d028647_P002	-	TTC	GTG	EVCFAY	NGAVAV	0			1916.91	34.89	4.31	1	2	1	0	0	0	0	1	2	0	0	0	1	1	1	0	0	0	0	0	0	0	0
EAGVVAAAGESP	P135	Zm00001d034205_P001_1	Zm00001d034205	unique	in frame	1	EP, PR5D, IND, FS, SR7D, Tas, SiU	7	1	286741800	-	Zm00001d034205	Zm00001d034205_P001	286742124	Zm00001d034205_P001	-	GAG	GTG	TDAEAG	ESPVVR	0			1057.52	36.48	3.61	2	2	2	4902600	12541000	10311000	0	0	0	0	0	0	1	1	1	12189000	14242000	12965000	2	4	4	17832000	20215000
PEAEVTEPQ	P136	Zm00001d042460_P002_1	Zm00001d042460	junction	in frame	1	EP, PR5D, IND, FS, SR7D, Tas, SiU	7	3	168476538	+	Zm00001d042460	Zm00001d042460_P002	168475798	Zm00001d042460_P003	+	CCG	GAA	ERLPEA	EPQEIS	0			999.463	31.91	3.47	1	1	1	3529200	4239900	0	3	3	1	0	0	0	1	2	2	7323000	12685000	10607000	1	1	1	15566000	22495000
PKLLNASNKTRK	P137	Zm00001d050726_P001_1	Zm00001d050726	junction	in frame	1	EP, PR5D, IND, FS, SR7D, Tas	6	4	118939908	-	Zm00001d050726	Zm00001d050726_P004	118940046	Zm00001d050726_P004	-	CCA	AAG	AAPPKL	TRKKQA	0			1369.83	38.28	11.92	4	3	5	9152400	14843000	16268000	0	0	0	0	0	0	1	4	5	0	0	0	3	2	3	9024000	12654000
RHAAADEPF	P138	Zm00001d003039_P001_1	Zm00001d003039	unique	in frame	1	EP, PR5D, IND, FS, SR7D	5	2	30080861	-	Zm00001d003039	Zm00001d003039_P001	30081840	Zm00001d003039_P001	-	CGT	GTT	PRIRHA	EPFVVV	0			1013.48	32.15	5.45	0	0	0	0	0	0	0	1	0	0	0	0	0	0	0	0	0	0	2	2	2	13236000	14640000
FTKEPNNLYNIH	P139	Zm00001d038865_P001_1	Zm00001d038865	junction	in frame	1	EP, PR5D, IND, SR7D	4	6	166072817	-	Zm00001d038865	Zm00001d038865_P001	166072913	Zm00001d038865_P013	-	TTC	TCC	KVQFTK	NIHSFK	0			1489.74	35.23	7.54	1	0	0	0	0	0	0	0	0	0	0	0	0	0	0	0	0	0	1	1	4	10087000	13881000
LAKITGTGPYGRITPAD	P140	Zm00001d050383_P001_1	Zm00001d050383	unique	in frame	1	EP, PR5D, IND, SR7D	4	4	85018456	-	Zm00001d050383	Zm00001d050383_P001	85019176	Zm00001d050383_P001	-	CTT	ATT	RVDLAK	PADIEA	0			1730.94	51.51	9.3	0	2	1	0	0	0	0	0	0	0	0	0	0	1	0	0	0	0	1	1	1	8486000	7532400
IAFTEKKM	P141	Zm00001d050238_P001_1	Zm00001d050238	junction	in frame	1	PR5D, IND, SR7D	3	4	75297411	-	Zm00001d050238	Zm00001d050238_P001	75297441	Zm00001d050238_P014	-	ATT	GAC	AEAIAF	KKMDMT	0			967.528	39.76	9.54	0	0	0	0	0	0	0	0	1	0	0	0	0	0	0	0	0	0	0	0	0	0	0
KGMLELDHA	P142	Zm00001d045135_P001_1	Zm00001d045135	unique	in frame	1	PR5D, IND, SR7D	3	9	13890949	+	Zm00001d045135	Zm00001d045135_P001	13890462	Zm00001d045135_P001	+	AAG	GTG	AFAKGM	DHAVQK	0			1013.51	27.16	5.45	0	0	0	0	0	0	0	1	0	0	0	0	0	0	0	0	0	0	0	0	0	0	0
LAQSLFFVHG	P143	Zm00001d028258_P001_2	Zm00001d028258	unique	out of frame	2	PR5D, Tas, SR7D, En8DAP, IND, FS, Em20DAP, VM19D	8	Chr1	28109713	-	Zm00001d028258		28109776	Zm00001d028258	-	CTA	GAG	CSSLAQ	VHGELK	sense	-62	-33	1118.6	35.39	7.55	1	1	0	2311400	3170500	0	0	0	0	0	0	0	0	0	0	0	0	0	0	0	1	0	0
AGSRPPPTPTPGA	P144	Zm00001d049233_P001_2	Zm00001d049233	unique	out of frame	2	PR5D, EP, SiU, Tas, SR7D, En8DAP, IND, FS, Em20DAP, VM19D	10	Chr4	21991176	+	Zm00001d049233		21990923	Zm00001d049233	+	GCC	GCG	TTTAGS	PGAARA	sense	252	-37	1205.63	33.55	10.55	1	1	1	4379400	5356800	6698500	0	0	0	0	0	0	0	1	1	0	4564500	3373800	1	1	1	8419600	10480000
IAVNGKTSGGAKAESDSEL	P145	Zm00001d042372_P001_1	Zm00001d042372	junction	in frame	1	EP, PR5D, JLB3, IND, FS, SR7D, Tas, En8DAP, ML8, SiU	10	3	163616965	+	Zm00001d042372	Zm00001d042372_P001	163614662	Zm00001d042372_P001	+	ATC	TGA	-	-	0			1833.92	55.74	4.43	10	10	9	81493000	78916000	72765000	2	2	2	0	0	0	3	3	7	5336500	5507200	8497000	4	7	6	51676000	55631000
VTLVAAPGADER	P146	Zm00001d008526_P001_1	Zm00001d008526	unique	in frame	1	EP, PR5D, JLB3, IND, FS, SR7D, Tas, En8DAP, ML8, SiU	10	8	11698508	-	Zm00001d008526	Zm00001d008526_P001	11699996	Zm00001d008526_P001	-	GTC	AGC	NGSVTL	DERSFH	0			1198.64	30.98	4.18	1	1	1	16960000	21014000	26414000	2	2	1	0	0	0	1	1	2	2990600	3432200	2730100	1	1	1	45351000	53791000
QIAQTALL	P147	Zm00001d018864_P001_1	Zm00001d018864	junction	in frame	1	EP, PR5D, JLB3, IND, FS, SR7D, En8DAP, ML8, SiU	9	7	7686826	-	Zm00001d018864	Zm00001d018864_P001	7687496	Zm00001d018864_P002	-	CAA	TCT	FKKQIA	ALLSAD	0			857.509	57.78	6.1	2	0	0	0	0	0	2	0	0	0	0	0	2	1	2	21040000	3830400	32224000	1	4	2	54605000	79295000
VTFAASVE	P148	Zm00001d010309_P001_1	Zm00001d010309	junction	in frame	1	EP, PR5D, JLB3, IND, FS, SR7D, En8DAP, ML8, SiU	9	8	109072221	+	Zm00001d010309	Zm00001d010309_P001	109070814	Zm00001d010309_P008	+	GTT	GCC	KSVVTF	SVEACI	0			823.42	29.62	3.85	1	0	0	0	0	0	0	0	1	0	0	0	1	1	1	1286300	1577100	0	2	3	2	42851000	36356000
FGKALEKEGF	P149	Zm00001d011213_P001_1	Zm00001d011213	junction	in frame	1	EP, PR5D, JLB3, IND, FS, SR7D, Tas, En8DAP, ML8, SiU	10	8	143162959	-	Zm00001d011213	Zm00001d011213_P001	143164361	Zm00001d011213_P004	-	TTT	GCT	KEYFGK	EGFAVA	0			1125.59	46.35	6.53	3	2	3	11366000	8713700	14372000	1	2	1	0	0	0	1	1	1	9238700	10245000	9176800	1	0	1	5486800	0
SSYSPVLK	P150	Zm00001d005981_P001_1	Zm00001d005981	junction	in frame	1	PR5D, JLB3, IND, FS, SR7D, Tas, En8DAP, ML8	8	2	194594057	-	Zm00001d005981	Zm00001d005981_P002	194594945	Zm00001d005981_P005	-	TCA	CAG	WLNSSY	VLKQLE	0			880.477	27.17	9.3	2	2	2	7484000	7484700	9809900	1	1	1	0	0	0	1	0	0	0	0	0	0	0	0	0	0
IQFDEPTLVL	P151	Zm00001d031128_P001_1	Zm00001d031128	junction	in frame	1	EP, PR5D, JLB3, IND, FS, SR7D, Tas, En8DAP, ML8, SiU	10	1	178800835	+	Zm00001d031128	Zm00001d031128_P001	178801404	Zm00001d031128_P003	+	ATT	GAC	ASWIQF	LVLDLD	0			1174.64	28.4	3.55	2	2	2	22805000	27158000	25248000	1	0	0	0	0	0	1	2	2	7688500	12017000	10441000	2	2	2	20853000	22844000
KDGAKVL	P152	Zm00001d030340_P001_1	Zm00001d030340	junction	in frame	1	PR5D, JLB3, IND, SR7D, En8DAP, ML8	6	1	123386455	-	Zm00001d030340	Zm00001d030340_P045	123386866	Zm00001d030340_P055	-	AAG	CAG	GRTKDG	KVLQSA	0			730.446	26.49	9.54	0	0	0	0	0	0	2	1	3	0	0	0	0	1	0	0	0	0	0	0	0	0	0
LDASPYPAATR	P153	Zm00001d031489_P001_1	Zm00001d031489	junction	in frame	1	PR5D, JLB3, IND, FS, SR7D, Tas, En8DAP, ML8, SiU	9	1	191780302	-	Zm00001d031489	Zm00001d031489_P001	191780833	Zm00001d031489_P005	-	CTG	ACC	IAFLDA	ATRTLD	0			1161.59	36.4	6.33	2	1	1	60063000	57046000	51259000	2	1	2	0	0	0	1	1	2	54798000	44305000	51290000	0	0	0	0	0
VDNTDFLKELH	P154	Zm00001d024245_P001_1	Zm00001d024245	unique	in frame	1	EP, PR5D, IND, FS, SR7D, En8DAP, ML8, SiU	8	10	59264902	-	Zm00001d024245	Zm00001d024245_P001	59263359	Zm00001d024244_P001	+	GTT	TGA	-	-	1			1330.66	51.88	4.37	0	0	0	0	0	0	0	0	0	0	0	0	1	2	2	0	20393000	15881000	2	1	2	7168400	8846400
LEKSEKPLL	P155	Zm00001d042017_P001_1	Zm00001d042017	junction	in frame	1	EP, PR5D, IND, FS, SR7D, Tas, En8DAP, ML8	8	3	147532818	-	Zm00001d042017	Zm00001d042017_P001	147533650	Zm00001d042017_P001	-	CTG	GTT	DELLEK	PLLVDF	0			1056.63	41.13	6.53	2	2	1	2668300	6450200	3087200	1	1	1	0	0	0	1	0	0	0	0	0	2	2	2	8006000	6677500
KESGELVFLKNN	P156	Zm00001d032239_P001_1	Zm00001d032239	unique	in frame	1	PR5D, IND, FS, SR7D, En8DAP, ML8	6	1	218500848	+	Zm00001d032239	Zm00001d032239_P001	218500368	Zm00001d032239_P001	+	AAG	TAC	ARMKES	KNNYFR	0			1377.74	53.13	6.53	0	0	0	0	0	0	3	1	2	0	0	0	0	0	0	0	0	0	1	1	1	0	0
KESSALRAIP	P157	Zm00001d026594_P001_1	Zm00001d026594	unique	in frame	1	EP, PR5D, IND, FS, SR7D, Tas, En8DAP, ML8, SiU	9	10	148670831	+	Zm00001d026594	Zm00001d026594_P001	148670399	Zm00001d026594_P001	+	AAG	GTG	KHVKES	AIPVVI	0			1071.62	26.84	9.7	1	1	2	903130	724880	1461100	0	0	0	0	0	0	1	2	2	1382800	2310600	1131800	3	3	4	57420000	46960000
HVIGQADATPFTAG	P158	Zm00001d026422_P001_1	Zm00001d026422	junction	in frame	1	EP, PR5D, IND, SR7D, En8DAP, ML8, SiU	7	10	145474304	+	Zm00001d026422	Zm00001d026422_P001	145473533	Zm00001d026422_P014	+	CAC	GCC	PGYHVI	TAGAFI	0			1384.69	45.02	5.29	1	0	1	0	0	0	0	0	0	0	0	0	1	1	2	9041000	8387200	5824100	0	1	1	0	4920000
IAETAPSQIRGML	P159	Zm00001d014435_P001_1	Zm00001d014435	junction	in frame	1	EP, PR5D, JLB3, IND, FS, SR7D, Tas, En8DAP, SiU	9	5	46710090	+	Zm00001d014435	Zm00001d014435_P005	46710069	Zm00001d014435_P006	+	ATT	ATT	PMYIAE	GMLISL	0			1386.74	44.51	6.41	1	1	1	66096000	57438000	104710000	1	1	1	0	0	0	1	0	2	27733000	0	42333000	2	3	0	64006000	64083000
VDIIKSATVKSSSA	P160	Zm00001d012407_P001_1	Zm00001d012407	junction	in frame	1	PR5D, JLB3, IND, FS, SR7D, En8DAP	6	8	173982056	+	Zm00001d012407	Zm00001d012407_P001	173979570	Zm00001d012407_P006	+	GTG	TAG	-	-	0			1405.79	76.42	9.54	2	2	2	0	0	0	2	2	2	0	0	0	0	0	0	0	0	0	0	2	0	0	0
EILSANLAL	P161	Zm00001d050844_P004_1	Zm00001d050844	junction	in frame	1	EP, PR5D, JLB3, IND, SR7D, En8DAP	6	4	126338024	-	Zm00001d050844	Zm00001d050844_P009	126338045	Zm00001d050844_P009	-	GAA	GTT	MTPEIL	LALVMD	0			943.546	42.74	3.85	0	0	1	0	0	0	1	1	1	0	0	0	0	0	0	0	0	0	1	1	2	15559000	10818000
TSVAGYGPVHTGARW	P162	Zm00001d032322_P001_1	Zm00001d032322	junction	in frame	1	PR5D, JLB3, IND, SR7D, En8DAP	5	1	222266756	+	Zm00001d032322	Zm00001d032322_P001	222263990	Zm00001d032322_P001	+	ACG	TTC	NEYTSV	ARWFND	0			1558.78	33.58	9.35	0	0	0	0	0	0	1	0	2	0	0	0	0	0	0	0	0	0	1	0	0	0	0
GVDTVPVLVGPVSY	P163	Zm00001d031128_P001_1	Zm00001d031128	junction	in frame	1	EP, PR5D, JLB3, IND, FS, SR7D, En8DAP, SiU	8	1	178800594	+	Zm00001d031128	Zm00001d031128_P001	178801404	Zm00001d031128_P003	+	GGT	CTG	KALGVD	VSYLLL	0			1401.76	36.72	3.75	1	0	1	0	0	0	1	1	1	0	0	0	2	3	5	9703000	25461000	10241000	2	0	2	9343500	0
GLGKLGQIDK	P164	Zm00001d011073_P001_1	Zm00001d011073	unique	in frame	1	PR5D, JLB3, IND, SR7D, En8DAP	5	8	138088917	-	Zm00001d011073	Zm00001d011073_P001	138089429	Zm00001d011073_P001	-	GGC	TAG	-	-	0			1028.61	32.1	9.54	0	0	0	0	0	0	1	1	1	0	0	0	0	0	0	0	0	0	0	0	0	0	0
EEIQAKTPNSY	P165	Zm00001d031136_P001_1	Zm00001d031136	junction	in frame	1	EP, PR5D, IND, FS, SR7D, Tas, En8DAP, SiU	8	1	179013020	-	Zm00001d031136	Zm00001d031136_P001	179014749	Zm00001d031136_P003	-	GAA	ATT	KKAEEI	NSYILQ	0			1279.62	42.52	4.26	1	1	1	27565000	26368000	26614000	0	0	0	0	0	0	1	1	2	3155800	12508000	2240500	1	1	2	25045000	23004000
GVPAVDLEDGDVKG	P166	Zm00001d006679_P001_1	Zm00001d006679	unique	in frame	1	EP, PR5D, IND, FS, SR7D, Tas, En8DAP, SiU	8	2	214112594	-	Zm00001d006679	Zm00001d006679_P001	214117092	Zm00001d006679_P001	-	GGC	TAG	-	-	0			1370.68	38.51	3.7	2	2	2	9434900	9717500	10295000	0	0	0	0	0	0	1	1	1	6243700	24064000	5388200	2	1	1	13865000	7303400
YGELPDTLRL	P167	Zm00001d036151_P001_1	Zm00001d036151	unique	in frame	1	EP, PR5D, IND, FS, SR7D, Tas, En8DAP, SiU	8	6	74662883	-	Zm00001d036151	Zm00001d036151_P001	74663198	Zm00001d036151_P001	-	TAC	AAC	LKAYGE	LRLNEG	0			1176.63	63.76	4.18	1	1	1	6249000	7869800	7555900	0	0	0	0	0	0	1	1	1	7624800	8050400	9023500	1	1	1	30489000	36031000
QTIQSVLGTSTRD	P168	Zm00001d029457_P001_1	Zm00001d029457	unique	in frame	1	EP, PR5D, IND, FS, SR7D, En8DAP, SiU	7	1	71673717	+	Zm00001d029457	Zm00001d029457_P001	71671292	Zm00001d029457_P001	+	CAA	TAT	KENQTI	TRDYLI	0			1405.73	51.21	6.34	0	0	1	0	0	0	0	1	1	0	0	0	1	0	1	2858600	0	4058100	5	4	2	14653000	12324000
VAALERSGGALPFLQA	P169	Zm00001d037236_P001_1	Zm00001d037236	unique	in frame	1	EP, PR5D, IND, FS, SR7D, Tas, En8DAP	7	6	117248336	+	Zm00001d037236	Zm00001d037236_P001	117248255	Zm00001d037236_P001	+	GTG	GCT	VALVAA	LQAAMD	0			1599.89	37.08	6.41	1	1	1	7901700	11180000	12348000	1	1	2	0	0	0	0	0	0	0	0	0	1	1	1	9493700	9611600
TVGDSSGWSRSVNYDN	P170	Zm00001d031257_P001_1	Zm00001d031257	unique	in frame	1	EP, PR5D, IND, FS, SR7D, Tas, En8DAP	7	1	184107387	-	Zm00001d031257	Zm00001d031257_P001	184107465	Zm00001d031257_P001	-	ACC	TGG	TTFTVG	YDNWAS	0			1743.76	28.57	4.11	1	1	2	4072500	6417000	8785700	0	3	1	0	0	0	0	1	0	0	0	0	1	1	0	4477100	9690900
MERPSVQKVAALMKPSA	P171	Zm00001d012675_P001_1	Zm00001d012675	junction	in frame	1	PR5D, IND, FS, SR7D, Tas, En8DAP	6	8	178414307	+	Zm00001d012675	Zm00001d012675_P001	178413995	Zm00001d012675_P002	+	ATG	TGA	-	-	0			1842.99	46.95	10.79	1	1	0	8320700	8287200	0	2	2	0	0	0	0	0	0	0	0	0	0	1	0	1	0	0
FQINPVENIF	P172	Zm00001d050917_P001_1	Zm00001d050917	junction	in frame	1	PR5D, IND, FS, SR7D, En8DAP	5	4	130885992	+	Zm00001d050917	Zm00001d050917_P001	130884556	Zm00001d050917_P001	+	TTC	ACC	DGLFQI	NIFTLY	0			1220.63	42.05	3.85	0	0	0	0	0	0	0	0	0	0	0	0	0	0	0	0	0	0	0	0	0	0	0
EVAVEEKKEEAEPA	P173	Zm00001d039283_P001_1	Zm00001d039283	junction	in frame	1	EP, PR5D, IND, FS, SR7D, En8DAP, SiU	7	3	1001647	+	Zm00001d039283	Zm00001d039283_P003	1001353	Zm00001d039283_P003	+	GAA	GCA	TSREVA	EPAAAT	0			1557.76	36.07	3.9	0	0	1	0	0	0	0	0	0	0	0	0	3	5	3	37451000	53746000	43129000	0	2	2	0	8773400
ASIAPFANPDVQAHY	P174	Zm00001d041426_P001_1	Zm00001d041426	unique	in frame	1	EP, PR5D, IND, SR7D, Tas, En8DAP	6	3	119021946	-	Zm00001d041426	Zm00001d041426_P001	119022528	Zm00001d041426_P001	-	GCC	GCC	ISFASI	AHYAEL	0			1600.78	35.39	5.29	1	1	2	12286000	8393100	10796000	0	1	2	0	0	0	0	0	0	0	0	0	1	1	1	11064000	13864000
EPAAAAEPEAAPVE	P175	Zm00001d006010_P001_1	Zm00001d006010	unique	in frame	1	EP, PR5D, IND, SR7D, En8DAP	5	2	195229493	+	Zm00001d006010	Zm00001d006010_P001	195229118	Zm00001d006010_P001	+	GAG	GCG	AETEPA	PVEAEE	0			1351.64	35.51	3.37	0	0	0	0	0	0	0	0	0	0	0	0	0	0	0	0	0	0	1	1	0	10233000	10394000
QSKSIGEAKASD	P176	Zm00001d025588_P001_1	Zm00001d025588	junction	in frame	1	PR5D, IND, SR7D, En8DAP, SiU	5	10	123301843	-	Zm00001d025588	Zm00001d025588_P023	123301603	Zm00001d025588_P018	-	CAG	TCC	AVEQSK	ASDSMT	0			1220.61	27.7	6.49	1	0	0	0	0	0	0	0	0	0	0	0	1	1	1	1955200	1937200	1644300	0	0	0	0	0
EGVPSATIAAF	P177	Zm00001d028952_P001_1	Zm00001d028952	junction	in frame	1	PR5D, IND, SR7D, En8DAP, SiU	5	1	52675006	-	Zm00001d028952	Zm00001d028952_P001	52675785	Zm00001d028952_P008	-	GAA	GTA	SIYEGV	AAFVKD	0			1062.55	29.31	3.85	0	1	0	0	0	0	0	0	0	0	0	0	2	0	2	1777800	0	243020	1	0	0	0	0
ATIAGLTPLQL	P178	Zm00001d009950_P001_1	Zm00001d009950	junction	in frame	1	PR5D, IND, SR7D, En8DAP	4	8	91947324	+	Zm00001d009950	Zm00001d009950_P001	91947666	Zm00001d009950_P007	+	GCT	TTT	LDAATI	LQLFHE	0			1097.66	30.37	6.1	0	1	0	0	0	0	1	1	1	0	0	0	0	0	0	0	0	0	0	1	0	0	0
LVGESGIGPIDRF	P179	Zm00001d037108_P001_1	Zm00001d037108	junction	in frame	1	PR5D, IND, SR7D, En8DAP	4	6	112475411	-	Zm00001d037108	Zm00001d037108_P001	112475624	Zm00001d037108_P007	-	CTA	GAC	DRLLVG	DRFDAS	0			1359.73	86.84	4.18	0	0	0	0	0	0	0	0	0	0	0	0	0	0	1	0	0	0	0	0	1	0	0
SSASGQPERKVAILGAAGGIGQPLSL	P180	Zm00001d044042_P001_1	Zm00001d044042	unique	in frame	1	PR5D, IND, SR7D, En8DAP	4	3	217573235	+	Zm00001d044042	Zm00001d044042_P001	217573181	Zm00001d044042_P001	+	TCC	CTC	RSYSSA	LSLLMK	0			2464.35	33.86	9.7	0	0	1	0	0	0	1	1	1	0	0	0	0	0	0	0	0	0	2	2	0	0	0
VASQEKFHANADKQY	P181	Zm00001d001814_P001_1	Zm00001d001814	junction	in frame	1	PR5D, IND, SR7D, En8DAP	4	2	1416637	-	Zm00001d001814	Zm00001d001814_P001	1416765	Zm00001d001814_P002	-	GTA	TGG	KIFVAS	KQYWKS	0			1735.84	46.48	7.54	0	2	1	0	0	0	0	1	0	0	0	0	0	0	0	0	0	0	0	0	0	0	0
LTDKGLGVRSKR	P182	Zm00001d011581_P001_1	Zm00001d011581	unique	in frame	1	EP, PR5D, JLB3, IND, FS, SR7D, Tas, En8DAP, ML8, SiU	10	8	154935098	-	Zm00001d011581	Zm00001d011581_P001	154938829	Zm00001d011581_P001	-	CTC	TTC	ELDLTD	SKRFAL	0			1329.8	30.3	11.65	3	10	4	39671000	76587000	26245000	1	0	1	0	0	0	5	4	3	27601000	17785000	19377000	2	2	1	19447000	18475000
VTKEPEAAAKEDVADDK	P183	Zm00001d002842_P001_1	Zm00001d002842	junction	in frame	1	PR5D, JLB3, IND, SR7D, En8DAP, ML8	6	2	24286792	+	Zm00001d002842	Zm00001d002842_P001	24286756	Zm00001d002842_P001	+	GTC	GCC	EVEVTK	DDKAVI	0			1815.9	59.18	4.07	0	0	1	0	0	0	1	1	0	0	0	0	0	0	0	0	0	0	0	0	0	0	0
LFEKLGASYKA	P184	Zm00001d003081_P001_1	Zm00001d003081	junction	in frame	1	PR5D, IND, SR7D, Tas, En8DAP, ML8	6	2	31391579	-	Zm00001d003081	Zm00001d003081_P001	31390212	Zm00001d003081_P004	-	TTG	ATT	VKQLFE	YKAIEL	0			1226.68	36.62	9.26	1	1	1	943780	0	720270	0	2	0	0	0	0	1	0	0	0	0	0	1	0	0	0	0
VKKLPSKSSR	P185	Zm00001d028542_P001_1	Zm00001d028542	junction	in frame	1	EP, PR5D, IND, FS, SR7D, Tas, En8DAP, SiU	8	1	38689228	+	Zm00001d028542	Zm00001d028542_P001	38690593	Zm00001d028542_P006	+	GTT	TGA	-	-	0			1129.71	54.38	11.92	2	1	1	5626200	3635900	3864500	1	4	2	0	0	0	2	1	2	11774000	6298700	6743700	1	1	2	3229000	493730
TEIEKRVVTMNA	P186	Zm00001d042541_P002_1	Zm00001d042541	junction	in frame	1	PR5D, IND, FS, SR7D, Tas, En8DAP	6	3	171425039	+	Zm00001d042541	Zm00001d042541_P002	171423251	Zm00001d042541_P004	+	ACC	GAC	ARLTEI	MNADPR	0			1390.74	44.75	6.53	1	1	1	6078100	4300700	5351700	0	0	1	0	0	0	0	1	1	0	0	0	0	0	1	0	0
VSLSWGEVGT	P187	Zm00001d011351_P001_1	Zm00001d011351	junction	in frame	1	PR5D, IND, FS, SR7D, En8DAP	5	8	147723392	+	Zm00001d011351	Zm00001d011351_P001	147723862	Zm00001d011351_P012	+	GTG	GCT	PWVVSL	VGTAPG	0			1034.52	25.42	3.85	0	0	0	0	0	0	1	2	1	0	0	0	0	1	0	0	0	0	0	0	1	0	0
DLVRGTQTLGL	P188	Zm00001d031128_P001_1	Zm00001d031128	junction	in frame	1	PR5D, IND, SR7D, En8DAP	4	1	178801124	+	Zm00001d031128	Zm00001d031128_P001	178801404	Zm00001d031128_P003	+	GAT	GTC	YGFDLV	LGLVTS	0			1172.66	41.68	6.34	0	0	0	0	0	0	0	0	0	0	0	0	0	0	0	0	0	0	0	0	0	0	0
QNVSPPQEL	P189	Zm00001d034927_P001_1	Zm00001d034927	junction	in frame	1	PR5D, JLB3, IND, SR7D, ML8	5	1	305715015	-	Zm00001d034927	Zm00001d034927_P001	305711190	Zm00001d034926_P001	-	CAG	CTT	KEFQNV	QELLDN	0			1011.51	34.29	3.85	0	0	0	0	0	0	0	0	0	0	0	0	0	0	0	0	0	0	0	0	0	0	0
AAKPSGVAAQGKEPAPKLS	P190	Zm00001d011461_P001_1	Zm00001d011461	unique	in frame	1	EP, PR5D, JLB3, IND, FS, SR7D, Tas, ML8, SiU	9	8	151002821	-	Zm00001d011461	Zm00001d011461_P001	151002836	Zm00001d011461_P001	-	GCC	GAG	SLKAAK	KLSETA	0			1807.01	37.22	10.51	2	3	3	67840000	55656000	75938000	0	0	0	0	0	0	1	2	0	1828100	1154200	0	3	3	2	23978000	16510000
SLKANIGGTEL	P191	Zm00001d047044_P001_3	Zm00001d047044	junction	out of frame	3	EP, PR5D, IND, FS, SR7D, Tas, ML8	7	9	116552420	+	Zm00001d047044	Zm00001d047044_P002	116549991	Zm00001d047044_P001	+	TCT	CTC	GDLSLK	TELLIF	0			1102.61	37.26	6.41	0	2	2	0	1200300	3391700	1	1	1	0	0	0	0	1	2	0	0	0	3	2	3	60678000	13696000
SSSFSAATSRDEKLAR	P192	Zm00001d004846_P001_1	Zm00001d004846	unique	in frame	1	PR5D, IND, FS, SR7D, ML8	5	2	144212435	-	Zm00001d004846	Zm00001d004846_P001	144212465	Zm00001d004846_P001	-	TCC	AAC	PLKSSS	LARNLS	0			1712.86	48.45	9.69	0	0	0	0	0	0	4	4	2	0	0	0	0	0	1	0	0	0	0	0	0	0	0
VEVEPAAANAQG	P193	Zm00001d030009_P001_1	Zm00001d030009	junction	in frame	1	EP, PR5D, IND, SR7D, Tas, ML8	6	1	98960893	-	Zm00001d030009	Zm00001d030009_P001	98962231	Zm00001d030009_P002	-	GTG	TGA	-	-	0			1155.56	33.32	3.61	1	2	2	9058500	15127000	13205000	0	0	0	0	0	0	0	0	1	0	0	0	2	2	2	26676000	26233000
TFGKAAIDIL	P194	Zm00001d009969_P001_1	Zm00001d009969	unique	in frame	1	EP, PR5D, IND, FS, SR7D, Tas, ML8	7	8	92864547	-	Zm00001d009969	Zm00001d009969_P001	92865293	Zm00001d009969_P001	-	ACG	GTC	DSFTFG	DILVVL	0			1048.6	28.78	6.34	2	2	1	4935900	4750000	4347000	0	1	0	0	0	0	0	1	0	0	0	0	1	2	3	4230900	8810400
AVLDGGIPFNKA	P195	Zm00001d049541_P001_1	Zm00001d049541	unique	in frame	1	PR5D, IND, SR7D, ML8	4	4	33818761	-	Zm00001d049541	Zm00001d049541_P001	33819976	Zm00001d049541_P001	-	GCG	TAC	LKDAVL	NKAYGM	0			1201.66	46.83	6.34	0	0	0	0	0	0	0	0	0	0	0	0	0	0	0	0	0	0	0	0	0	0	0
GLDGGFSRLH	P196	Zm00001d002475_P001_1	Zm00001d002475	unique	in frame	1	EP, PR5D, JLB3, IND, FS, SR7D, Tas, SiU	8	2	13575599	+	Zm00001d002475	Zm00001d002475_P001	13572921	Zm00001d002475_P001	+	GGT	GAC	AHRGLD	RLHDSE	0			1058.54	29.93	7.55	1	3	1	20959000	31726000	22167000	0	1	1	0	0	0	5	3	3	132310000	142340000	14802000	2	2	2	86067000	138460000
SHAIIATPPAAATL	P197	Zm00001d010588_P001_1	Zm00001d010588	unique	in frame	1	EP, PR5D, IND, FS, SR7D	5	8	121126497	+	Zm00001d010588	Zm00001d010588_P001	121126275	Zm00001d010588_P001	+	TCC	GCC	VANSHA	ATLAPA	0			1333.75	80.75	7.55	0	1	2	0	0	0	0	0	0	0	0	0	0	0	0	0	0	0	0	1	1	0	11821000
PLFRAAYLAKSC	P198	Zm00001d053149_P001_1	Zm00001d053149	junction	in frame	1	PR5D, IND, FS, SR7D	4	4	216216932	+	Zm00001d053149	Zm00001d053149_P001	216214785	Zm00001d053149_P001	+	CCT	AAG	AVNPLF	KSCKQD	0			1339.72	28.25	9.45	1	0	0	0	0	0	1	2	1	0	0	0	0	2	0	0	0	0	0	1	1	0	0
FTKEPNNLYNVHSYKY	P199	Zm00001d009417_P001_1	Zm00001d009417	junction	in frame	1	EP, PR5D, IND, SR7D	4	8	63481853	-	Zm00001d009417	Zm00001d009417_P001	63481949	Zm00001d009417_P006	-	TTC	TCT	KVQFTK	YKYSGL	0			2016.98	28.84	9.03	0	0	0	0	0	0	0	0	0	0	0	0	0	0	0	0	0	0	1	3	4	0	78276000
LEQHAMGSERV	P200	Zm00001d052361_P001_1	Zm00001d052361	unique	in frame	1	PR5D, IND, SR7D, Tas	4	4	188294421	-	Zm00001d052361	Zm00001d052361_P001	188295389	Zm00001d052361_P001	-	TTG	CAT	EEPLEQ	ERVHGN	0			1256.61	28.68	5.49	2	1	0	18644000	4067700	0	0	0	0	0	0	0	0	0	0	0	0	0	0	0	0	0	0
MHDVTGGPSPTAVQ	P201	Zm00001d030363_P001_1	Zm00001d030363	unique	in frame	1	PR5D, IND, SR7D	3	1	126441233	-	Zm00001d030363	Zm00001d030363_P001	126441344	Zm00001d030363_P001	-	ATG	GTG	HFYMHD	AVQVVS	0			1396.65	90.13	5.29	0	0	0	0	0	0	0	0	0	0	0	0	0	0	0	0	0	0	1	0	0	0	0
QSLPSGTLNSLSDQDKN	P202	Zm00001d039770_P001_1	Zm00001d039770	unique	in frame	1	PR5D, IND, SR7D	3	3	14343060	+	Zm00001d039770	Zm00001d039770_P001	14342781	Zm00001d039770_P001	+	CAG	GCG	NAFQSL	DKNALV	0			1803.87	41.04	4.11	0	0	0	0	0	0	0	0	0	0	0	0	0	0	0	0	0	0	0	1	0	0	0
TKGFGFISPEDGSED	P203	Zm00001d053908_P001_1	Zm00001d053908	unique	in frame	1	PR5D, IND, SR7D	3	4	243423137	-	Zm00001d053908	Zm00001d053908_P001	243423185	Zm00001d053908_P001	-	ACC	CTC	FNDTKG	SEDLFV	0			1585.7	40.91	3.74	2	1	0	0	0	0	1	0	1	0	0	0	1	0	1	0	0	0	0	0	0	0	0
YIDQGGVDGHY	P204	Zm00001d048903_P001_1	Zm00001d048903	unique	in frame	1	PR5D, IND, SR7D	3	4	7429719	+	Zm00001d048903	Zm00001d048903_P001	7429245	Zm00001d048903_P001	+	TAC	GAC	VDLYID	GHYDEL	0			1223.53	38.81	4.11	0	0	0	0	0	0	0	0	0	0	0	0	0	0	0	0	0	0	0	0	0	0	0
KHENTKTSSMGY	P205	Zm00001d026041_P001_3	Zm00001d026041	junction	out of frame	3	PR5D, EP, SR7D, En8DAP, FS, Em20DAP, GP, VM19D	8	Chr10	136763499	-	Zm00001d026041		136765374	Zm00001d026041	-	AAG	GAA	-	-	sense	-1874	-1839	1382.64	29.4	9.26	0	1	0	0	0	0	1	1	0	20895000	10764000	0	0	0	0	0	0	0	0	1	1	0	20425000
GSSRAACPAGGAAGVAGAPR	P206	Zm00001d023535_P001_3	Zm00001d023535	unique	out of frame	3	PR5D, EP, SiU, SR7D, En8DAP, FS, Em20DAP, GP	8	Chr10	9154309	-	Zm00001d023535		9156390	Zm00001d023535	-	GGC	TGC	SESGSS	APRCRN	sense	-2080	846	1683.83	26.01	10.53	1	0	0	0	0	0	4	3	3	196160000	169760000	195040000	3	3	2	9112000	10617000	10137000	5	4	3	37163000	27154000
LLLATLAAAIH	P207	Zm00001d012387_P001_3	Zm00001d012387	unique	out of frame	3	PR5D, SiU, Tas, SR7D, ML8, JLB3, En8DAP, FS, Em20DAP, GP, VM19D	11	Chr8	173336789	-	Zm00001d012387		173336838	Zm00001d012387	-	CTG	CTA	SLVLLL	AIHLPS	sense	-48	-16	1106.69	27.83	7.55	0	1	1	0	35225000	41852000	1	1	1	18466000	21720000	22834000	1	1	1	13359000	12923000	16019000	0	1	0	0	0
SRAPFSGT	P208	Zm00001d028547_P001_2	Zm00001d028547	unique	out of frame	2	PR5D, SR7D	2	Chr1	38915713	+	Zm00001d028547		38915529	Zm00001d028547	+	TCG	GCA	RSSSRA	SGTAWR	sense	183	183	822.41	29.07	10.55	0	0	0	0	0	0	1	1	0	0	0	0	1	0	0	0	0	0	0	0	0	0	0
SPITPASPAPR	P209	Zm00001d023843_P001_2	Zm00001d023843	junction	out of frame	2	PR5D, SR7D, ML8, En8DAP, FS, Em20DAP, GP, VM19D	8	Chr10	24289083	-	Zm00001d023843		24290769	Zm00001d023843	-	TCA	TGT	MQPSPI	APRCSG	sense	-1685	-1653	1093.6	25.33	10.55	0	0	0	0	0	0	3	2	0	6039400	2023300	0	0	0	0	0	0	0	0	0	1	0	0
PRVMAGLHLL	P210	Zm00001d026326_P001_2	Zm00001d026326	unique	out of frame	2	PR5D, SiU, Tas, SR7D	4	Chr10	143599541	-	Zm00001d026326		143600834	Zm00001d026326	-	CCT	ATT	-	-	sense	-1292	400	1106.65	31.83	10.55	3	1	2	14350000	9085000	6238900	1	0	0	0	0	0	1	2	0	1764000	2842400	0	0	0	0	0	0
EYLKYKD	P211	Zm00001d034015_P001_1	Zm00001d034015	junction	in frame	1	EP, PR5D, JLB3, FS, SR7D, Tas, En8DAP, ML8, SiU	9	1	281228893	+	Zm00001d034015	Zm00001d034015_P005	281228827	Zm00001d034015_P001	+	GAG	CCA	GRAEYL	YKDPKQ	0			958.488	30.27	6.48	1	1	1	8357100	9263300	8037000	1	0	0	0	0	0	1	1	2	4344900	6385700	5171500	3	2	1	20464000	24223000
GGGGYGGGGGGYGGGNRGGGYGNSDGNWRN	P212	Zm00001d031168_P001_1	Zm00001d031168	unique	in frame	1	EP, PR5D, JLB3, FS, SR7D, Tas, En8DAP, ML8, SiU	9	1	180447535	-	Zm00001d031168	Zm00001d031168_P001	180448010	Zm00001d031168_P001	-	GGC	TGA	-	-	0			2691.11	27.88	9.07	2	2	1	0	25102000	15689000	3	1	1	0	0	0	1	2	2	4010200	3766900	3872100	1	3	2	44432000	43796000
SAREQHAIALAELDAA	P213	Zm00001d023629_P001_1	Zm00001d023629	junction	in frame	1	EP, PR5D, JLB3, FS, SR7D, Tas, En8DAP, ML8, SiU	9	10	12739617	+	Zm00001d023629	Zm00001d023629_P001	12734668	Zm00001d023629_P001	+	AGT	AAA	ELESAR	DAAKQE	0			1665.86	27.57	4.42	3	2	3	4334500	0	1506500	0	0	0	0	0	0	2	4	3	9526800	9763400	8195700	2	2	5	4313400	13309000
FRAVADKF	P214	Zm00001d053232_P001_1	Zm00001d053232	junction	in frame	1	EP, PR5D, JLB3, FS, SR7D, Tas, En8DAP, ML8	8	4	221138013	-	Zm00001d053232	Zm00001d053232_P001	221138785	Zm00001d053232_P010	-	TTC	GCA	LELFRA	DKFAST	0			953.52	37.77	9.7	1	2	1	3162600	8198600	5101700	0	1	0	0	0	0	1	0	0	0	0	0	3	2	3	104660000	10625000
QETSKAAAAAAAP	P215	Zm00001d030795_P001_1	Zm00001d030795	unique	in frame	1	EP, PR5D, JLB3, FS, SR7D, Tas, En8DAP, ML8	8	1	160029982	-	Zm00001d030795	Zm00001d030795_P001	160033648	Zm00001d030795_P001	-	CAG	ACT	ISLQET	AAPTMA	0			1186.61	34.61	6.41	1	1	2	4715200	4465100	8323400	1	0	1	0	0	0	0	1	2	0	0	0	2	2	1	10366000	8455500
QVVRKNNSF	P216	Zm00001d038865_P001_1	Zm00001d038865	junction	in frame	1	EP, PR5D, JLB3, FS, SR7D, En8DAP, ML8	7	6	166072883	-	Zm00001d038865	Zm00001d038865_P001	166072913	Zm00001d038865_P013	-	CAG	CTT	LIWQVV	NSFLVK	0			1091.6	43.78	11.65	0	0	0	0	0	0	1	2	0	0	0	0	0	0	0	0	0	0	3	2	3	10658000	12248000
KGKTAKPA	P217	Zm00001d021019_P001_1	Zm00001d021019	junction	in frame	1	EP, PR5D, JLB3, FS, SR7D, Tas, En8DAP, ML8, SiU	9	7	140534771	-	Zm00001d021019	Zm00001d021019_P001	140535293	Zm00001d021019_P002	-	AAG	GTC	KKGKGK	KPAVEP	0			800.499	26.56	11.1	1	1	1	4983300	0	4412000	1	2	3	0	0	0	2	2	2	20461000	9792900	10926000	1	1	1	3995400	1790400
EAIAYAEGLK	P218	Zm00001d037680_P001_1	Zm00001d037680	unique	in frame	1	PR5D, JLB3, SR7D, En8DAP, ML8	5	6	133844927	+	Zm00001d037680	Zm00001d037680_P001	133844549	Zm00001d037680_P001	+	GAG	CTG	VIDEAI	GLKLGG	0			1064.56	66.12	4.26	0	0	0	0	0	0	1	1	1	0	0	0	0	0	0	0	0	0	0	0	0	0	0
ELDHMAATFGKF	P219	Zm00001d043464_P001_1	Zm00001d043464	unique	in frame	1	PR5D, JLB3, SR7D, En8DAP, ML8	5	3	200803158	-	Zm00001d043464	Zm00001d043464_P001	200803710	Zm00001d043464_P004	-	GAG	TGG	EKAELD	GKFWCT	0			1366.65	40.09	5.45	0	0	0	0	0	0	0	3	1	0	0	0	0	0	2	0	0	0	0	0	0	0	0
ALRALYNE	P220	Zm00001d015431_P001_1	Zm00001d015431	unique	in frame	1	PR5D, JLB3, FS, SR7D, Tas, En8DAP, ML8, SiU	8	5	89677692	+	Zm00001d015431	Zm00001d015431_P001	89677689	Zm00001d015431_P001	+	GCG	ATC	-	-	0			949.51	28.94	6.4	1	2	1	0	7704100	2991900	0	0	0	0	0	0	3	3	3	5612400	8729000	4417200	0	0	2	0	0
KGVVAVEE	P221	Zm00001d048220_P001_1	Zm00001d048220	unique	in frame	1	EP, PR5D, JLB3, FS, SR7D, En8DAP, ML8, SiU	8	9	152674124	+	Zm00001d048220	Zm00001d048220_P001	152672932	Zm00001d048220_P001	+	AAG	GAC	AKNKGV	VEEDPV	0			830.462	42.12	4.26	1	1	1	0	0	0	1	1	2	0	0	0	2	1	2	3718600	1652500	2110800	1	1	1	2452800	1578400
VVKIDTEKY	P222	Zm00001d042017_P001_1	Zm00001d042017	junction	in frame	1	PR5D, JLB3, FS, SR7D, En8DAP, ML8	6	3	147531576	-	Zm00001d042017	Zm00001d042017_P001	147533650	Zm00001d042017_P001	-	GTT	ACT	KIQVVK	EKYTSI	0			1094.61	30.31	6.49	0	0	0	0	0	0	0	0	0	0	0	0	0	0	0	0	0	0	0	0	0	0	0
VDIVAQTPHIG	P223	Zm00001d011080_P001_1	Zm00001d011080	unique	in frame	1	EP, PR5D, JLB3, SR7D, Tas, En8DAP, ML8	7	8	138416849	+	Zm00001d011080	Zm00001d011080_P001	138416663	Zm00001d011080_P001	+	GTC	TGA	-	-	0			1149.63	55.53	5.29	1	1	1	3625200	5771200	4171000	0	0	0	0	0	0	0	0	0	0	0	0	3	1	3	6919200	354180
TTIIAGAL	P224	Zm00001d033397_P001_1	Zm00001d033397	junction	in frame	1	EP, PR5D, FS, SR7D, Tas, En8DAP, ML8, SiU	8	1	261813852	-	Zm00001d033397	Zm00001d033397_P001	261812238	Zm00001d033397_P007	-	ACT	GAA	HDETTI	GALELT	0			759.461	38.25	6.1	2	2	2	24064000	25147000	25928000	2	1	2	0	0	0	1	1	1	2735500	10060000	4704300	1	1	1	47043000	63503000
AEIAARAGILDF	P225	Zm00001d014642_P001_1	Zm00001d014642	unique	in frame	1	EP, PR5D, FS, SR7D, En8DAP, ML8, SiU	7	5	57153537	+	Zm00001d014642	Zm00001d014642_P001	57152592	Zm00001d014642_P001	+	GCT	CTC	LCFAEI	LDFLDF	0			1246.68	44.92	4.18	0	0	0	0	0	0	1	1	1	0	0	0	1	1	1	2471500	2583100	2140500	1	1	1	10383000	10235000
ALNNDGKLVPLLTEAGAIAGSASKTTITA	P226	Zm00001d003081_P002_1	Zm00001d003081	junction	in frame	1	PR5D, FS, SR7D, En8DAP, ML8	5	2	31390209	-	Zm00001d003081	Zm00001d003081_P004	31390212	Zm00001d003081_P004	-	GCA	TGA	-	-	0			2797.53	26.94	6.49	1	0	1	0	0	0	2	2	1	0	0	0	0	0	0	0	0	0	0	1	0	0	0
KEKVGEANK	P227	Zm00001d032836_P001_1	Zm00001d032836	unique	in frame	1	EP, PR5D, FS, SR7D, Tas, En8DAP, ML8	7	1	239714632	+	Zm00001d032836	Zm00001d032836_P001	239713774	Zm00001d032836_P001	+	AAA	AAG	ATSKEK	ANKKAK	0			1002.56	43.36	9.44	2	2	2	9279400	10946000	13340000	1	1	1	0	0	0	0	0	0	0	0	0	1	1	1	5974300	5620000
ASGGKGLNATGEFF	P228	Zm00001d016864_P001_1	Zm00001d016864	unique	in frame	1	EP, PR5D, FS, SR7D, En8DAP, ML8	6	5	178633255	+	Zm00001d016864	Zm00001d016864_P001	178633252	Zm00001d016864_P001	+	GCG	CGG	-	-	0			1355.66	40.24	6.41	1	0	0	0	0	0	0	0	0	0	0	0	0	0	0	0	0	0	1	1	1	8581500	8710600
EGKLEDLPPA	P229	Zm00001d013829_P001_1	Zm00001d013829	junction	in frame	1	PR5D, FS, SR7D, En8DAP, ML8, SiU	6	5	21842386	+	Zm00001d013829	Zm00001d013829_P006	21843083	Zm00001d013829_P009	+	GAG	CTA	SPSEGK	PPALHS	0			1068.56	28.75	3.93	0	0	0	0	0	0	1	0	0	0	0	0	0	1	1	0	1949200	1520500	0	0	0	0	0
LNVLQRE	P230	Zm00001d038891_P001_1	Zm00001d038891	junction	in frame	1	PR5D, FS, SR7D, En8DAP, ML8	5	6	166502871	-	Zm00001d038891	Zm00001d038891_P002	166504660	Zm00001d038891_P007	-	TTG	ATA	EQFLNV	QREIGE	0			871.5	46.49	6.41	2	0	0	0	0	0	0	1	1	0	0	0	2	0	1	0	0	0	0	0	0	0	0
YLLSKPKKSEE	P231	Zm00001d043224_P001_1	Zm00001d043224	unique	in frame	1	EP, PR5D, SR7D, Tas, En8DAP, ML8	6	3	192368674	+	Zm00001d043224	Zm00001d043224_P001	192365178	Zm00001d043224_P001	+	TAT	GTT	LGWYLL	SEEVVD	0			1321.74	44.25	9.22	1	1	2	4865900	5652900	0	4	2	2	0	0	0	0	0	0	0	0	0	0	1	1	0	2247500
AAWSGSVGPSGLPGDGRRVGF	P232	Zm00001d034112_P001_1	Zm00001d034112	unique	in frame	1	PR5D, SR7D, En8DAP, ML8	4	1	284242774	-	Zm00001d034112	Zm00001d034112_P001	284244325	Zm00001d034112_P001	-	GCG	AAC	NILAAW	VGFNII	0			2030.02	52.72	10.4	2	0	0	0	0	0	0	1	0	0	0	0	0	1	0	0	0	0	0	0	0	0	0
NQLTGRIPP	P233	Zm00001d046485_P001_1	Zm00001d046485	unique	in frame	1	PR5D, SR7D, En8DAP, ML8	4	9	92006059	+	Zm00001d046485	Zm00001d046485_P001	92005006	Zm00001d046485_P001	+	AAC	GAG	LSDNQL	IPPELS	0			995.563	25.78	10.55	0	0	0	0	0	0	1	0	0	0	0	0	1	0	1	0	0	0	0	0	0	0	0
TVAAAVEVDTL	P234	Zm00001d006515_P001_1	Zm00001d006515	unique	in frame	1	PR5D, SR7D, En8DAP, ML8	4	2	210334508	-	Zm00001d006515	Zm00001d006515_P001	210334853	Zm00001d006515_P001	-	ACC	AAG	ETLTVA	DTLKVA	0			1088.58	28.97	3.55	0	0	0	0	0	0	1	1	2	0	0	0	0	1	0	0	0	0	0	0	0	0	0
YVNTAIERL	P235	Zm00001d020400_P001_1	Zm00001d020400	junction	in frame	1	PR5D, SR7D, En8DAP, ML8	4	7	111430859	-	Zm00001d020400	Zm00001d020400_P001	111431441	Zm00001d020400_P002	-	TAC	GAG	PMDYVN	ERLEKN	0			1078.59	37.11	6.4	0	0	1	0	0	0	0	3	3	0	0	0	0	0	0	0	0	0	0	0	0	0	0
SLRDTGALL	P236	Zm00001d051664_P001_1	Zm00001d051664	unique	in frame	1	PR5D, JLB3, FS, SR7D, En8DAP, ML8	6	4	166091487	-	Zm00001d051664	Zm00001d051664_P001	166091595	Zm00001d051664_P001	-	AGT	GTG	VSASLR	ALLVMD	0			945.536	46.63	6.34	0	0	0	0	0	0	1	2	3	0	0	0	1	0	0	0	0	0	1	0	2	0	0
PASGWGRAVGNTRSF	P237	Zm00001d052904_P001_1	Zm00001d052904	junction	in frame	1	PR5D, JLB3, SR7D, Tas, En8DAP, ML8	6	4	204239055	+	Zm00001d052904	Zm00001d052904_P001	204239049	Zm00001d052904_P001	+	CCG	GTG	-	-	0			1562.78	27.8	12.5	1	0	1	1371000	0	8914900	2	0	1	0	0	0	0	0	0	0	0	0	1	1	2	0	0
REQQLNDL	P238	Zm00001d031852_P001_1	Zm00001d031852	unique	in frame	1	EP, PR5D, JLB3, FS, SR7D, En8DAP, ML8, SiU	8	1	204140772	+	Zm00001d031852	Zm00001d031852_P001	204140568	Zm00001d031852_P001	+	CGG	GAG	EMDREQ	NDLELQ	0			1015.52	38.93	4.18	0	0	0	0	0	0	1	0	0	0	0	0	1	1	1	1646100	1062700	1279300	1	1	1	9080700	9524000
KKSGDVTELQ	P239	Zm00001d042372_P001_1	Zm00001d042372	junction	in frame	1	EP, PR5D, JLB3, SR7D, Tas, En8DAP, ML8, SiU	8	3	163614865	+	Zm00001d042372	Zm00001d042372_P001	163614662	Zm00001d042372_P001	+	AAG	ATC	ASAKKS	ELQIGV	0			1104.59	63.59	6.49	2	3	2	40209000	42783000	33404000	1	0	0	0	0	0	0	1	1	0	649750	701500	1	1	1	8370600	8735100
ISIYETDNL	P240	Zm00001d007655_P001_1	Zm00001d007655	junction	in frame	1	EP, PR5D, FS, SR7D, Tas, En8DAP, ML8, SiU	8	2	237055845	-	Zm00001d007655	Zm00001d007655_P001	237053476	Zm00001d007655_P004	-	ATC	GTG	LSIISI	DNLVLS	0			1067.53	33.54	3.55	2	3	2	7735100	13352000	12284000	1	0	2	0	0	0	0	1	1	0	2967400	3019500	2	2	2	18929000	21594000
YEIHDGMGLEL	P241	Zm00001d004936_P001_1	Zm00001d004936	junction	in frame	1	PR5D, FS, SR7D, Tas, En8DAP, ML8	6	2	149589261	-	Zm00001d004936	Zm00001d004936_P001	149589438	Zm00001d004936_P001	-	TAC	TAC	LKDYEI	LELYYN	0			1276.59	49.13	3.93	0	1	1	0	3386400	5873500	0	0	1	0	0	0	1	1	1	0	0	0	0	1	0	0	0
VALAGAGAAAPAVRTY	P242	Zm00001d031556_P001_1	Zm00001d031556	unique	in frame	1	PR5D, FS, SR7D, En8DAP, ML8	5	1	194157618	+	Zm00001d031556	Zm00001d031556_P001	194157336	Zm00001d031556_P001	+	GTG	AAC	QALVAL	RTYNIT	0			1458.81	39.63	9.35	0	1	0	0	0	0	0	0	0	0	0	0	0	0	1	0	0	0	0	0	0	0	0
WISYVTQSGRL	P243	Zm00001d007352_P001_1	Zm00001d007352	unique	in frame	1	PR5D, FS, SR7D, En8DAP, ML8	5	2	229467811	-	Zm00001d007352	Zm00001d007352_P001	229467841	Zm00001d007352_P001	-	TGG	ATC	QMQWIS	GRLINT	0			1309.69	58.1	9.35	0	1	0	0	0	0	1	0	0	0	0	0	0	2	0	0	0	0	0	0	0	0	0
LEYVKNVQPEF	P244	Zm00001d051823_P001_1	Zm00001d051823	junction	in frame	1	EP, PR5D, FS, SR7D, En8DAP, ML8, SiU	7	4	171068381	+	Zm00001d051823	Zm00001d051823_P001	171067924	Zm00001d051823_P001	+	CTC	ATG	VILLEY	PEFMEL	0			1365.7	30.18	4.26	0	0	1	0	0	0	0	2	1	0	0	0	2	2	2	6537000	5426300	5028400	0	2	1	0	914800
TVAEKVSQLGDEA	P245	Zm00001d004626_P001_1	Zm00001d004626	unique	in frame	1	PR5D, FS, SR7D, Tas, En8DAP, ML8, SiU	7	2	122678957	-	Zm00001d004626	Zm00001d004626_P001	122679140	Zm00001d004626_P001	-	ACG	GCG	SRLTVA	DEAAGV	0			1346.68	42.52	3.93	2	1	1	8767800	9087800	12659000	1	0	0	0	0	0	4	1	2	162920000	82035000	150070000	1	1	1	0	0
FQAVALLT	P246	Zm00001d051389_P001_1	Zm00001d051389	unique	in frame	1	EP, PR5D, SR7D, Tas, En8DAP, ML8, SiU	7	4	156895325	-	Zm00001d051389	Zm00001d051389_P001	156897613	Zm00001d051389_P001	-	TTC	GGG	LAPFQA	LLTGFY	0			862.503	26.52	6.1	2	1	1	15378000	26502000	44028000	1	0	1	0	0	0	1	2	2	35970000	43264000	24557000	3	4	2	87097000	54675000
AYNMRNTIKDEK	P247	Zm00001d030725_P001_1	Zm00001d030725	junction	in frame	1	EP, PR5D, SR7D, Tas, En8DAP, ML8	6	1	155962912	+	Zm00001d030725	Zm00001d030725_P003	155959633	Zm00001d030725_P001	+	GCC	ATC	ENYAYN	DEKIAS	0			1482.74	39.18	9.26	1	1	1	44940000	52753000	50851000	0	0	1	0	0	0	0	0	0	0	0	0	1	1	1	18770000	16727000
SLRDGGDGVSDAKKHSQSVRQ	P248	Zm00001d004125_P001_1	Zm00001d004125	junction	in frame	1	EP, PR5D, SR7D, En8DAP, ML8	5	2	84497917	+	Zm00001d004125	Zm00001d004125_P001	84497779	Zm00001d004125_P001	+	TCA	GGT	RTRSLR	VRQGLA	0			2227.12	27.03	9.53	1	0	0	0	0	0	0	0	0	0	0	0	0	0	0	0	0	0	0	1	1	0	6307600
SGITAEGQGVKVE	P249	Zm00001d022134_P001_1	Zm00001d022134	junction	in frame	1	PR5D, SR7D, En8DAP, ML8, SiU	5	7	170975359	-	Zm00001d022134	Zm00001d022134_P001	170975639	Zm00001d022134_P004	-	AGC	TCC	VRLSGI	KVESSA	0			1274.66	55.59	4.26	1	0	0	0	0	0	0	0	0	0	0	0	1	0	1	1424400	0	1677400	0	0	1	0	0
AGLVGTATGLAKSA	P250	Zm00001d010855_P001_1	Zm00001d010855	junction	in frame	1	PR5D, SR7D, En8DAP, ML8	4	8	130581416	+	Zm00001d010855	Zm00001d010855_P001	130581746	Zm00001d010855_P006	+	GCC	ATC	VRQAGL	KSAIAR	0			1216.69	57.99	9.7	1	0	0	0	0	0	0	0	0	0	0	0	1	0	0	0	0	0	0	0	1	0	0
GEDTAWVKVDLV	P251	Zm00001d004075_P002_1	Zm00001d004075	junction	in frame	1	PR5D, SR7D, En8DAP, ML8	4	2	80533970	+	Zm00001d004075	Zm00001d004075_P002	80535447	Zm00001d004075_P004	+	GGC	ACT	GTKGED	DLVTPH	0			1331.68	29.75	3.88	0	0	0	0	0	0	0	0	0	0	0	0	0	1	0	0	0	0	0	0	0	0	0
QINNLKVMI	P252	Zm00001d053726_P001_1	Zm00001d053726	unique	in frame	1	PR5D, SR7D, En8DAP, ML8	4	4	239914976	+	Zm00001d053726	Zm00001d053726_P001	239914028	Zm00001d053726_P001	+	CAG	GAG	QVRQIN	VMIEEQ	0			1072.62	26.72	9.7	0	1	0	0	0	0	4	2	1	0	0	0	0	0	0	0	0	0	0	0	0	0	0
YNIWRETAQQLL	P253	Zm00001d029065_P001_1	Zm00001d029065	unique	in frame	1	PR5D, SR7D, En8DAP, ML8	4	1	56921007	+	Zm00001d029065	Zm00001d029065_P001	56919006	Zm00001d029065_P001	+	TAC	TCA	DDLYNI	QLLSQF	0			1534.8	41.39	6.4	0	0	0	0	0	0	0	0	0	0	0	0	0	2	0	0	0	0	0	0	0	0	0
FIRAGSLPSF	P254	Zm00001d039158_P001_1	Zm00001d039158	unique	in frame	1	EP, PR5D, JLB3, FS, SR7D, Tas, En8DAP	7	6	171286186	-	Zm00001d039158	Zm00001d039158_P001	171287590	Zm00001d039158_P001	-	TTC	TAA	-	-	0			1094.6	34.77	10.55	0	1	1	0	4347400	854120	0	0	0	0	0	0	0	0	0	0	0	0	1	1	1	14855000	18263000
EQVQEQAESKAEAVR	P255	Zm00001d029461_P001_1	Zm00001d029461	junction	in frame	1	PR5D, JLB3, FS, SR7D, En8DAP	5	1	71833060	+	Zm00001d029461	Zm00001d029461_P001	71832419	Zm00001d029461_P006	+	GAG	GGG	RKREQV	AVRGPD	0			1701.84	88.8	4.19	0	0	0	0	0	0	2	3	2	0	0	0	0	1	1	0	0	0	0	2	1	0	0
TASPRTDLTDLVDL	P256	Zm00001d031209_P001_1	Zm00001d031209	junction	in frame	1	EP, PR5D, JLB3, SR7D, Tas, En8DAP, SiU	7	1	182294598	+	Zm00001d031209	Zm00001d031209_P001	182293172	Zm00001d031209_P001	+	ACT	ATA	VDETAS	VDLIKS	0			1516.79	37.47	3.83	1	2	2	35566000	48789000	45745000	1	1	0	0	0	0	1	1	1	2606200	3501900	4825600	2	1	2	10355000	6403700
LAGAGATVVV	P257	Zm00001d025923_P001_1	Zm00001d025923	unique	in frame	1	EP, PR5D, JLB3, SR7D, En8DAP	5	10	133837815	+	Zm00001d025923	Zm00001d025923_P001	133837491	Zm00001d025923_P001	+	CTG	TTA	CRQLAG	VVVLTA	0			857.509	33.35	6.1	0	0	0	0	0	0	0	0	0	0	0	0	0	0	0	0	0	0	2	3	0	60398000	73724000
VYYNKLGFRA	P258	Zm00001d040588_P001_1	Zm00001d040588	junction	in frame	1	PR5D, JLB3, SR7D, En8DAP	4	3	51615933	+	Zm00001d040588	Zm00001d040588_P001	51614006	Zm00001d040588_P005	+	GTG	CTC	VRLVYY	FRALLK	0			1230.66	43.96	10.01	0	0	0	0	0	0	0	0	0	0	0	0	0	0	0	0	0	0	0	1	0	0	0
VLSTGSRIPSVGLGVW	P259	Zm00001d010054_P001_1	Zm00001d010054	junction	in frame	1	EP, PR5D, JLB3, FS, SR7D, En8DAP	6	8	97426838	+	Zm00001d010054	Zm00001d010054_P001	97426823	Zm00001d010054_P001	+	GTT	CAA	ESFVLS	GVWQIQ	0			1627.92	40.12	10.55	0	0	0	0	0	0	0	0	0	0	0	0	0	0	0	0	0	0	1	1	0	2878100	2066800
AVIPVTSTRYSIDA	P260	Zm00001d045085_P001_1	Zm00001d045085	junction	in frame	1	PR5D, JLB3, FS, SR7D, Tas, En8DAP, SiU	7	9	12054795	+	Zm00001d045085	Zm00001d045085_P002	12048501	Zm00001d045085_P001	+	GCA	CTC	DTDAVI	IDALKL	0			1492.8	36.41	6.33	1	1	1	13525000	17437000	18510000	2	2	3	0	0	0	1	1	1	2196900	2623400	3059500	0	1	2	0	0
VGEGVTDVAPGDHVLPVF	P261	Zm00001d033931_P001_1	Zm00001d033931	junction	in frame	1	PR5D, JLB3, FS, SR7D, Tas, En8DAP, SiU	7	1	278823375	-	Zm00001d033931	Zm00001d033931_P001	278823273	Zm00001d033931_P006	-	GTT	ACT	IESVGE	PVFTGE	0			1807.92	27.3	3.87	2	1	3	6794000	6626300	11641000	1	0	0	0	0	0	4	3	3	9810200	38507000	14823000	2	0	0	0	0
SIASTSAEANRQLLA	P262	Zm00001d026422_P002_1	Zm00001d026422	junction	in frame	1	EP, PR5D, JLB3, SR7D, En8DAP	5	10	145473074	+	Zm00001d026422	Zm00001d026422_P009	145473176	Zm00001d026422_P005	+	AGC	GCG	ELESIA	LLAAEE	0			1531.81	35.04	6.41	0	1	0	0	0	0	0	0	0	0	0	0	0	1	0	0	0	0	1	1	2	7127600	0
VGASSTGGAPDKHAF	P263	Zm00001d031556_P001_1	Zm00001d031556	unique	in frame	1	PR5D, JLB3, SR7D, Tas, En8DAP, SiU	6	1	194157819	+	Zm00001d031556	Zm00001d031556_P001	194157336	Zm00001d031556_P001	+	GTC	CAG	VWQVGA	HAFQAD	0			1401.68	52.36	7.55	0	1	1	0	7034400	6271000	0	3	0	0	0	0	0	1	1	0	1355800	1370200	0	0	1	0	0
SVEKEDIGTRREM	P264	Zm00001d046389_P001_1	Zm00001d046389	junction	in frame	1	PR5D, JLB3, SR7D, En8DAP	4	9	86784295	+	Zm00001d046389	Zm00001d046389_P005	86784331	Zm00001d046389_P003	+	TCC	ATG	VHRSVE	REMMGT	0			1549.76	33.84	4.59	0	0	0	0	0	0	7	6	6	0	0	0	1	1	0	0	0	0	0	0	0	0	0
APANPRDEHQHWYKDMRF	P265	Zm00001d028998_P001_1	Zm00001d028998	unique	in frame	1	EP, PR5D, FS, SR7D, Tas, En8DAP, SiU	7	1	54253223	-	Zm00001d028998	Zm00001d028998_P001	54253352	Zm00001d028998_P001	-	GCC	AGC	VVLAPA	MRFSTQ	0			2298.06	26.17	7.71	1	2	1	15614000	22807000	15714000	1	1	1	0	0	0	1	1	1	13277000	13017000	12822000	1	3	2	25828000	34593000
GAKVPITVL	P266	Zm00001d008360_P001_1	Zm00001d008360	unique	in frame	1	EP, PR5D, FS, SR7D, Tas, En8DAP, SiU	7	8	6303205	-	Zm00001d008360	Zm00001d008360_P001	6303469	Zm00001d008360_P001	-	GGC	TGG	DKWGAK	TVLWVD	0			897.577	49.26	9.7	1	1	1	9176900	10832000	12354000	0	0	0	0	0	0	1	1	1	6271900	8956000	6563900	1	1	1	15291000	19976000
VLFSDGKPTTSF	P267	Zm00001d050106_P001_1	Zm00001d050106	unique	in frame	1	EP, PR5D, FS, SR7D, Tas, En8DAP, SiU	7	4	65967744	-	Zm00001d050106	Zm00001d050106_P001	65976784	Zm00001d050106_P001	-	GTC	AAG	FWCVLF	TSFKVD	0			1298.66	36.17	6.34	3	2	3	93793000	83063000	73739000	0	0	0	0	0	0	2	1	1	29129000	30345000	26203000	6	5	3	41229000	68349000
YYAPGAVLRGE	P268	Zm00001d014887_P001_1	Zm00001d014887	junction	in frame	1	EP, PR5D, FS, SR7D, Tas, En8DAP, SiU	7	5	67029507	+	Zm00001d014887	Zm00001d014887_P001	67030246	Zm00001d014888_P001	+	TAC	GAG	VGVYYA	RGEEFN	0			1195.61	41.99	6.4	1	2	3	11780000	11682000	16394000	0	0	0	0	0	0	1	1	2	36181000	37555000	35506000	1	1	1	30844000	34013000
AAVAVEDAASGKPA	P269	Zm00001d053643_P001_1	Zm00001d053643	junction	in frame	1	EP, PR5D, FS, SR7D, En8DAP, SiU	6	4	238103267	-	Zm00001d053643	Zm00001d053643_P001	238103306	Zm00001d053643_P003	-	GCG	ATG	ATDAAV	KPAMLS	0			1256.65	46.34	4.18	0	1	0	0	0	0	1	2	1	0	0	0	1	2	2	1669500	4652300	3105200	1	3	1	12955000	19008000
HALSWAL	P270	Zm00001d034027_P001_1	Zm00001d034027	junction	in frame	1	EP, PR5D, FS, SR7D, Tas, En8DAP	6	1	281460627	-	Zm00001d034027	Zm00001d034027_P001	281460747	Zm00001d034027_P005	-	CAC	GAC	ESLHAL	WALDNV	0			797.43	31.8	7.55	1	1	1	3719900	4246600	7280700	0	0	0	0	0	0	0	0	1	0	0	0	1	1	1	10323000	6383100
EPSKGTLTKIGE	P271	Zm00001d002051_P001_1	Zm00001d002051	junction	in frame	1	EP, PR5D, FS, SR7D, En8DAP	5	2	5014109	-	Zm00001d002051	Zm00001d002051_P001	5016143	Zm00001d002051_P002	-	GAA	ATT	VDEEPS	IGEIPA	0			1259.68	52.72	6.53	0	0	0	0	0	0	1	2	1	0	0	0	0	0	0	0	0	0	1	1	1	6853700	6551100
YVEEDLGNKSDELLR	P272	Zm00001d038192_P001_1	Zm00001d038192	junction	in frame	1	EP, PR5D, FS, SR7D, Tas, En8DAP	6	6	151107943	-	Zm00001d038192	Zm00001d038192_P001	151108069	Zm00001d038192_P005	-	TAC	CAC	EYDYVE	LLRHNP	0			1779.88	33.96	3.95	1	1	2	8910800	12900000	25583000	2	1	0	0	0	0	0	0	0	0	0	0	0	1	1	0	3989300
VSSLSAAPR	P273	Zm00001d052205_P001_1	Zm00001d052205	unique	in frame	1	PR5D, FS, SR7D, Tas, En8DAP, SiU	6	4	183199322	-	Zm00001d052205	Zm00001d052205_P001	183199541	Zm00001d052205_P001	-	GTC	GCG	TDFVSS	APRAAA	0			887.494	46.51	10.55	0	1	1	0	6512700	4787800	1	1	1	0	0	0	1	1	1	3491700	4718500	4748300	0	0	0	0	0
VTLDRPGPVYF	P274	Zm00001d026595_P001_1	Zm00001d026595	unique	in frame	1	PR5D, FS, SR7D, En8DAP, SiU	5	10	148674131	-	Zm00001d026595	Zm00001d026595_P001	148674546	Zm00001d026595_P001	-	GTG	ATC	DTEVTL	VYFISG	0			1263.67	44.66	6.33	1	0	0	0	0	0	0	0	0	0	0	0	3	3	3	9070500	9652100	10015000	1	0	1	0	0
GAVNAFTEALKL	P275	Zm00001d030982_P001_1	Zm00001d030982	junction	in frame	1	PR5D, FS, SR7D, Tas, En8DAP, SiU	6	1	171822244	+	Zm00001d030982	Zm00001d030982_P001	171819435	Zm00001d030982_P006	+	GGG	GAT	DYQGAV	LKLDPA	0			1233.68	33.87	6.41	1	1	1	1913900	9346100	573480	1	2	1	0	0	0	1	0	1	291700	0	2964800	0	0	1	0	0
LPAAAAREAIQY	P276	Zm00001d010171_P001_1	Zm00001d010171	junction	in frame	1	PR5D, FS, SR7D, Tas, En8DAP	5	8	102866386	+	Zm00001d010171	Zm00001d010171_P001	102865810	Zm00001d010171_P001	+	CTG	TCC	NDFLPA	IQYSMD	0			1273.69	33.37	6.4	0	1	1	0	35808000	42533000	0	0	1	0	0	0	0	0	0	0	0	0	0	0	2	0	0
AQLAAASAVETPN	P277	Zm00001d031344_P001_1	Zm00001d031344	junction	in frame	1	PR5D, FS, SR7D, En8DAP	4	1	186837198	-	Zm00001d031344	Zm00001d031344_P001	186837367	Zm00001d031344_P001	-	GCC	GAG	EEAAQL	TPNEET	0			1242.63	46.32	3.85	0	0	0	0	0	0	1	0	1	0	0	0	0	0	0	0	0	0	0	0	0	0	0
IEVYDKTKR	P278	Zm00001d016835_P001_1	Zm00001d016835	junction	in frame	1	PR5D, FS, SR7D, En8DAP	4	5	177822344	+	Zm00001d016835	Zm00001d016835_P001	177821481	Zm00001d016835_P004	+	ATC	TAG	-	-	0			1151.64	44.28	9.26	1	1	0	0	0	0	1	1	1	0	0	0	0	0	0	0	0	0	0	0	0	0	0
IVKRPKE	P279	Zm00001d009118_P001_1	Zm00001d009118	unique	in frame	1	PR5D, FS, SR7D, En8DAP	4	8	37520549	-	Zm00001d009118	Zm00001d009118_P001	37521359	Zm00001d009118_P001	-	ATT	TAG	-	-	0			869.557	36.67	10.79	0	0	0	0	0	0	0	0	0	0	0	0	0	0	0	0	0	0	0	0	0	0	0
KLSIAVAK	P280	Zm00001d015272_P001_1	Zm00001d015272	junction	in frame	1	PR5D, FS, SR7D, En8DAP	4	5	82363685	+	Zm00001d015272	Zm00001d015272_P001	82363583	Zm00001d015272_P014	+	AAA	GGT	VKEKLS	VAKGKG	0			829.551	25.51	10.81	0	0	0	0	0	0	0	1	1	0	0	0	0	0	0	0	0	0	0	0	0	0	0
KVRLQAEGK	P281	Zm00001d048583_P001_1	Zm00001d048583	unique	in frame	1	PR5D, FS, SR7D, En8DAP	4	4	223782	-	Zm00001d048583	Zm00001d048583_P001	224789	Zm00001d048583_P001	-	AAG	CTT	DLVKVR	EGKLAP	0			1028.62	31.02	10.79	0	0	0	0	0	0	1	1	1	0	0	0	0	0	0	0	0	0	0	0	0	0	0
LVSLQEKGNSLKM	P282	Zm00001d011965_P001_1	Zm00001d011965	unique	in frame	1	PR5D, FS, SR7D, En8DAP	4	8	165288054	+	Zm00001d011965	Zm00001d011965_P001	165285754	Zm00001d011965_P001	+	CTC	GCG	DSLLVS	LKMASV	0			1446.8	52.06	9.54	0	0	0	0	0	0	0	0	0	0	0	0	0	0	0	0	0	0	0	0	0	0	0
VSVGDPARPEQL	P283	Zm00001d018653_P001_1	Zm00001d018653	unique	in frame	1	PR5D, FS, SR7D, En8DAP	4	7	1886339	-	Zm00001d018653	Zm00001d018653_P001	1886744	Zm00001d018653_P001	-	GTC	CAC	SADVSV	EQLHLA	0			1267.66	26.85	4.18	0	0	0	0	0	0	0	0	0	0	0	0	0	0	0	0	0	0	1	1	1	0	0
SAVQAALSDKSYSTL	P284	Zm00001d003685_P001_1	Zm00001d003685	unique	in frame	1	EP, PR5D, FS, SR7D, Tas, En8DAP	6	2	54348093	+	Zm00001d003685	Zm00001d003685_P001	54348084	Zm00001d003685_P001	+	TCC	GCC	MDLSAV	STLASL	0			1540.79	36.72	6.33	1	1	1	64557000	55723000	13104000	1	0	1	0	0	0	0	0	0	0	0	0	1	1	1	10178000	12503000
GKEVDVSTLEAGGVRDRD	P285	Zm00001d019565_P001_1	Zm00001d019565	junction	in frame	1	EP, PR5D, FS, SR7D, Tas, En8DAP	6	7	43073273	-	Zm00001d019565	Zm00001d019565_P001	43073276	Zm00001d019565_P003	-	GGC	TAC	-	-	0			1902.95	44.59	4.23	2	2	1	6452500	11382000	0	0	0	1	0	0	0	1	0	3	0	0	0	3	0	5	14801000	0
LEKGGLTNERK	P286	Zm00001d040880_P001_1	Zm00001d040880	unique	in frame	1	EP, PR5D, FS, SR7D, En8DAP	5	3	74907942	+	Zm00001d040880	Zm00001d040880_P001	74906493	Zm00001d040880_P001	+	TTA	ATG	KSFLEK	ERKMEP	0			1244.7	40.85	9.53	0	0	1	0	0	0	2	3	2	0	0	0	0	0	0	0	0	0	1	1	0	808510	574510
IDAAAPTHVF	P287	Zm00001d017601_P001_1	Zm00001d017601	junction	in frame	1	PR5D, FS, SR7D, En8DAP, SiU	5	5	201313972	+	Zm00001d017601	Zm00001d017601_P001	201313786	Zm00001d017601_P001	+	ATC	AAC	EADIDA	HVFNAA	0			1041.54	55.21	5.29	1	1	0	0	0	0	0	0	0	0	0	0	1	1	1	4330200	4954400	5869300	0	0	1	0	0
GSRVATIMSKGATF	P288	Zm00001d043119_P001_1	Zm00001d043119	unique	in frame	1	PR5D, FS, SR7D, Tas, En8DAP	5	3	189712096	+	Zm00001d043119	Zm00001d043119_P001	189711532	Zm00001d043119_P001	+	GGC	GCG	YSLGSR	ATFAVV	0			1425.75	32.26	11.65	0	1	1	0	4046000	4211400	0	0	0	0	0	0	0	1	0	0	0	0	0	0	0	0	0
PAPPHPTPLLPPAGEPFRVF	P289	Zm00001d034588_P001_1	Zm00001d034588	unique	in frame	1	PR5D, FS, SR7D, En8DAP	4	1	297244054	-	Zm00001d034588	Zm00001d034588_P001	297244057	Zm00001d034588_P001	-	CCG	GTG	-	-	0			2137.16	37.98	7.55	0	0	0	0	0	0	1	1	2	0	0	0	0	0	0	0	0	0	0	0	0	0	0
SPALAPVKDV	P290	Zm00001d050610_P001_1	Zm00001d050610	junction	in frame	1	PR5D, FS, SR7D, En8DAP	4	4	104012095	-	Zm00001d050610	Zm00001d050610_P001	104013947	Zm00001d050610_P005	-	TCT	CTG	EKQSPA	KDVLPF	0			996.572	42.19	6.34	0	0	0	0	0	0	0	0	0	0	0	0	0	0	0	0	0	0	0	0	1	0	0
VTAWAATLAAQTAS	P291	Zm00001d011842_P001_1	Zm00001d011842	unique	in frame	1	PR5D, FS, SR7D, En8DAP	4	8	162540658	+	Zm00001d011842	Zm00001d011842_P001	162540520	Zm00001d011842_P001	+	GTC	GAC	GTPVTA	TASDAA	0			1361.71	33.35	6.1	0	0	0	0	0	0	0	0	0	0	0	0	0	0	0	0	0	0	0	2	1	0	0
SAFAPSGRSPGGYG	P292	Zm00001d051980_P001_1	Zm00001d051980	junction	in frame	1	EP, PR5D, SR7D, En8DAP, SiU	5	4	175830989	+	Zm00001d051980	Zm00001d051980_P001	175830332	Zm00001d051980_P007	+	AGT	GGT	KYRSAF	GYGGGY	0			1310.61	37.99	9.35	1	0	1	0	0	0	1	1	1	0	0	0	1	1	1	8778700	10307000	9320000	1	1	1	4903000	5947800
ELDLSNNQIR	P293	Zm00001d017071_P001_1	Zm00001d017071	junction	in frame	1	EP, PR5D, SR7D, En8DAP	4	5	184387493	+	Zm00001d017071	Zm00001d017071_P003	184386347	Zm00001d017071_P003	+	GAG	GCG	GLRELD	QIRALP	0			1201.62	61.01	4.18	0	0	0	0	0	0	2	2	2	0	0	0	1	0	0	0	0	0	1	1	2	0	2401000
VTLHKALSLDPST	P294	Zm00001d043666_P001_1	Zm00001d043666	unique	in frame	1	EP, PR5D, SR7D, En8DAP	4	3	206544614	+	Zm00001d043666	Zm00001d043666_P001	206544533	Zm00001d043666_P001	+	GTC	CAC	RDIVTL	PSTHRR	0			1381.77	34.82	7.55	0	0	0	0	0	0	2	2	2	0	0	0	0	0	0	0	0	0	1	5	1	0	11761000
VVAPAKF	P295	Zm00001d008299_P001_1	Zm00001d008299	junction	in frame	1	EP, PR5D, SR7D, En8DAP	4	8	4564999	-	Zm00001d008299	Zm00001d008299_P001	4566552	Zm00001d008299_P002	-	GTC	GAC	PLDVVA	AKFDNF	0			731.445	26.26	9.7	0	0	0	0	0	0	1	1	1	0	0	0	0	0	0	0	0	0	1	1	0	1492800	1288500
FDRALPEQTFHLL	P296	Zm00001d026140_P001_1	Zm00001d026140	unique	in frame	1	PR5D, SR7D, En8DAP, SiU	4	10	139507533	-	Zm00001d026140	Zm00001d026140_P001	139507905	Zm00001d026140_P001	-	TTC	ACC	MEWFDR	HLLTTR	0			1586.83	26.98	5.45	0	0	0	0	0	0	0	0	0	0	0	0	2	2	3	19022000	28641000	29611000	0	0	0	0	0
RPVTVMTGGAPPAPQVLFRME	P297	Zm00001d015025_P001_1	Zm00001d015025	unique	in frame	1	PR5D, SR7D, En8DAP, SiU	4	5	72693195	+	Zm00001d015025	Zm00001d015025_P001	72691957	Zm00001d015025_P001	+	AGG	GAG	GRKRPV	RMEELG	0			2254.18	27.08	10.4	1	4	0	0	0	0	4	2	3	0	0	0	1	1	1	2477900	3050100	2764400	1	0	1	0	0
LAAEQEAQQIVNAA	P298	Zm00001d005253_P002_1	Zm00001d005253	junction	in frame	1	PR5D, SR7D, Tas, En8DAP	4	2	165941737	-	Zm00001d005253	Zm00001d005253_P004	165941776	Zm00001d005253_P004	-	CTG	AGA	QQLLAA	NAARAG	0			1455.74	50.54	3.61	1	1	1	3633000	6136800	5724100	0	0	0	0	0	0	0	0	0	0	0	0	0	0	0	0	0
VAVDQKTGSSRGFGFVNF	P299	Zm00001d049656_P001_1	Zm00001d049656	unique	in frame	1	PR5D, SR7D, Tas, En8DAP	4	4	38888577	+	Zm00001d049656	Zm00001d049656_P001	38886373	Zm00001d049656_P001	+	GTC	GTT	RVYVAV	VNFVHR	0			1915.97	26.77	9.7	1	0	1	6720200	0	6002800	4	2	1	0	0	0	0	0	0	0	0	0	0	0	0	0	0
AAAATAVHEF	P300	Zm00001d027845_P001_1	Zm00001d027845	unique	in frame	1	PR5D, SR7D, En8DAP	3	1	15014546	+	Zm00001d027845	Zm00001d027845_P001	15014063	Zm00001d027845_P001	+	GCC	CTC	DDLAAA	HEFLAI	0			987.489	56.82	5.36	0	0	0	0	0	0	0	1	1	0	0	0	0	0	0	0	0	0	0	0	0	0	0
ASAKEGNGAPTKKTSLHDL	P301	Zm00001d042282_P001_1	Zm00001d042282	junction	in frame	1	PR5D, SR7D, En8DAP	3	3	158687999	+	Zm00001d042282	Zm00001d042282_P001	158687420	Zm00001d042282_P002	+	GCT	TAC	IAMASA	HDLYEL	0			1925.01	37.98	9.44	0	0	0	0	0	0	0	0	0	0	0	0	0	0	0	0	0	0	0	0	0	0	0
ASAKEGNGAPTKRTALHDL	P302	Zm00001d011965_P001_1	Zm00001d011965	unique	in frame	1	PR5D, SR7D, En8DAP	3	8	165286594	+	Zm00001d011965	Zm00001d011965_P001	165285754	Zm00001d011965_P001	+	GCT	TAC	IAMASA	HDLYEL	0			1937.02	34.79	9.54	0	0	0	0	0	0	1	1	0	0	0	0	0	0	0	0	0	0	0	0	0	0	0
ATVHAFKDIL	P303	Zm00001d049409_P001_1	Zm00001d049409	junction	in frame	1	PR5D, SR7D, En8DAP	3	4	29641212	+	Zm00001d049409	Zm00001d049409_P001	29641200	Zm00001d049409_P009	+	GCT	ACC	ATQATV	DILTSL	0			1114.63	33.61	7.55	0	0	0	0	0	0	0	0	0	0	0	0	0	0	0	0	0	0	0	0	0	0	0
AVAHRLGAVPAGEASVF	P304	Zm00001d053887_P001_1	Zm00001d053887	unique	in frame	1	PR5D, SR7D, En8DAP	3	4	242982261	-	Zm00001d053887	Zm00001d053887_P001	242982564	Zm00001d053887_P001	-	GCC	GTG	RRLAVA	SVFVAA	0			1651.89	31.76	7.55	0	0	1	0	0	0	0	0	1	0	0	0	0	0	0	0	0	0	0	0	0	0	0
FFLDPVTPFKF	P305	Zm00001d009373_P001_1	Zm00001d009373	unique	in frame	1	PR5D, SR7D, En8DAP	3	8	60725715	+	Zm00001d009373	Zm00001d009373_P001	60723939	Zm00001d009373_P001	+	TTC	GAC	QNLFFL	FKFDNQ	0			1357.72	35.63	6.34	0	0	0	0	0	0	1	1	0	0	0	0	0	0	0	0	0	0	1	0	0	0	0
FWDGKSTAEDL	P306	Zm00001d031128_P001_1	Zm00001d031128	junction	in frame	1	PR5D, SR7D, En8DAP	3	1	178799460	+	Zm00001d031128	Zm00001d031128_P001	178799391	Zm00001d031128_P001	+	TTC	GAG	LESFWD	EDLEKV	0			1268.58	34.37	3.88	0	0	0	0	0	0	0	0	0	0	0	0	1	0	0	0	0	0	0	0	0	0	0
GAATLHGDHAPAPSSIQGDGLD	P307	Zm00001d009150_P001_1	Zm00001d009150	junction	in frame	1	PR5D, SR7D, En8DAP	3	8	39632504	+	Zm00001d009150	Zm00001d009150_P001	39632147	Zm00001d009150_P001	+	GGC	AGT	FLNGAA	GLDSPY	0			2086.98	33.31	4.3	1	0	1	0	0	0	1	0	0	0	0	0	1	2	0	0	0	0	1	0	0	0	0
IELADPMENAGASLIRE	P308	Zm00001d034919_P001_1	Zm00001d034919	unique	in frame	1	PR5D, SR7D, En8DAP	3	1	305600904	-	Zm00001d034919	Zm00001d034919_P001	305602487	Zm00001d034919_P001	-	ATT	GTT	ARAIEL	IREVAS	0			1828.91	79.78	3.78	0	0	0	0	0	0	1	0	0	0	0	0	0	0	0	0	0	0	0	0	0	0	0
IEVVVHMPSLVTGD	P309	Zm00001d039883_P001_1	Zm00001d039883	unique	in frame	1	PR5D, SR7D, En8DAP	3	3	17592364	+	Zm00001d039883	Zm00001d039883_P001	17590801	Zm00001d039883_P001	+	ATT	GAG	GEQIEV	TGDEPD	0			1495.78	30.32	4.18	1	0	0	0	0	0	2	2	2	0	0	0	0	0	0	0	0	0	0	0	0	0	0
LSDPAKVLEF	P310	Zm00001d018809_P001_1	Zm00001d018809	unique	in frame	1	PR5D, SR7D, En8DAP	3	7	5835577	-	Zm00001d018809	Zm00001d018809_P001	5835488	Zm00001d018809_P002	-	CTG	GTC	AKALSD	LEFVQF	0			1118.61	31.6	4.18	0	1	0	0	0	0	0	0	0	0	0	0	0	0	0	0	0	0	0	0	0	0	0
LTNLDVGDRVL	P311	Zm00001d013730_P001_1	Zm00001d013730	unique	in frame	1	PR5D, SR7D, En8DAP	3	5	18826678	+	Zm00001d013730	Zm00001d013730_P001	18815368	Zm00001d013730_P001	+	CTG	ATG	EVDLTN	RVLMHD	0			1214.67	36.57	4.11	0	0	0	0	0	0	0	0	1	0	0	0	1	0	0	0	0	0	0	2	1	0	0
LWKEKSSGKY	P312	Zm00001d049239_P001_1	Zm00001d049239	junction	in frame	1	PR5D, SR7D, En8DAP	3	4	22374027	+	Zm00001d049239	Zm00001d049239_P001	22373661	Zm00001d049239_P002	+	CTG	GAG	QLELWK	GKYEKK	0			1225.66	30	10.12	0	0	0	0	0	0	0	0	0	0	0	0	0	0	0	0	0	0	0	0	0	0	0
MKMQREHPGAFE	P313	Zm00001d027540_P001_1	Zm00001d027540	junction	in frame	1	PR5D, SR7D, En8DAP	3	1	7878848	-	Zm00001d027540	Zm00001d027540_P002	7879049	Zm00001d027540_P002	-	ATG	TGA	-	-	0			1460.68	28.38	7.55	0	0	0	0	0	0	1	1	1	0	0	0	0	0	0	0	0	0	0	0	1	0	0
MVDAGWKI	P314	Zm00001d003648_P001_1	Zm00001d003648	junction	in frame	1	PR5D, SR7D, En8DAP	3	2	51943298	+	Zm00001d003648	Zm00001d003648_P008	51943053	Zm00001d003648_P011	+	ATG	GAG	HLLMVD	WKIEAK	0			919.471	32.52	6.34	0	0	0	0	0	0	0	0	0	0	0	0	0	0	0	0	0	0	0	0	0	0	0
PPQPNGGKVTPNLAMDAEATRL	P315	Zm00001d004896_P002_1	Zm00001d004896	junction	in frame	1	PR5D, SR7D, En8DAP	3	2	147537598	-	Zm00001d004896	Zm00001d004896_P002	147537808	Zm00001d004896_P003	-	CCG	CTC	PPMPPQ	TRLLNL	0			2277.17	55.77	6.49	0	0	0	0	0	0	0	4	0	0	0	0	0	0	0	0	0	0	0	0	0	0	0
VAARAGPFEFFGFTT	P316	Zm00001d029062_P001_1	Zm00001d029062	junction	in frame	1	PR5D, SR7D, En8DAP	3	1	56856296	-	Zm00001d029062	Zm00001d029062_P007	56856458	Zm00001d029062_P007	-	GTG	TCG	FCQVAA	FTTSAR	0			1617.81	25.04	6.41	0	0	0	0	0	0	1	1	0	0	0	0	0	0	1	0	0	0	0	1	0	0	0
VDLEASPVFRWL	P317	Zm00001d038085_P001_1	Zm00001d038085	junction	in frame	1	PR5D, SR7D, En8DAP	3	6	147225595	+	Zm00001d038085	Zm00001d038085_P002	147225163	Zm00001d038085_P001	+	GTG	CTG	RRFVDL	RWLLQF	0			1431.76	41.15	4.18	1	0	1	0	0	0	0	0	0	0	0	0	0	0	0	0	0	0	0	0	0	0	0
VEIDKPT	P318	Zm00001d045808_P001_1	Zm00001d045808	junction	in frame	1	PR5D, SR7D, En8DAP	3	9	40489691	+	Zm00001d045808	Zm00001d045808_P001	40488879	Zm00001d045808_P008	+	GTG	TCG	DENVEI	KPTSIL	0			801.435	34.46	4.18	1	0	0	0	0	0	0	1	0	0	0	0	0	0	0	0	0	0	0	0	0	0	0
VEKLAAALPEGGVLL	P319	Zm00001d015376_P001_1	Zm00001d015376	junction	in frame	1	PR5D, SR7D, En8DAP	3	5	87053702	+	Zm00001d015376	Zm00001d015376_P001	87052154	Zm00001d015376_P001	+	GTC	CTA	GEEVEK	VLLLEN	0			1479.88	37.49	4.26	0	1	1	0	0	0	0	0	0	0	0	0	0	0	0	0	0	0	0	1	0	0	0
VYRPTFASF	P320	Zm00001d025355_P001_1	Zm00001d025355	unique	in frame	1	EP, PR5D, JLB3, FS, SR7D, En8DAP, ML8	7	10	115299000	+	Zm00001d025355	Zm00001d025355_P001	115297049	Zm00001d025355_P001	+	GTC	GTC	EAQVYR	ASFVNV	0			1087.56	39.4	9.35	0	2	0	0	0	0	0	0	0	0	0	0	0	1	0	0	0	0	1	1	1	4301600	4962900
VVVPDFLHGDPY	P321	Zm00001d009938_P001_1	Zm00001d009938	junction	in frame	1	PR5D, JLB3, FS, SR7D, En8DAP, ML8	6	8	90692324	-	Zm00001d009938	Zm00001d009938_P001	90692796	Zm00001d009938_P007	-	GTT	GAC	GYFVVV	DPYDPS	0			1357.68	32.26	4.11	0	0	0	0	0	0	0	0	1	0	0	0	0	0	0	0	0	0	2	1	0	0	0
GHVEYVSGGPQPGGMF	P322	Zm00001d034547_P001_1	Zm00001d034547	junction	in frame	1	PR5D, JLB3, SR7D, En8DAP, ML8, SiU	6	1	295997627	+	Zm00001d034547	Zm00001d034547_P005	295996898	Zm00001d034547_P001	+	GGG	TTC	TVQGHV	GMFFAV	0			1618.73	38.22	5.36	1	0	0	0	0	0	0	1	0	0	0	0	2	4	2	4096300	6209200	4777200	0	0	0	0	0
PAPVAPVPE	P323	Zm00001d002589_P001_1	Zm00001d002589	unique	in frame	1	PR5D, JLB3, SR7D, En8DAP, ML8, SiU	6	2	16289565	-	Zm00001d002589	Zm00001d002589_P001	16289778	Zm00001d002589_P001	-	CCG	ACG	AAAPAP	VPETAL	0			876.483	27.52	3.85	1	0	0	0	0	0	0	1	0	0	0	0	1	1	1	3808700	5263900	3880900	0	1	0	0	0
ALKGLRIEVT	P324	Zm00001d021345_P001_1	Zm00001d021345	unique	in frame	1	PR5D, JLB3, SR7D, En8DAP, ML8	5	7	149526029	-	Zm00001d021345	Zm00001d021345_P001	149527418	Zm00001d021345_P001	-	GCC	CAC	LNKALK	EVTHRG	0			1099.68	28.82	9.7	1	0	0	0	0	0	3	3	3	0	0	0	0	0	0	0	0	0	0	1	0	0	0
KNNKGKPS	P325	Zm00001d008409_P001_1	Zm00001d008409	unique	in frame	1	EP, PR5D, FS, SR7D, En8DAP, ML8, SiU	7	8	8015048	+	Zm00001d008409	Zm00001d008409_P001	8013677	Zm00001d008409_P001	+	AAG	CCT	LGVKNN	KPSPLK	0			872.495	31.02	11.1	0	0	0	0	0	0	1	1	1	0	0	0	1	0	1	660590	0	723590	1	0	2	1679200	0
VAIEKETPESEPPPTF	P326	Zm00001d002358_P001_1	Zm00001d002358	unique	in frame	1	EP, PR5D, SR7D, En8DAP, ML8	5	2	10785046	-	Zm00001d002358	Zm00001d002358_P001	10784947	Zm00001d002358_P003	-	GTG	CTC	RASVAI	PTFLRE	0			1770.88	27.8	3.82	2	0	1	0	0	0	3	1	2	0	0	0	0	0	0	0	0	0	2	1	1	373100000	445490000
QLGVDGQGMVSLWI	P327	Zm00001d023524_P001_1	Zm00001d023524	unique	in frame	1	PR5D, SR7D, En8DAP, ML8, SiU	5	10	8727231	-	Zm00001d023524	Zm00001d023524_P001	8728026	Zm00001d023524_P001	-	CAG	GAC	VLSQLG	LWIDKD	0			1502.77	36.3	3.75	0	0	0	0	0	0	0	0	0	0	0	0	1	0	1	7012100	0	8135100	0	0	0	0	0
ERIPSPTYSGFQVAW	P328	Zm00001d033468_P001_1	Zm00001d033468	unique	in frame	1	PR5D, SR7D, En8DAP, ML8	4	1	263520205	+	Zm00001d033468	Zm00001d033468_P001	263520118	Zm00001d033468_P001	+	GAG	CTC	LGFERI	VAWLRL	0			1737.86	50.57	6.4	0	0	1	0	0	0	0	1	0	0	0	0	0	0	0	0	0	0	0	0	0	0	0
VDLSNNNLYGKLPTF	P329	Zm00001d013415_P001_1	Zm00001d013415	junction	in frame	1	PR5D, SR7D, En8DAP, ML8	4	5	10715839	+	Zm00001d013415	Zm00001d013415_P001	10714549	Zm00001d013415_P001	+	GTT	GCT	LTEVDL	PTFASK	0			1694.87	35.07	6.33	0	0	0	0	0	0	1	0	1	0	0	0	0	0	0	0	0	0	0	0	0	0	0
GTVVLTPHRGQ	P330	Zm00001d052494_P001_1	Zm00001d052494	junction	in frame	1	PR5D, SR7D, En8DAP, ML8	4	4	191357467	-	Zm00001d052494	Zm00001d052494_P001	191358201	Zm00001d052494_P002	-	GGC	GAC	EENGTV	RGQDAS	0			1164.65	37.02	10.55	0	0	0	0	0	0	0	0	0	0	0	0	0	0	0	0	0	0	0	0	0	0	0
KDNKGSIEML	P331	Zm00001d044596_P001_1	Zm00001d044596	unique	in frame	1	PR5D, SR7D, En8DAP, ML8	4	3	232953208	-	Zm00001d044596	Zm00001d044596_P001	232954214	Zm00001d044596_P001	-	AAG	CTG	VEEKDN	EMLLAG	0			1134.58	31.6	6.49	0	0	0	0	0	0	0	0	0	0	0	0	0	0	0	0	0	0	0	0	0	0	0
GLAAAALSLAI	P332	Zm00001d009929_P001_1	Zm00001d009929	unique	in frame	1	PR5D, JLB3, FS, SR7D, Tas, En8DAP	6	8	90224392	+	Zm00001d009929	Zm00001d009929_P001	90224191	Zm00001d009929_P001	+	GGC	GGC	LHHGLA	LAIGLT	0			970.593	36.91	6.1	1	1	1	7173300	8071800	7312000	0	0	0	0	0	0	1	0	0	0	0	0	0	0	0	0	0
LRKPDLESY	P333	Zm00001d043367_P001_1	Zm00001d043367	unique	in frame	1	PR5D, JLB3, SR7D, En8DAP	4	3	197783509	+	Zm00001d043367	Zm00001d043367_P001	197783227	Zm00001d043367_P001	+	CTC	ATG	RTLLRK	ESYMAT	0			1120.6	33.7	6.49	0	0	0	0	0	0	1	1	0	0	0	0	0	0	0	0	0	0	0	0	0	0	0
LPEGGAIEKETREEGK	P334	Zm00001d014946_P001_1	Zm00001d014946	unique	in frame	1	EP, PR5D, FS, SR7D, En8DAP	5	5	69426603	+	Zm00001d014946	Zm00001d014946_P001	69421604	Zm00001d014946_P002	+	CTC	TGA	-	-	0			1742.89	49.42	4.33	1	0	0	0	0	0	0	1	0	0	0	0	0	0	0	0	0	0	2	1	2	7292200	4086600
KSLQQEKQIISPG	P335	Zm00001d049928_P001_1	Zm00001d049928	junction	in frame	1	EP, PR5D, FS, SR7D, En8DAP	5	4	53484133	-	Zm00001d049928	Zm00001d049928_P001	53488395	Zm00001d049928_P001	-	AAG	CAG	DQEKSL	SPGQKD	0			1455.82	28.42	9.54	0	0	0	0	0	0	0	0	0	0	0	0	0	0	1	0	0	0	0	1	2	0	12865000
VGVRPSPVVAAF	P336	Zm00001d033194_P001_1	Zm00001d033194	unique	in frame	1	EP, PR5D, FS, SR7D, En8DAP	5	1	253391832	+	Zm00001d033194	Zm00001d033194_P001	253390407	Zm00001d033194_P001	+	GTG	TCG	GTEVGV	AAFSSR	0			1198.69	59.56	10.55	0	1	0	0	0	0	1	0	0	0	0	0	0	0	0	0	0	0	0	1	1	0	646260
GFSSSAETRTF	P337	Zm00001d049979_P001_1	Zm00001d049979	unique	in frame	1	PR5D, FS, SR7D, Tas, En8DAP	5	4	56766483	+	Zm00001d049979	Zm00001d049979_P001	56766238	Zm00001d049979_P001	+	GGG	GCG	VEFGFS	RTFASD	0			1189.55	43.59	6.41	1	1	2	2198200	2884000	11781000	1	1	1	0	0	0	1	0	0	0	0	0	0	0	0	0	0
VERAAGTDGHKITY	P338	Zm00001d053765_P001_1	Zm00001d053765	junction	in frame	1	PR5D, FS, SR7D, En8DAP	4	4	240697865	-	Zm00001d053765	Zm00001d053765_P001	240700661	Zm00001d053765_P007	-	GTG	AGT	NQAVER	ITYSVI	0			1517.77	25.65	7.54	2	0	0	0	0	0	1	0	0	0	0	0	0	0	0	0	0	0	0	1	0	0	0
AALLAELALSR	P339	Zm00001d009626_P001_1	Zm00001d009626	unique	in frame	1	EP, PR5D, FS, SR7D, Tas, En8DAP, SiU	7	8	73804818	-	Zm00001d009626	Zm00001d009626_P001	73806767	Zm00001d009626_P001	-	GCC	GGC	ADAAAL	LSRGSR	0			1127.68	47.29	6.41	2	3	3	9613500	13574000	9230200	0	1	0	0	0	0	1	2	3	5756400	10322000	22784000	1	1	1	2051700	5193100
EYDQELENAKSSSSVEK	P340	Zm00001d004855_P002_1	Zm00001d004855	junction	in frame	1	EP, PR5D, FS, SR7D, Tas, En8DAP	6	2	144888628	-	Zm00001d004855	Zm00001d004855_P002	144889023	Zm00001d004855_P008	-	GAA	AGC	VALEYD	VEKSYE	0			1942.89	64.32	3.99	2	4	3	30638000	54753000	48708000	2	2	3	0	0	0	1	0	1	0	0	0	1	3	2	0	24619000
VGDARPGDFLF	P341	Zm00001d043195_P001_1	Zm00001d043195	unique	in frame	1	EP, PR5D, FS, SR7D, En8DAP	5	3	191226018	-	Zm00001d043195	Zm00001d043195_P001	191226231	Zm00001d043195_P001	-	GTC	TTC	ARLVGD	FLFFHY	0			1193.59	25.91	4.11	0	0	0	0	0	0	1	0	0	0	0	0	0	0	0	0	0	0	3	3	1	6634800	8798400
TVKGAEDVLNRQFA	P342	Zm00001d010067_P001_1	Zm00001d010067	unique	in frame	1	PR5D, FS, SR7D, En8DAP, SiU	5	8	98131120	-	Zm00001d010067	Zm00001d010067_P001	98131378	Zm00001d010067_P001	-	ACA	TTC	TCLTVK	QFAFEL	0			1547.82	48.93	6.49	0	0	0	0	0	0	0	0	0	0	0	0	1	0	1	5811500	0	2037500	0	0	0	0	0
DGRYEQEDEYKRPLS	P343	Zm00001d028024_P001_1	Zm00001d028024	unique	in frame	1	EP, PR5D, SR7D, Tas, En8DAP	5	1	20741312	+	Zm00001d028024	Zm00001d028024_P001	20740613	Zm00001d028024_P001	+	GAC	GGT	GFGDGR	PLSGGG	0			1884.87	29.9	4.26	1	3	0	122740000	138360000	0	0	1	0	0	0	0	0	1	0	0	0	0	2	3	2	24402000	29025000
PEVKTENLSQ	P344	Zm00001d045617_P001_1	Zm00001d045617	unique	in frame	1	EP, PR5D, SR7D, En8DAP, SiU	5	9	28910308	+	Zm00001d045617	Zm00001d045617_P001	28910591	Zm00001d045617_P003	+	CCG	CCG	PIAPEV	LSQPTS	0			1144.58	32.35	4.26	0	0	0	0	0	0	0	0	0	0	0	0	0	1	1	0	352790	529220	1	1	0	12587000	12950000
WDNVKKSADQAVDRY	P345	Zm00001d015431_P001_1	Zm00001d015431	unique	in frame	1	PR5D, SR7D, En8DAP, SiU	4	5	89677770	+	Zm00001d015431	Zm00001d015431_P001	89677689	Zm00001d015431_P001	+	TGG	ATC	RLTWDN	DRYIEK	0			1794.88	60.11	6.51	0	0	0	0	0	0	1	1	2	0	0	0	1	1	1	11088000	12283000	14410000	0	0	0	0	0
SIIGGHTPFY	P346	Zm00001d041962_P001_1	Zm00001d041962	junction	in frame	1	PR5D, SR7D, En8DAP, SiU	4	3	145908086	+	Zm00001d041962	Zm00001d041962_P001	145910623	Zm00001d041963_P001	-	TCC	TGA	-	-	1			1091.55	34.2	7.54	0	0	1	0	0	0	0	1	0	0	0	0	1	0	1	903340	0	2077600	0	0	0	0	0
AAAESAAALRAL	P347	Zm00001d012824_P001_1	Zm00001d012824	unique	in frame	1	PR5D, SR7D, En8DAP	3	5	929173	+	Zm00001d012824	Zm00001d012824_P001	928945	Zm00001d012824_P001	+	GCG	GCC	LGLAAA	RALAAD	0			1114.62	48.42	6.41	0	0	0	0	0	0	0	0	0	0	0	0	0	0	0	0	0	0	0	0	0	0	0
AGLWLGLLAA	P348	Zm00001d028311_P001_1	Zm00001d028311	unique	in frame	1	PR5D, SR7D, En8DAP	3	1	30092039	+	Zm00001d028311	Zm00001d028311_P001	30090857	Zm00001d028311_P001	+	GCC	CAG	LGFAGL	LAAQAA	0			984.588	28.51	6.1	0	0	0	0	0	0	1	1	1	0	0	0	1	0	1	0	0	0	0	0	0	0	0
DVNGSNAAPIYKF	P349	Zm00001d002704_P001_1	Zm00001d002704	junction	in frame	1	PR5D, SR7D, En8DAP	3	2	19810026	-	Zm00001d002704	Zm00001d002704_P001	19812493	Zm00001d002704_P002	-	GAT	TTG	DKVDVN	YKFLKS	0			1395.69	28.16	6.33	0	0	0	0	0	0	0	0	0	0	0	0	0	0	0	0	0	0	0	1	0	0	0
EALGRLGADAF	P350	Zm00001d020400_P001_1	Zm00001d020400	junction	in frame	1	PR5D, SR7D, En8DAP	3	7	111431300	-	Zm00001d020400	Zm00001d020400_P002	111431441	Zm00001d020400_P002	-	GAG	TTG	KREEAL	DAFLVS	0			1119.58	34.61	4.18	0	0	1	0	0	0	0	0	0	0	0	0	0	0	0	0	0	0	1	4	2	0	0
EEETTAKIEQL	P351	Zm00001d005253_P001_1	Zm00001d005253	junction	in frame	1	PR5D, SR7D, En8DAP	3	2	165940293	-	Zm00001d005253	Zm00001d005253_P001	165940595	Zm00001d005253_P001	-	GAG	AAC	KRLEEE	EQLNQQ	0			1290.64	25.87	3.82	0	0	0	0	0	0	1	1	1	0	0	0	0	0	1	0	0	0	0	0	0	0	0
GVFGTSRPASVTL	P352	Zm00001d050182_P001_1	Zm00001d050182	unique	in frame	1	PR5D, SR7D, En8DAP	3	4	71330872	-	Zm00001d050182	Zm00001d050182_P001	71330875	Zm00001d050182_P001	-	GGT	TGC	-	-	0			1291.7	33.42	10.55	1	0	0	0	0	0	1	1	0	0	0	0	1	0	1	0	0	0	0	0	1	0	0
IVDPFLHIRV	P353	Zm00001d051998_P003_1	Zm00001d051998	junction	in frame	1	PR5D, SR7D, En8DAP	3	4	176209178	+	Zm00001d051998	Zm00001d051998_P003	176207393	Zm00001d051998_P003	+	ATT	CTT	VSGIVD	IRVLKL	0			1208.72	34.5	7.55	0	0	0	0	0	0	0	0	0	0	0	0	0	0	0	0	0	0	0	0	0	0	0
KSLLVRSQTG	P354	Zm00001d046014_P001_1	Zm00001d046014	unique	in frame	1	PR5D, SR7D, En8DAP	3	9	54568675	+	Zm00001d046014	Zm00001d046014_P001	54568465	Zm00001d046014_P001	+	AAG	GAC	APSKSL	QTGDFD	0			1088.64	38.29	11.65	0	0	0	0	0	0	2	2	2	0	0	0	0	0	1	0	0	0	0	0	0	0	0
LEGPPAVPERA	P355	Zm00001d030968_P002_1	Zm00001d030968	junction	in frame	1	PR5D, SR7D, En8DAP	3	1	169610908	+	Zm00001d030968	Zm00001d030968_P002	169610875	Zm00001d030968_P010	+	CTT	TTA	IKVLEG	ERALRK	0			1135.61	46.22	4.26	0	0	2	0	0	0	2	0	1	0	0	0	0	0	0	0	0	0	0	0	0	0	0
LETNKIVDF	P356	Zm00001d012878_P001_1	Zm00001d012878	unique	in frame	1	PR5D, SR7D, En8DAP	3	5	1534066	+	Zm00001d012878	Zm00001d012878_P001	1532027	Zm00001d012878_P001	+	CTG	ATC	KIDLET	VDFIKF	0			1078.58	36.45	4.18	0	0	0	0	0	0	0	0	0	0	0	0	0	0	0	0	0	0	0	0	0	0	0
LQQDPGLARQILSM	P357	Zm00001d016458_P001_1	Zm00001d016458	junction	in frame	1	PR5D, SR7D, En8DAP	3	5	163057654	+	Zm00001d016458	Zm00001d016458_P001	163070245	Zm00001d016459_P001	-	CTT	ACC	RELLQQ	LSMTVQ	1			1569.84	34.66	6.34	0	0	1	0	0	0	0	0	0	0	0	0	0	0	0	0	0	0	0	0	0	0	0
TSLIKPGGGEYGKF	P358	Zm00001d004564_P002_1	Zm00001d004564	junction	in frame	1	PR5D, SR7D, En8DAP	3	2	118181596	-	Zm00001d004564	Zm00001d004564_P004	118182113	Zm00001d004564_P018	-	ACG	TTC	RILTSL	GKFFSL	0			1453.77	34.16	9.26	0	0	0	0	0	0	1	0	0	0	0	0	0	0	0	0	0	0	0	0	0	0	0
VELHIPTAIHNLGGSATLPDL	P359	Zm00001d048625_P001_1	Zm00001d048625	unique	in frame	1	PR5D, SR7D, En8DAP	3	4	1563914	-	Zm00001d048625	Zm00001d048625_P001	1564019	Zm00001d048625_P001	-	GTG	GTG	KCAVEL	PDLVAA	0			2168.17	37.51	5.3	0	0	0	0	0	0	1	0	0	0	0	0	1	3	0	0	0	0	0	0	0	0	0
VEQINKANRGEISQDE	P360	Zm00001d051306_P001_1	Zm00001d051306	junction	in frame	1	PR5D, SR7D, En8DAP	3	4	152565549	+	Zm00001d051306	Zm00001d051306_P001	152560822	Zm00001d051306_P001	+	GTT	TTG	KRCVEQ	QDELQE	0			1829.9	36.19	4.15	1	0	0	0	0	0	0	1	1	0	0	0	0	0	0	0	0	0	0	0	0	0	0
VGTVSLAAGYGSDGVYRSPRL	P361	Zm00001d033055_P001_1	Zm00001d033055	junction	in frame	1	PR5D, SR7D, En8DAP	3	1	248794523	+	Zm00001d033055	Zm00001d033055_P002	248794520	Zm00001d033055_P001	+	GTG	GTG	-	-	0			2125.1	26.79	9.17	2	0	0	0	0	0	2	2	1	0	0	0	0	0	1	0	0	0	0	0	0	0	0
VPTKYYKPS	P362	Zm00001d002258_P001_1	Zm00001d002258	junction	in frame	1	PR5D, SR7D, En8DAP	3	2	9081582	-	Zm00001d002258	Zm00001d002258_P001	9083751	Zm00001d002258_P003	-	GTG	TAG	-	-	0			1082.59	33.38	9.93	0	0	0	0	0	0	0	0	0	0	0	0	0	0	0	0	0	0	0	0	0	0	0
VAVASRDSNLQ	P363	Zm00001d033447_P001_2	Zm00001d033447	junction	out of frame	2	PR5D, SR7D, En8DAP	3	1	262993662	+	Zm00001d033447	Zm00001d033447_P003	262993404	Zm00001d033447_P002	+	GTC	ATC	HPFVAV	NLQIVC	0			1159.61	49.16	6.34	0	0	0	0	0	0	0	0	1	0	0	0	0	0	0	0	0	0	0	0	0	0	0
VISAVLAGLDAPL	P364	Zm00001d044517_P001_3	Zm00001d044517	unique	out of frame	3	PR5D, SR7D	2	Chr3	230723237	+	Zm00001d044517		230722966	Zm00001d044517	+	GTC	CGC	AIGVIS	APLRRF	sense	270	270	1238.74	26.84	3.75	0	0	0	0	0	0	0	2	0	0	0	0	1	0	0	0	0	0	0	0	0	0	0
LRPPPPAAAPAT	P365	Zm00001d033966_P001_2	Zm00001d033966	unique	out of frame	2	PR5D, SR7D, FS, VM19D	4	Chr1	279837408	+	Zm00001d033966		279837248	Zm00001d033966	+	CTG	CCA	TSILRP	PATPRS	sense	159	159	1158.66	31.15	10.55	0	0	1	0	0	0	0	0	0	0	0	0	0	0	0	0	0	0	0	0	0	0	0
HAVALALAL	P366	Zm00001d027453_P001_2	Zm00001d027453	unique	out of frame	2	PR5D, SR7D	2	Chr1	5589784	-	Zm00001d027453		5590513	Zm00001d027453	-	CAC	ACA	-	-	sense	-728	13	878.546	54.96	7.55	0	0	0	0	0	0	1	0	0	0	0	0	0	1	0	0	0	0	0	0	0	0	0
LQLPAKGGRF	P367	Zm00001d040212_P001_1	Zm00001d040212	unique	in frame	1	EP, PR5D, JLB3, FS, SR7D, Tas, ML8	7	3	32141821	+	Zm00001d040212	Zm00001d040212_P001	32141755	Zm00001d040212_P001	+	CTG	GTG	GLLLQL	GRFVEF	0			1086.64	39.13	11.65	1	2	2	5439900	0	8880300	2	2	2	0	0	0	0	0	0	0	0	0	2	1	0	1677900	1378000
KVLYPAS	P368	Zm00001d027950_P001_1	Zm00001d027950	junction	in frame	1	PR5D, JLB3, FS, SR7D, ML8	5	1	18187285	+	Zm00001d027950	Zm00001d027950_P001	18185636	Zm00001d027950_P001	+	AAA	GCA	NSCKVL	PASAKA	0			777.451	29.12	9.3	0	0	0	0	0	0	0	0	0	0	0	0	0	0	0	0	0	0	0	0	1	0	0
ASASVSTDKNK	P369	Zm00001d012599_P001_1	Zm00001d012599	unique	in frame	1	EP, PR5D, JLB3, SR7D, ML8, SiU	6	8	177047505	+	Zm00001d012599	Zm00001d012599_P001	177043166	Zm00001d012599_P001	+	GCA	AAC	TESASA	KNKNYA	0			1107.56	25.4	9.54	0	0	1	0	0	0	0	0	0	0	0	0	1	0	2	1464600	0	2035400	2	2	2	47374000	50511000
NAFNNLKPGTLNSLTQQ	P370	Zm00001d043929_P001_1	Zm00001d043929	unique	in frame	1	EP, PR5D, JLB3, SR7D, Tas, ML8	6	3	214132276	+	Zm00001d043929	Zm00001d043929_P001	214132018	Zm00001d043929_P001	+	AAC	CAG	PTDNAF	TQQQQV	0			1859.96	36.45	9.7	1	2	1	1416300	1407800	1684800	0	0	2	0	0	0	0	0	1	0	0	0	2	4	2	3479600	5593400
AVTDAAVRASA	P371	Zm00001d039391_P001_1	Zm00001d039391	unique	in frame	1	PR5D, JLB3, SR7D, Tas, ML8	5	3	3172398	-	Zm00001d039391	Zm00001d039391_P001	3172881	Zm00001d039391_P001	-	GCC	GAG	ALNAVT	ASAEQR	0			1031.55	49.04	6.34	1	1	1	17564000	18372000	17359000	0	0	0	0	0	0	0	0	1	0	0	0	0	0	0	0	0
EAHVLSKPLLTPVV	P372	Zm00001d008993_P004_1	Zm00001d008993	junction	in frame	1	PR5D, JLB3, SR7D, Tas, ML8	5	8	29092197	-	Zm00001d008993	Zm00001d008993_P015	29092374	Zm00001d008993_P015	-	GAG	TGA	-	-	0			1502.89	50.88	7.55	4	3	3	13464000	8899000	18696000	0	0	0	0	0	0	0	1	0	0	0	0	0	0	0	0	0
AVKTNRTL	P373	Zm00001d003084_P001_1	Zm00001d003084	unique	in frame	1	PR5D, JLB3, SR7D, ML8	4	2	31606041	-	Zm00001d003084	Zm00001d003084_P001	31607201	Zm00001d003084_P001	-	GCT	GAG	QRFAVK	RTLESL	0			902.542	26.3	11.65	0	0	0	0	0	0	0	1	0	0	0	0	0	0	0	0	0	0	0	0	0	0	0
EVLQKEAGGGKAALAPEE	P374	Zm00001d049541_P001_1	Zm00001d049541	unique	in frame	1	PR5D, JLB3, SR7D, ML8	4	4	33819850	-	Zm00001d049541	Zm00001d049541_P001	33819976	Zm00001d049541_P001	-	GAG	GTG	GLLEVL	PEEVVA	0			1796.94	37.5	4.19	0	0	0	0	0	0	0	0	0	0	0	0	0	0	0	0	0	0	1	0	1	0	0
FRVGSGEVEHIKANFAPK	P375	Zm00001d008210_P001_1	Zm00001d008210	junction	in frame	1	EP, PR5D, JLB3, SR7D, ML8	5	8	1297666	+	Zm00001d008210	Zm00001d008210_P006	1297165	Zm00001d008210_P006	+	TTC	TAG	-	-	0			1986.06	63.27	9.54	0	2	1	0	0	0	0	0	0	0	0	0	0	0	1	0	0	0	1	1	1	11320000	0
LSDLDLDLTS	P376	Zm00001d035915_P001_1	Zm00001d035915	unique	in frame	1	PR5D, FS, SR7D, ML8	4	6	60129621	+	Zm00001d035915	Zm00001d035915_P001	60129252	Zm00001d035915_P001	+	CTA	CTC	WNPLSD	LTSLLP	0			1091.55	56.73	3.34	1	0	1	0	0	0	1	2	0	0	0	0	0	1	3	0	0	0	0	0	0	0	0
PVVGGTGVFRF	P377	Zm00001d004754_P001_1	Zm00001d004754	unique	in frame	1	PR5D, FS, SR7D, ML8	4	2	136423241	+	Zm00001d004754	Zm00001d004754_P001	136422827	Zm00001d004754_P001	+	CCC	GCC	REMPVV	FRFARG	0			1135.63	28.43	10.55	0	0	0	0	0	0	0	0	1	0	0	0	0	1	0	0	0	0	0	2	0	0	0
GTEAAPKKGVAAAN	P378	Zm00001d054065_P001_1	Zm00001d054065	junction	in frame	1	PR5D, SR7D, ML8, SiU	4	4	245794898	-	Zm00001d054065	Zm00001d054065_P001	245794949	Zm00001d054065_P002	-	GGG	TAA	-	-	0			1284.69	48.03	9.54	0	0	0	0	0	0	0	0	0	0	0	0	1	1	1	1841000	0	3474500	0	0	0	0	0
VEGYPREEHM	P379	Zm00001d008377_P001_1	Zm00001d008377	unique	in frame	1	PR5D, SR7D, ML8, SiU	4	8	6768075	+	Zm00001d008377	Zm00001d008377_P001	6768030	Zm00001d008377_P001	+	GTG	GAG	KEYVEG	EHMELL	0			1246.55	25.83	4.47	0	0	0	0	0	0	1	1	2	0	0	0	1	1	1	2924900	3596300	0	0	0	0	0	0
PLLAAATVSM	P380	Zm00001d030328_P001_2	Zm00001d030328	unique	out of frame	2	ML8, Tas, SR7D, PR5D	4	1	122697762	-	Zm00001d030328		122697988	Zm00001d030328	-	CCG	CCC	-	-	sense	-225	-196	973.539	26.19	6.1	2	2	2	87735000	99000000	115960000	0	0	0	0	0	0	0	0	0	0	0	0	1	1	0	0	0
YMSGPEHGIHPLANATGKGLRTE	P381	Zm00001d051459_P001_1	Zm00001d051459	unique	in frame	1	PR5D, SR7D, Tas, ML8	4	4	159425722	-	Zm00001d051459	Zm00001d051459_P001	159425719	Zm00001d051459_P002	-	TAC	ATC	NRAYMS	RTEIRE	0			2436.21	27.61	7.71	3	1	2	5892800	7198300	13284000	1	1	0	0	0	0	1	0	0	0	0	0	0	0	0	0	0
GLIEGQVRE	P382	Zm00001d033893_P001_1	Zm00001d033893	unique	in frame	1	PR5D, SR7D, Tas, ML8	4	1	277646714	+	Zm00001d033893	Zm00001d033893_P001	277646140	Zm00001d033893_P001	+	GGG	AAG	DYFGLI	VREKTE	0			1000.54	32.62	4.26	0	1	1	0	4746000	5485100	0	0	0	0	0	0	0	0	0	0	0	0	0	1	0	0	0
AALITDAASKADIL	P383	Zm00001d014467_P001_1	Zm00001d014467	junction	in frame	1	PR5D, SR7D, ML8	3	5	49122159	+	Zm00001d014467	Zm00001d014467_P001	49119428	Zm00001d014467_P002	+	GCC	AGC	QSDAAL	DILSVI	0			1372.77	25.87	4.11	0	0	0	0	0	0	0	0	0	0	0	0	0	0	0	0	0	0	0	0	0	0	0
ATKKAVAVLKGASEVE	P384	Zm00001d031908_P001_1	Zm00001d031908	unique	in frame	1	PR5D, SR7D, ML8	3	1	206408770	-	Zm00001d031908	Zm00001d031908_P001	206408926	Zm00001d031908_P001	-	GCC	GGC	VADATK	EVEGVV	0			1600.93	43.61	9.44	0	0	0	0	0	0	0	0	0	0	0	0	0	0	0	0	0	0	0	0	0	0	0
ELLAQIEKHAAPAPASASA	P385	Zm00001d019034_P001_1	Zm00001d019034	unique	in frame	1	PR5D, SR7D, ML8	3	7	13647662	-	Zm00001d019034	Zm00001d019034_P001	13649745	Zm00001d019034_P001	-	GAG	TAA	-	-	0			1875	35.63	5.49	0	0	0	0	0	0	2	2	1	0	0	0	0	0	0	0	0	0	0	0	0	0	0
FATGNHDVVE	P386	Zm00001d031257_P001_1	Zm00001d031257	unique	in frame	1	PR5D, SR7D, ML8	3	1	184107190	-	Zm00001d031257	Zm00001d031257_P001	184107465	Zm00001d031257_P001	-	TTC	GTG	VFNFAT	VVEVDK	0			1088.5	25.88	4.18	0	0	0	0	0	0	0	0	0	0	0	0	0	0	0	0	0	0	0	0	0	0	0
GLDGVRIGTTA	P387	Zm00001d014291_P001_1	Zm00001d014291	unique	in frame	1	PR5D, SR7D, ML8	3	5	39716016	+	Zm00001d014291	Zm00001d014291_P001	39715596	Zm00001d014291_P001	+	GGA	GGG	SEHGLD	TTAGVE	0			1059.58	38.5	6.34	0	0	0	0	0	0	0	0	0	0	0	0	0	0	0	0	0	0	0	1	0	0	0
GVLTVTVPKDNDRKAY	P388	Zm00001d053965_P001_1	Zm00001d053965	unique	in frame	1	PR5D, SR7D, ML8	3	4	244409588	+	Zm00001d053965	Zm00001d053965_P001	244409108	Zm00001d053965_P001	+	GGC	GGC	LQDGVL	KAYGRL	0			1775.97	36.16	9.26	0	1	0	0	0	0	1	0	0	0	0	0	1	0	0	0	0	0	0	0	0	0	0
INDTGGVKQASHLLKYD	P389	Zm00001d003429_P001_1	Zm00001d003429	unique	in frame	1	PR5D, SR7D, ML8	3	2	44101564	-	Zm00001d003429	Zm00001d003429_P001	44102152	Zm00001d003429_P001	-	ATC	TCC	VIAIND	KYDSTL	0			1858.97	45.08	7.54	0	0	0	0	0	0	1	1	1	0	0	0	0	0	0	0	0	0	0	1	0	0	0
LLTNPSAEPR	P390	Zm00001d045870_P001_1	Zm00001d045870	junction	in frame	1	PR5D, SR7D, ML8	3	9	44820244	+	Zm00001d045870	Zm00001d045870_P001	44819501	Zm00001d045870_P002	+	CTT	TAG	-	-	0			1097.59	52.47	6.41	0	0	0	0	0	0	0	1	0	0	0	0	0	0	0	0	0	0	1	0	0	0	0
LVSTPDVVKQ	P391	Zm00001d045448_P001_1	Zm00001d045448	junction	in frame	1	PR5D, SR7D, ML8	3	9	22517975	+	Zm00001d045448	Zm00001d045448_P001	22516241	Zm00001d045448_P001	+	CTC	ATC	VIDLVS	VKQITS	0			1085.62	46.03	6.34	0	0	0	0	0	0	0	0	0	0	0	0	0	0	1	0	0	0	0	0	0	0	0
MANERPAGNRGGGGYGGGGYGGGGYGGGGGYGGGGYGGGSQSYDA	P392	Zm00001d012052_P001_1	Zm00001d012052	unique	in frame	1	PR5D, SR7D, ML8	3	8	167251025	-	Zm00001d012052	Zm00001d012052_P001	167251709	Zm00001d012052_P001	-	ATG	TGA	-	-	0			3950.62	35.49	6.46	0	0	0	0	0	0	0	0	0	0	0	0	0	0	0	0	0	0	0	0	0	0	0
PAVNIERL	P393	Zm00001d022124_P001_1	Zm00001d022124	unique	in frame	1	PR5D, SR7D, ML8	3	7	170836271	-	Zm00001d022124	Zm00001d022124_P001	170836481	Zm00001d022124_P001	-	CCC	TGG	FYCPAV	ERLWSM	0			911.531	65.7	6.41	0	0	0	0	0	0	0	0	0	0	0	0	0	0	0	0	0	0	1	0	0	0	0
TPLAAYTTGELKAD	P394	Zm00001d012036_P001_1	Zm00001d012036	junction	in frame	1	PR5D, SR7D, ML8	3	8	166922965	+	Zm00001d012036	Zm00001d012036_P001	166918136	Zm00001d012036_P002	+	ACC	GAG	PSETPL	KADEIM	0			1450.74	46.14	4.18	0	0	0	0	0	0	1	0	1	0	0	0	0	0	0	0	0	0	0	0	0	0	0
VARASAFGVGVVY	P395	Zm00001d003159_P001_1	Zm00001d003159	unique	in frame	1	PR5D, SR7D, ML8	3	2	33997868	+	Zm00001d003159	Zm00001d003159_P001	33997729	Zm00001d003159_P001	+	GTG	GGG	LALVAR	VVYGSI	0			1295.71	45.58	9.35	0	0	0	0	0	0	0	0	0	0	0	0	0	0	0	0	0	0	0	0	0	0	0
VGKIVSGSVNQFD	P396	Zm00001d049732_P001_1	Zm00001d049732	unique	in frame	1	PR5D, SR7D, ML8	3	4	41916353	-	Zm00001d049732	Zm00001d049732_P001	41916662	Zm00001d049732_P001	-	GTC	CAG	SSCVGK	QFDQSF	0			1349.71	28.76	6.34	0	0	0	0	0	0	0	0	0	0	0	0	0	1	0	0	0	0	0	0	0	0	0
AGAARSPTTTTAIQ	P397	Zm00001d044979_P001_1	Zm00001d044979	junction	in frame	1	EP, PR5D, FS, SR7D, ML8	5	9	9105541	+	Zm00001d044979	Zm00001d044979_P001	9105502	Zm00001d044979_P001	+	GCG	TCG	SDRAGA	AIQSTI	0			1345.71	26.37	10.55	0	0	0	0	0	0	0	0	0	0	0	0	0	0	2	0	0	0	2	1	2	4465400	3130100
LEDGSVLLRFAHL	P398	Zm00001d007383_P001_1	Zm00001d007383	junction	in frame	1	PR5D, FS, SR7D, ML8	4	2	230365845	+	Zm00001d007383	Zm00001d007383_P001	230363526	Zm00001d007383_P020	+	CTT	TAT	LQELED	AHLYEA	0			1469.81	38.41	5.45	0	0	0	0	0	0	0	0	0	0	0	0	0	0	0	0	0	0	0	0	0	0	0
KPLEATVVDAAPTTSE	P399	Zm00001d011483_P001_1	Zm00001d011483	junction	in frame	1	EP, PR5D, FS, SR7D, Tas, ML8	6	8	151892630	+	Zm00001d011483	Zm00001d011483_P001	151889152	Zm00001d011483_P043	+	AAG	GGC	DEAKPL	TSEGTA	0			1628.84	32.15	3.93	1	1	2	5812300	5305000	11847000	0	0	0	0	0	0	0	0	0	0	0	0	1	1	1	13651000	23211000
LAKSGLTQPTPEA	P400	Zm00001d045194_P001_1	Zm00001d045194	unique	in frame	1	PR5D, FS, SR7D, ML8	4	9	15741953	+	Zm00001d045194	Zm00001d045194_P001	15741242	Zm00001d045194_P001	+	CTT	TAA	-	-	0			1312.71	35.89	6.41	0	0	0	0	0	0	0	0	0	0	0	0	0	0	0	0	0	0	1	1	1	0	0
SVLATLVAGFVE	P401	Zm00001d045667_P001_1	Zm00001d045667	unique	in frame	1	EP, PR5D, SR7D, ML8	4	9	32541727	+	Zm00001d045667	Zm00001d045667_P001	32543327	Zm00001d045668_P001	-	AGC	CGG	FAISVL	FVERHR	1			1205.68	33.87	3.85	0	0	0	0	0	0	0	0	0	0	0	0	0	0	0	0	0	0	1	1	0	5615200	4410900
TVLSRPTPGTAQ	P402	Zm00001d005023_P001_1	Zm00001d005023	unique	in frame	1	EP, PR5D, SR7D, ML8	4	2	154380006	+	Zm00001d005023	Zm00001d005023_P001	154380003	Zm00001d005023_P001	+	ACC	TGC	-	-	0			1227.67	32.44	10.55	0	0	0	0	0	0	0	0	0	0	0	0	0	0	0	0	0	0	1	1	0	4472400	5789100
RPLEDVEKPPPAA	P403	Zm00001d002451_P001_1	Zm00001d002451	unique	in frame	1	PR5D, SR7D, ML8, SiU	4	2	12960557	+	Zm00001d002451	Zm00001d002451_P001	12958621	Zm00001d002451_P001	+	CGC	TGA	-	-	0			1418.76	25.97	4.43	0	0	0	0	0	0	0	0	0	0	0	0	1	3	0	1935400	4617000	0	0	0	0	0	0
AVGPVSMPLDRYFR	P404	Zm00001d052933_P001_1	Zm00001d052933	unique	in frame	1	PR5D, SR7D, ML8	3	4	205277085	-	Zm00001d052933	Zm00001d052933_P001	205277832	Zm00001d052933_P001	-	GCG	TAT	KEFAVG	YFRYAD	0			1607.84	27.81	9.35	0	0	0	0	0	0	2	2	2	0	0	0	0	0	0	0	0	0	0	0	1	0	0
DYDGFVTGLKARGTDVF	P405	Zm00001d033468_P001_1	Zm00001d033468	unique	in frame	1	PR5D, SR7D, ML8	3	1	263520394	+	Zm00001d033468	Zm00001d033468_P001	263520118	Zm00001d033468_P001	+	GAC	GAA	SVADYD	DVFEKS	0			1860.91	32.17	4.31	0	0	1	0	0	0	0	0	0	0	0	0	0	0	2	0	0	0	0	0	0	0	0
LAEADEFDDKMKELE	P406	Zm00001d030725_P001_1	Zm00001d030725	junction	in frame	1	PR5D, SR7D, ML8	3	1	155963032	+	Zm00001d030725	Zm00001d030725_P003	155959633	Zm00001d030725_P001	+	CTC	AGC	ANQLAE	ELESLC	0			1782.81	25.31	3.73	0	0	0	0	0	0	0	0	0	0	0	0	0	0	0	0	0	0	0	0	0	0	0
QLGEVVGAIDALM	P407	Zm00001d011378_P001_1	Zm00001d011378	unique	in frame	1	PR5D, SR7D, ML8	3	8	148979022	-	Zm00001d011378	Zm00001d011378_P001	148979037	Zm00001d011378_P001	-	CAG	GCG	QLRQLG	ALMAFE	0			1315.69	29.82	3.55	1	0	0	0	0	0	0	0	0	0	0	0	0	0	0	0	0	0	1	0	1	0	0
VGGPYWDVPLGRRD	P408	Zm00001d040364_P001_1	Zm00001d040364	unique	in frame	1	PR5D, SR7D, ML8	3	3	40091568	-	Zm00001d040364	Zm00001d040364_P001	40092749	Zm00001d040364_P001	-	GTT	TCG	TALVGG	RRDSLG	0			1586.81	39.3	6.44	0	0	0	0	0	0	0	1	0	0	0	0	1	2	0	0	0	0	1	0	0	0	0
GLFKQETVYVDDD	P409	Zm00001d009877_P001_1	Zm00001d009877	unique	in frame	1	PR5D, JLB3, SR7D	3	8	86776533	+	Zm00001d009877	Zm00001d009877_P001	86773825	Zm00001d009877_P001	+	GGC	TAA	-	-	0			1528.72	25.3	3.7	1	1	0	0	0	0	2	1	2	0	0	0	0	0	1	0	0	0	0	0	0	0	0
IAESLTKNEGKEGEDGGSTAGLLAKL	P410	Zm00001d010504_P001_1	Zm00001d010504	unique	in frame	1	PR5D, JLB3, SR7D	3	8	118253768	+	Zm00001d010504	Zm00001d010504_P001	118250892	Zm00001d010504_P001	+	ATA	ACT	VEEIAE	AKLTVS	0			2588.34	29.02	4.3	0	0	1	0	0	0	0	1	0	0	0	0	0	0	0	0	0	0	0	0	3	0	0
VTKLDPLSPEVISRQ	P411	Zm00001d006613_P001_1	Zm00001d006613	junction	in frame	1	PR5D, JLB3, SR7D	3	2	212612352	+	Zm00001d006613	Zm00001d006613_P001	212612307	Zm00001d006613_P001	+	GTG	GCA	KLDVTK	SRQATI	0			1681.95	27.62	6.49	0	0	1	0	0	0	1	0	0	0	0	0	0	0	0	0	0	0	0	0	2	0	0
TVEIASPVAAPRLF	P412	Zm00001d028816_P001_1	Zm00001d028816	unique	in frame	1	EP, PR5D, JLB3, SR7D, Tas	5	1	47446047	+	Zm00001d028816	Zm00001d028816_P001	47446026	Zm00001d028816_P001	+	ACT	CGC	NSWTVE	RLFRAA	0			1470.83	77.46	6.41	0	1	2	0	2885900	12282000	0	0	0	0	0	0	0	0	0	0	0	0	4	1	1	11806000	8666300
LKIQKTKDKASKS	P413	Zm00001d049552_P003_1	Zm00001d049552	junction	in frame	1	PR5D, JLB3, SR7D, SiU	4	4	34381698	-	Zm00001d049552	Zm00001d049552_P003	34380111	Zm00001d049551_P001	-	TTG	TAG	-	-	0			1474.9	30.98	10.98	1	0	0	0	0	0	0	0	0	0	0	0	1	0	1	2062100	0	1081200	1	0	0	0	0
KFAKEHA	P414	Zm00001d044748_P002_1	Zm00001d044748	unique	in frame	1	PR5D, JLB3, SR7D	3	9	1121653	+	Zm00001d044748	Zm00001d044748_P002	1121931	Zm00001d044748_P008	+	AAA	CTT	QACKFA	EHALEN	0			830.452	46.52	9.54	0	0	0	0	0	0	0	1	0	0	0	0	0	0	0	0	0	0	0	0	0	0	0
TLLYPNTSDTKGD	P415	Zm00001d042541_P002_1	Zm00001d042541	junction	in frame	1	PR5D, JLB3, SR7D	3	3	171425120	+	Zm00001d042541	Zm00001d042541_P002	171423251	Zm00001d042541_P004	+	ACG	GCC	FPYTLL	KGDAAG	0			1424.69	39.83	4.11	0	0	0	0	0	0	1	2	0	0	0	0	0	0	0	0	0	0	0	0	0	0	0
FPHSAATNSTSRF	P416	Zm00001d007075_P001_1	Zm00001d007075	junction	in frame	1	EP, PR5D, FS, SR7D, Tas, SiU	6	2	221684238	+	Zm00001d007075	Zm00001d007075_P002	221683181	Zm00001d007075_P081	+	TTT	ATG	NQMFPH	SRFMPS	0			1422.68	50.21	10.55	1	1	1	0	2461900	2219600	1	1	0	0	0	0	3	1	2	2790800	2889000	3214500	1	1	1	2578400	4391200
AGKTGQVTVF	P417	Zm00001d018965_P001_1	Zm00001d018965	unique	in frame	1	PR5D, FS, SR7D	3	7	10858306	-	Zm00001d018965	Zm00001d018965_P001	10858405	Zm00001d018965_P001	-	GCG	TGG	AAAAGK	TVFWGR	0			1007.55	53.46	9.7	0	0	0	0	0	0	1	1	1	0	0	0	0	1	0	0	0	0	0	0	0	0	0
APTDNAFNNLKPGTLN	P418	Zm00001d043929_P001_1	Zm00001d043929	unique	in frame	1	PR5D, FS, SR7D	3	3	214132264	+	Zm00001d043929	Zm00001d043929_P001	214132018	Zm00001d043929_P001	+	GCG	TCG	TVFAPT	TLNSLT	0			1686.84	37.49	6.34	0	0	0	0	0	0	1	1	1	0	0	0	0	0	0	0	0	0	1	0	0	0	0
LETSKIMPAGVVAGL	P419	Zm00001d033054_P001_1	Zm00001d033054	unique	in frame	1	PR5D, FS, SR7D	3	1	248750091	-	Zm00001d033054	Zm00001d033054_P001	248754544	Zm00001d033054_P001	-	CTC	AGT	QRFLET	AGLSAV	0			1485.83	35.03	6.41	0	0	0	0	0	0	0	0	0	0	0	0	0	0	0	0	0	0	1	1	0	0	0
LVKDVLPVGGDYL	P420	Zm00001d042541_P002_1	Zm00001d042541	junction	in frame	1	PR5D, FS, SR7D	3	3	171423329	+	Zm00001d042541	Zm00001d042541_P002	171423251	Zm00001d042541_P004	+	CTC	CTC	PLELVK	DYLLKL	0			1387.78	39.31	4.11	0	0	0	0	0	0	1	1	1	0	0	0	0	0	0	0	0	0	0	0	0	0	0
TVDDALKR	P421	Zm00001d007707_P001_1	Zm00001d007707	unique	in frame	1	PR5D, FS, SR7D, Tas	4	2	237892064	-	Zm00001d007707	Zm00001d007707_P001	237893696	Zm00001d007707_P001	-	ACG	GGC	SLETVD	LKRGDV	0			917.505	48.32	6.45	1	1	1	673320	511360	625400	1	1	2	0	0	0	0	0	0	0	0	0	0	0	0	0	0
AALLVLVVVSSPSPS	P422	Zm00001d048610_P001_1	Zm00001d048610	unique	in frame	1	PR5D, FS, SR7D	3	4	1281757	-	Zm00001d048610	Zm00001d048610_P001	1281778	Zm00001d048610_P001	-	GCC	CTC	KQVAAL	SPSLLV	0			1438.85	33.3	6.1	0	0	0	0	0	0	2	1	1	0	0	0	0	0	0	0	0	0	0	0	0	0	0
TPGAKPKFW	P423	Zm00001d007383_P001_1	Zm00001d007383	junction	in frame	1	PR5D, FS, SR7D	3	2	230362185	+	Zm00001d007383	Zm00001d007383_P001	230363526	Zm00001d007383_P020	+	ACG	CTT	LGTTPG	KFWLAF	0			1031.57	50.51	10.81	0	0	0	0	0	0	0	1	0	0	0	0	0	0	0	0	0	0	0	0	0	0	0
VPGNENDLHLQELARF	P424	Zm00001d012561_P001_1	Zm00001d012561	junction	in frame	1	PR5D, FS, SR7D	3	8	176657007	-	Zm00001d012561	Zm00001d012561_P001	176657142	Zm00001d012561_P003	-	GTG	GCC	IKDVPG	ARFAVD	0			1851.93	25.95	4.42	0	1	0	0	0	0	1	1	1	0	0	0	0	0	0	0	0	0	0	0	0	0	0
QGGLPSLPIGVNY	P425	Zm00001d004768_P001_1	Zm00001d004768	unique	in frame	1	EP, PR5D, SR7D, Tas, SiU	5	2	137853699	+	Zm00001d004768	Zm00001d004768_P001	137853648	Zm00001d004768_P001	+	CAG	GGC	AEAQGG	VNYGAN	0			1314.71	29.74	6.09	1	1	1	6298900	7756200	10140000	0	0	0	0	0	0	1	1	1	7341600	7042900	7119600	1	1	1	8671200	8747200
IGMIDGRTELKPLPA	P426	Zm00001d010840_P001_1	Zm00001d010840	unique	in frame	1	EP, PR5D, SR7D, SiU	4	8	129742272	-	Zm00001d010840	Zm00001d010840_P001	129743853	Zm00001d010840_P001	-	ATC	AGC	RSMIGM	LPASGG	0			1610.89	38.14	6.49	0	0	0	0	0	0	0	0	1	0	0	0	0	1	1	0	1549300	1159300	1	1	3	11081000	24872000
LGLPALSVRGVL	P427	Zm00001d053107_P001_1	Zm00001d053107	junction	in frame	1	EP, PR5D, SR7D, SiU	4	4	214132655	-	Zm00001d053107	Zm00001d053107_P001	214132736	Zm00001d053107_P002	-	CTG	ACC	ETLLGL	GVLTRV	0			1194.76	62.94	10.55	0	0	0	0	0	0	0	1	0	0	0	0	1	1	0	1730500	1470900	0	2	1	1	9522800	3973600
KEVAAVEANEEEE	P428	Zm00001d031344_P001_1	Zm00001d031344	junction	in frame	1	EP, PR5D, SR7D, Tas	4	1	186836886	-	Zm00001d031344	Zm00001d031344_P001	186837367	Zm00001d031344_P001	-	AAA	GAG	AETKEV	EEEEAA	0			1446.66	82.23	3.62	1	1	1	32038000	27296000	26342000	0	0	0	0	0	0	0	1	0	0	0	0	1	1	1	6071300	6358800
EDRPAGGQGGPRPGPGAAATAPAPAPVAARP	P429	Zm00001d010614_P001_1	Zm00001d010614	junction	in frame	1	EP, PR5D, SR7D	3	8	121856292	-	Zm00001d010614	Zm00001d010614_P001	121857165	Zm00001d010614_P006	-	GAG	TAG	-	-	0			2817.45	33.56	10.31	0	0	0	0	0	0	1	0	0	0	0	0	0	0	0	0	0	0	1	2	1	14845000	13309000
VAEYPGMFHGF	P430	Zm00001d022327_P001_1	Zm00001d022327	unique	in frame	1	EP, PR5D, SR7D	3	7	175527872	-	Zm00001d022327	Zm00001d022327_P001	175528814	Zm00001d022327_P001	-	GTG	TAC	EVLVAE	HGFYGF	0			1254.56	33.17	5.36	0	0	0	0	0	0	0	0	0	0	0	0	0	0	0	0	0	0	1	1	1	27314000	17865000
YLFHTPLGSGANQ	P431	Zm00001d019312_P002_1	Zm00001d019312	junction	in frame	1	EP, PR5D, SR7D	3	7	27243208	-	Zm00001d019312	Zm00001d019312_P002	27243277	Zm00001d019312_P003	-	TAC	GCT	EGLYLF	ANQARV	0			1404.69	44.24	7.54	0	0	0	0	0	0	0	0	0	0	0	0	0	0	1	0	0	0	1	1	1	14767000	15124000
SDIVDTDSGVHIILR	P432	Zm00001d025062_P001_1	Zm00001d025062	unique	in frame	1	EP, PR5D, SR7D	3	10	102247219	-	Zm00001d025062	Zm00001d025062_P001	102249978	Zm00001d025062_P001	-	AGC	ACT	-	-	0			1639.86	41.9	4.31	0	0	0	0	0	0	0	0	0	0	0	0	0	1	0	0	0	0	0	1	1	0	12612000
ALAVSSAATPPPAPAPAP	P433	Zm00001d015215_P001_1	Zm00001d015215	unique	in frame	1	PR5D, SR7D, SiU	3	5	79824159	+	Zm00001d015215	Zm00001d015215_P001	79824018	Zm00001d015215_P001	+	GCG	CTG	LAAALA	PAPLCN	0			1585.86	29.44	6.1	0	1	0	0	0	0	0	0	0	0	0	0	2	1	1	14227000	10696000	10457000	0	0	0	0	0
IYRHGGAASAAELVTA	P434	Zm00001d004689_P001_1	Zm00001d004689	unique	in frame	1	PR5D, SR7D, SiU	3	2	131243741	-	Zm00001d004689	Zm00001d004689_P001	131243873	Zm00001d004689_P001	-	ATC	CTG	PTAIYR	VTALSL	0			1586.83	45.35	7.54	0	0	0	0	0	0	2	1	0	0	0	0	3	3	3	28652000	30091000	29611000	0	0	0	0	0
AVAAALWWEAAG	P435	Zm00001d036676_P001_1	Zm00001d036676	unique	in frame	1	PR5D, SR7D, Tas, SiU	4	6	97378441	-	Zm00001d036676	Zm00001d036676_P001	97378813	Zm00001d036676_P001	-	GCC	CGG	PRVAVA	AAGRGG	0			1215.62	31.06	3.85	1	1	0	4255500	5459800	0	0	0	0	0	0	0	1	0	1	11271000	0	13282000	1	0	0	0	0
GGHGHDEPYY	P436	Zm00001d003653_P001_1	Zm00001d003653	junction	in frame	1	PR5D, SR7D, SiU	3	2	52012658	+	Zm00001d003653	Zm00001d003653_P001	52014547	Zm00001d003654_P001	+	GGA	ATC	KRMGGH	PYYIHA	0			1131.45	34.17	5.3	0	0	0	0	0	0	0	0	0	0	0	0	0	1	1	0	716270	913040	0	0	0	0	0
MIMLAHNPGGKERY	P437	Zm00001d049541_P001_1	Zm00001d049541	unique	in frame	1	PR5D, SR7D, SiU	3	4	33818245	-	Zm00001d049541	Zm00001d049541_P001	33819976	Zm00001d049541_P001	-	ATG	GAG	HVDMIM	ERYERE	0			1616.8	25.54	9.3	1	1	0	0	0	0	0	1	1	0	0	0	0	1	1	0	7849300	8039100	0	0	0	0	0
GPTHQPIEHLVSF	P438	Zm00001d045451_P001_1	Zm00001d045451	unique	in frame	1	PR5D, SR7D, Tas	3	9	22644412	+	Zm00001d045451	Zm00001d045451_P001	22641890	Zm00001d045451_P001	+	GGC	CGT	GEDGPT	VSFRAM	0			1461.75	28.1	6.5	1	1	2	5069800	4042400	6949700	1	1	1	0	0	0	0	0	0	0	0	0	0	0	0	0	0
PLTAGDIPE	P439	Zm00001d045215_P001_1	Zm00001d045215	unique	in frame	1	PR5D, SR7D, Tas	3	9	16403474	+	Zm00001d045215	Zm00001d045215_P001	16403076	Zm00001d045215_P001	+	CCT	ATT	GDIPLT	IPEILR	0			912.467	32	3.55	1	1	2	3533700	6064400	9047100	0	0	0	0	0	0	0	0	0	0	0	0	0	0	0	0	0
TAVSDELKLNKY	P440	Zm00001d031929_P001_1	Zm00001d031929	junction	in frame	1	PR5D, SR7D, Tas	3	1	207104907	-	Zm00001d031929	Zm00001d031929_P012	207104988	Zm00001d031929_P016	-	ACC	AGC	IRATAV	NKYSAR	0			1380.74	55.16	6.49	1	1	1	0	1355600	1419000	0	0	1	0	0	0	0	2	0	0	0	0	0	0	0	0	0
KEQVGRRRA	P441	Zm00001d033835_P001_3	Zm00001d033835	unique	out of frame	3	PR5D, SR7D	2	Chr1	275326493	-	Zm00001d033835		275326923	Zm00001d033835	-	AAG	GGG	REVKEQ	RRAGGR	sense	-429	156	1099.64	29.92	12.22	0	0	0	0	0	0	0	0	0	0	0	0	0	0	0	0	0	0	0	0	0	0	0
AAADGFGQPLKDAVVAY	P442	Zm00001d044548_P001_1	Zm00001d044548	unique	in frame	1	PR5D, SR7D	2	3	231409495	+	Zm00001d044548	Zm00001d044548_P001	231409465	Zm00001d044548_P001	+	GCA	CTC	KIFAAA	VAYLRA	0			1692.86	33.48	4.11	0	0	0	0	0	0	0	1	0	0	0	0	0	0	1	0	0	0	1	0	0	0	0
AAIEGLDDKSGSNKSAISKY	P443	Zm00001d032239_P001_1	Zm00001d032239	unique	in frame	1	PR5D, SR7D	2	1	218500719	+	Zm00001d032239	Zm00001d032239_P001	218500368	Zm00001d032239_P001	+	GCG	ATC	MILAAI	SKYIEG	0			2054.04	42.8	6.55	0	0	0	0	0	0	0	0	0	0	0	0	0	0	0	0	0	0	0	0	0	0	0
AANSSPLPPAKAATKA	P444	Zm00001d012578_P001_1	Zm00001d012578	junction	in frame	1	PR5D, SR7D	2	8	176854826	-	Zm00001d012578	Zm00001d012578_P001	176855039	Zm00001d012578_P002	-	GCG	GCG	TRAAAN	TKAAGA	0			1494.83	28.77	10.81	0	0	0	0	0	0	0	0	0	0	0	0	0	0	0	0	0	0	0	0	0	0	0
ALRSWVDEKRN	P445	Zm00001d029558_P001_1	Zm00001d029558	unique	in frame	1	PR5D, SR7D	2	1	76160738	-	Zm00001d029558	Zm00001d029558_P001	76161041	Zm00001d029558_P001	-	GCG	TAC	AADALR	KRNYHL	0			1373.73	36	9.69	0	0	0	0	0	0	0	0	0	0	0	0	0	0	0	0	0	0	0	0	0	0	0
APAGATLGRHL	P446	Zm00001d010588_P001_1	Zm00001d010588	unique	in frame	1	PR5D, SR7D	2	8	121126539	+	Zm00001d010588	Zm00001d010588_P001	121126275	Zm00001d010588_P001	+	GCC	GCG	ATLAPA	RHLARR	0			1063.6	73.24	10.55	0	0	0	0	0	0	0	0	0	0	0	0	0	0	0	0	0	0	0	0	0	0	0
APVDLTPKQPRKA	P447	Zm00001d011036_P001_1	Zm00001d011036	unique	in frame	1	PR5D, SR7D	2	8	137160189	+	Zm00001d011036	Zm00001d011036_P001	137160186	Zm00001d011036_P001	+	GCA	TAC	-	-	0			1420.83	47.6	10.79	0	0	0	0	0	0	0	0	0	0	0	0	0	0	0	0	0	0	0	0	0	0	0
ASSNKIEIF	P448	Zm00001d034633_P003_1	Zm00001d034633	junction	in frame	1	PR5D, SR7D	2	1	298562195	-	Zm00001d034633	Zm00001d034633_P003	298562040	Zm00001d034633_P052	-	GCA	AGT	IWNASS	EIFSAW	0			1008.54	33.74	6.41	0	0	0	0	0	0	0	0	0	0	0	0	0	0	0	0	0	0	0	0	0	0	0
AVASIACPTLY	P449	Zm00001d005345_P001_1	Zm00001d005345	unique	in frame	1	PR5D, SR7D	2	2	170221959	-	Zm00001d005345	Zm00001d005345_P001	170222846	Zm00001d005345_P001	-	GCC	GCC	AAGAVA	TLYACL	0			1108.57	42.02	5.92	0	0	0	0	0	0	0	0	0	0	0	0	0	0	0	0	0	0	0	0	0	0	0
AVLAGNASPSADDLTAIL	P450	Zm00001d009653_P001_1	Zm00001d009653	junction	in frame	1	PR5D, SR7D	2	8	74613721	+	Zm00001d009653	Zm00001d009653_P008	74613694	Zm00001d009653_P001	+	GCT	GAG	YLLAVL	AILESV	0			1698.89	29.82	3.49	0	0	0	0	0	0	0	0	0	0	0	0	2	0	0	0	0	0	0	0	0	0	0
AYIAELESLVT	P451	Zm00001d042721_P001_1	Zm00001d042721	unique	in frame	1	PR5D, SR7D	2	3	178187593	+	Zm00001d042721	Zm00001d042721_P001	178186896	Zm00001d042721_P001	+	GCT	CAC	RKQAYI	LVTHLE	0			1208.64	25.31	3.61	0	0	0	0	0	0	0	0	0	0	0	0	0	0	0	0	0	0	0	0	0	0	0
DADFTWEVVKPLKF	P452	Zm00001d040697_P001_1	Zm00001d040697	unique	in frame	1	PR5D, SR7D	2	3	58920261	-	Zm00001d040697	Zm00001d040697_P001	58921386	Zm00001d040697_P001	-	GAC	GAC	GRDDAD	LKFDKA	0			1694.88	32.87	4.37	0	0	0	0	0	0	0	0	1	0	0	0	0	0	0	0	0	0	0	0	0	0	0
DDGLTTFKVY	P453	Zm00001d053055_P001_1	Zm00001d053055	unique	in frame	1	PR5D, SR7D	2	4	211055484	-	Zm00001d053055	Zm00001d053055_P001	211055547	Zm00001d053055_P001	-	GAC	TTC	AAADDG	KVYFHD	0			1158.57	25.94	4.11	0	0	0	0	0	0	0	0	0	0	0	0	0	0	0	0	0	0	0	0	0	0	0
DHGLTHIHLY	P454	Zm00001d039842_P001_1	Zm00001d039842	unique	in frame	1	PR5D, SR7D	2	3	16468342	+	Zm00001d039842	Zm00001d039842_P001	16468276	Zm00001d039842_P001	+	GAC	GTG	AAGDHG	HLYVHE	0			1205.61	34.42	6.79	0	0	0	0	0	0	0	0	0	0	0	0	0	0	0	0	0	0	0	0	0	0	0
DVAEVQTETYAMVRRI	P455	Zm00001d028267_P001_1	Zm00001d028267	junction	in frame	1	PR5D, SR7D	2	1	28640699	-	Zm00001d028267	Zm00001d028267_P001	28641851	Zm00001d028267_P010	-	GAC	AAC	RGKDVA	RRINEV	0			1880.95	29.05	4.43	0	0	1	0	0	0	0	0	0	0	0	0	0	1	0	0	0	0	0	1	0	0	0
EADVSGDLSGLTDKEL	P456	Zm00001d018363_P001_1	Zm00001d018363	unique	in frame	1	PR5D, SR7D	2	5	219212344	+	Zm00001d018363	Zm00001d018363_P001	219212152	Zm00001d018363_P001	+	GAG	GGC	SKDEAD	KELGVL	0			1648.79	67.81	3.61	1	1	0	0	0	0	0	0	0	0	0	0	0	0	0	0	0	0	0	0	0	0	0
EAVSAVNGVGIVK	P457	Zm00001d025659_P001_1	Zm00001d025659	unique	in frame	1	PR5D, SR7D	2	10	125278455	-	Zm00001d025659	Zm00001d025659_P001	125279528	Zm00001d025659_P001	-	GAG	CTG	AHVEAV	IVKLMG	0			1242.71	25.11	6.41	0	0	0	0	0	0	0	0	0	0	0	0	0	0	0	0	0	0	0	0	0	0	0
EIQGFPTLKI	P458	Zm00001d007301_P001_1	Zm00001d007301	junction	in frame	1	PR5D, SR7D	2	2	227281344	+	Zm00001d007301	Zm00001d007301_P005	227281233	Zm00001d007301_P005	+	GAG	TTC	TKYEIQ	LKIFRN	0			1145.66	34.12	6.41	0	0	0	0	0	0	0	0	0	0	0	0	0	0	0	0	0	0	0	0	1	0	0
EIVKAPEKGPVF	P459	Zm00001d044514_P002_1	Zm00001d044514	junction	in frame	1	PR5D, SR7D	2	3	230579714	+	Zm00001d044514	Zm00001d044514_P002	230579420	Zm00001d044514_P005	+	GAG	GTT	TADEIV	PVFVED	0			1313.75	40.25	6.53	0	0	1	0	0	0	0	0	0	0	0	0	0	0	0	0	0	0	0	0	0	0	0
ELVHEKIPATL	P460	Zm00001d049042_P001_1	Zm00001d049042	unique	in frame	1	PR5D, SR7D	2	4	13683672	-	Zm00001d049042	Zm00001d049042_P001	13688007	Zm00001d049042_P001	-	GAG	ATA	TAFELV	ATLIAD	0			1249.72	33.48	5.49	0	0	0	0	0	0	0	0	0	0	0	0	0	0	0	0	0	0	0	0	0	0	0
EPASGGGEVVDDFGGQKA	P461	Zm00001d009938_P001_1	Zm00001d009938	junction	in frame	1	PR5D, SR7D	2	8	90692757	-	Zm00001d009938	Zm00001d009938_P001	90692796	Zm00001d009938_P007	-	GAG	TAC	PVLEPA	QKAYVS	0			1719.78	34.6	3.74	1	0	0	0	0	0	1	1	0	0	0	0	0	0	0	0	0	0	0	0	0	0	0
FAANAAAQASRKSSPRVTNEE	P462	Zm00001d031128_P001_1	Zm00001d031128	junction	in frame	1	PR5D, SR7D	2	1	178801658	+	Zm00001d031128	Zm00001d031128_P001	178801404	Zm00001d031128_P003	+	TTC	GTC	EAYFAA	NEEVQK	0			2205.1	37.98	9.69	0	0	0	0	0	0	0	0	1	0	0	0	0	0	0	0	0	0	0	0	0	0	0
FAGIAKRLKGGSA	P463	Zm00001d010698_P001_1	Zm00001d010698	junction	in frame	1	PR5D, SR7D	2	8	124956001	-	Zm00001d010698	Zm00001d010698_P001	124955991	Zm00001d010699_P001	+	TTC	TGA	-	-	1			1275.75	38.21	11.82	0	0	0	0	0	0	0	0	0	0	0	0	0	0	0	0	0	0	0	0	0	0	0
FAQKAPNYGGL	P464	Zm00001d048903_P001_1	Zm00001d048903	unique	in frame	1	PR5D, SR7D	2	4	7430064	+	Zm00001d048903	Zm00001d048903_P001	7429245	Zm00001d048903_P001	+	TTC	ATG	VLQFAQ	GGLMIW	0			1165.6	39.19	9.3	0	0	0	0	0	0	1	0	1	0	0	0	1	0	0	0	0	0	1	0	1	0	0
FGATPPVPTDILAKA	P465	Zm00001d008210_P001_1	Zm00001d008210	junction	in frame	1	PR5D, SR7D	2	8	1297621	+	Zm00001d008210	Zm00001d008210_P006	1297165	Zm00001d008210_P006	+	TTC	TTC	MTLFGA	AKAFRV	0			1497.83	26.68	6.34	1	1	1	0	0	0	0	0	0	0	0	0	0	0	0	0	0	0	0	1	0	0	0
FQNMTKHTY	P466	Zm00001d007059_P001_1	Zm00001d007059	junction	in frame	1	PR5D, SR7D	2	2	221007400	+	Zm00001d007059	Zm00001d007059_P001	221007346	Zm00001d007059_P001	+	TTC	CTG	QHHFQN	HTYLKG	0			1169.54	26.71	9.3	0	0	0	0	0	0	0	0	0	0	0	0	0	0	0	0	0	0	0	0	0	0	0
GAAGGIGQPLALL	P467	Zm00001d041243_P001_1	Zm00001d041243	unique	in frame	1	PR5D, SR7D	2	3	107818313	+	Zm00001d041243	Zm00001d041243_P001	107817306	Zm00001d041243_P001	+	GGT	ATG	AILGAA	ALLMKM	0			1137.66	39.69	6.1	0	0	0	0	0	0	0	0	0	0	0	0	0	0	0	0	0	0	0	0	0	0	0
GGGRLEFGRVVAAQ	P468	Zm00001d012068_P001_1	Zm00001d012068	unique	in frame	1	PR5D, SR7D	2	8	167588411	-	Zm00001d012068	Zm00001d012068_P001	167588672	Zm00001d012068_P001	-	GGC	CGG	GGGGGG	AAQRQV	0			1416.77	27.77	10.4	0	0	0	0	0	0	0	1	0	0	0	0	0	0	0	0	0	0	0	0	0	0	0
GLLDSLLGRNKHDDQ	P469	Zm00001d051420_P001_1	Zm00001d051420	unique	in frame	1	PR5D, SR7D	2	4	157873510	-	Zm00001d051420	Zm00001d051420_P001	157873588	Zm00001d051420_P001	-	GGA	GAG	KDRGLL	DDQEKK	0			1680.87	29.78	5.49	0	0	0	0	0	0	0	0	0	0	0	0	0	0	0	0	0	0	0	1	0	0	0
GPSVLKNPIVVSVA	P470	Zm00001d010054_P001_1	Zm00001d010054	junction	in frame	1	PR5D, SR7D	2	8	97433594	+	Zm00001d010054	Zm00001d010054_P001	97433150	Zm00001d010054_P004	+	GGG	GAC	WINGPS	SVADKL	0			1379.83	31.68	9.7	0	0	0	0	0	0	0	0	0	0	0	0	0	0	0	0	0	0	0	0	0	0	0
HQAQHGTDDTEEL	P471	Zm00001d049179_P001_1	Zm00001d049179	junction	in frame	1	PR5D, SR7D	2	4	19409436	+	Zm00001d049179	Zm00001d049179_P001	19409430	Zm00001d049179_P001	+	CAC	CTT	-	-	0			1480.63	59.3	4.1	0	0	1	0	0	0	0	0	0	0	0	0	0	0	0	0	0	0	0	0	0	0	0
KAAHVELAERM	P472	Zm00001d053070_P001_1	Zm00001d053070	unique	in frame	1	PR5D, SR7D	2	4	212273180	-	Zm00001d053070	Zm00001d053070_P001	212265425	Zm00001d053069_P001	-	AAA	CGA	YAVKAA	ERMRKR	0			1254.66	28.65	7.55	0	0	0	0	0	0	0	1	0	0	0	0	0	0	0	0	0	0	0	0	0	0	0
KAVMMGD	P473	Zm00001d028915_P004_1	Zm00001d028915	junction	in frame	1	PR5D, SR7D	2	1	51128319	+	Zm00001d028915	Zm00001d028915_P013	51128328	Zm00001d028915_P016	+	AAG	GTG	EEEKAV	MGDVEV	0			751.348	25.94	6.34	0	0	0	0	0	0	1	1	2	0	0	0	0	0	0	0	0	0	0	0	0	0	0
KIPAVSGLY	P474	Zm00001d004633_P001_1	Zm00001d004633	unique	in frame	1	PR5D, SR7D	2	2	124217995	+	Zm00001d004633	Zm00001d004633_P001	124216669	Zm00001d004633_P001	+	AAG	ATG	QLEKIP	GLYMFS	0			947.556	27.86	9.3	0	1	0	0	0	0	0	0	0	0	0	0	0	0	0	0	0	0	0	0	0	0	0
KPLGIISK	P475	Zm00001d002352_P001_1	Zm00001d002352	unique	in frame	1	PR5D, SR7D	2	2	10726779	-	Zm00001d002352	Zm00001d002352_P001	10727958	Zm00001d002352_P001	-	AAG	AAG	TFLKPL	ISKKKV	0			855.566	30.14	10.81	0	0	0	0	0	0	0	0	0	0	0	0	0	0	0	0	0	0	0	0	0	0	0
LAGVTIAHGGVLPNIHSVLLPKKA	P476	Zm00001d006213_P001_1	Zm00001d006213	unique	in frame	1	PR5D, SR7D	2	2	201971061	-	Zm00001d006213	Zm00001d006213_P001	201971385	Zm00001d006213_P001	-	CTG	GCG	GKLLAG	KKAAEK	0			2405.44	43.65	10.81	0	0	0	0	0	0	0	0	0	0	0	0	1	0	0	0	0	0	0	0	0	0	0
LAMLGNGLMIPRAVF	P477	Zm00001d002423_P001_1	Zm00001d002423	unique	in frame	1	PR5D, SR7D	2	2	12373146	+	Zm00001d002423	Zm00001d002423_P001	12371161	Zm00001d002423_P001	+	CTT	ATC	SMLLAM	AVFIRD	0			1602.89	63.45	10.55	0	0	0	0	0	0	0	1	3	0	0	0	0	2	0	0	0	0	0	0	1	0	0
LANQEKFHAGADKQY	P478	Zm00001d014898_P001_1	Zm00001d014898	junction	in frame	1	PR5D, SR7D	2	5	67326032	+	Zm00001d014898	Zm00001d014898_P001	67326558	Zm00001d014898_P005	+	CTA	TGG	KLFLAN	KQYWKA	0			1719.84	41.65	7.54	0	0	0	0	0	0	0	0	0	0	0	0	0	0	0	0	0	0	0	0	0	0	0
LASSSILPMTLKNA	P479	Zm00001d049541_P001_1	Zm00001d049541	unique	in frame	1	PR5D, SR7D	2	4	33819910	-	Zm00001d049541	Zm00001d049541_P001	33819976	Zm00001d049541_P001	-	CTG	ATC	AMQLAS	KNAIEL	0			1445.8	40.33	9.7	0	0	0	0	0	0	0	1	0	0	0	0	0	0	0	0	0	0	0	1	0	0	0
LDEELDRVVEEG	P480	Zm00001d048625_P001_1	Zm00001d048625	unique	in frame	1	PR5D, SR7D	2	4	1563527	-	Zm00001d048625	Zm00001d048625_P001	1564019	Zm00001d048625_P001	-	CTG	GTG	TKLLDE	EEGVAA	0			1402.67	39.13	3.56	0	0	0	0	0	0	0	0	0	0	0	0	0	0	0	0	0	0	1	0	0	0	0
LEASTKIIGVGRNY	P481	Zm00001d033555_P001_1	Zm00001d033555	junction	in frame	1	PR5D, SR7D	2	1	267032251	-	Zm00001d033555	Zm00001d033555_P001	267032278	Zm00001d033555_P003	-	CTC	ATC	QKLLEA	RNYIAH	0			1520.84	35.11	9.3	0	0	0	0	0	0	0	0	0	0	0	0	0	0	0	0	0	0	0	0	0	0	0
LENKLEGLTVQQALHGNRL	P482	Zm00001d042541_P002_1	Zm00001d042541	junction	in frame	1	PR5D, SR7D	2	3	171423742	+	Zm00001d042541	Zm00001d042541_P005	171423251	Zm00001d042541_P004	+	CTC	TAC	EADLEN	NRLYIL	0			2133.18	53.62	7.55	0	0	0	0	0	0	0	1	0	0	0	0	0	0	0	0	0	0	0	0	0	0	0
LGADVILKQLQE	P483	Zm00001d002258_P001_1	Zm00001d002258	unique	in frame	1	PR5D, SR7D	2	2	9081858	-	Zm00001d002258	Zm00001d002258_P001	9083751	Zm00001d002258_P003	-	CTG	GGG	GGFLGA	LQEGPK	0			1326.76	52.29	4.18	0	0	0	0	0	0	0	0	0	0	0	0	0	0	0	0	0	0	0	0	0	0	0
LIKLATSKSKL	P484	Zm00001d027519_P001_1	Zm00001d027519	unique	in frame	1	PR5D, SR7D	2	1	7345917	+	Zm00001d027519	Zm00001d027519_P001	7340128	Zm00001d027519_P001	+	CTC	TGA	-	-	0			1201.79	35.54	11.1	0	0	0	0	0	0	0	0	0	0	0	0	0	0	0	0	0	0	1	1	1	0	0
LKLTVPAQE	P485	Zm00001d043609_P001_1	Zm00001d043609	junction	in frame	1	PR5D, SR7D	2	3	205101877	+	Zm00001d043609	Zm00001d043609_P001	205101850	Zm00001d043609_P001	+	CTC	ACC	VKELKL	AQETPV	0			998.588	31.49	6.41	0	0	0	0	0	0	0	0	0	0	0	0	0	0	0	0	0	0	0	0	0	0	0
LPKYNVT	P486	Zm00001d031617_P001_1	Zm00001d031617	junction	in frame	1	PR5D, SR7D	2	1	196225784	+	Zm00001d031617	Zm00001d031617_P001	196224821	Zm00001d031617_P001	+	CTT	GCA	IWSLPK	NVTATL	0			834.472	31.18	9.3	0	0	0	0	0	0	0	0	0	0	0	0	0	0	0	0	0	0	0	0	0	0	0
LQGHNMTSVSR	P487	Zm00001d050737_P001_1	Zm00001d050737	junction	in frame	1	PR5D, SR7D	2	4	120111515	-	Zm00001d050737	Zm00001d050737_P001	120119519	Zm00001d050737_P016	-	CTT	GAC	MDLLQG	VSRDMA	0			1229.61	59.82	10.55	0	0	0	0	0	0	2	2	2	0	0	0	0	0	0	0	0	0	0	0	0	0	0
LRLSDSSGLLQASGGATD	P488	Zm00001d052104_P001_1	Zm00001d052104	unique	in frame	1	PR5D, SR7D	2	4	179685432	-	Zm00001d052104	Zm00001d052104_P001	179685804	Zm00001d052104_P001	-	CTG	GTC	PSFLRL	ATDVVV	0			1747.88	70.99	4.11	0	0	0	0	0	0	0	0	0	0	0	0	0	0	0	0	0	0	0	1	0	0	0
LSEKTLKGTF	P489	Zm00001d049059_P001_1	Zm00001d049059	unique	in frame	1	PR5D, SR7D	2	4	14335890	+	Zm00001d049059	Zm00001d049059_P001	14333354	Zm00001d049059_P001	+	CTC	TTC	MNFLSE	GTFFGN	0			1123.64	29.96	9.54	0	0	0	0	0	0	1	0	0	0	0	0	0	0	1	0	0	0	0	0	0	0	0
LSLPSTKLPFL	P490	Zm00001d004689_P001_1	Zm00001d004689	unique	in frame	1	PR5D, SR7D	2	2	131243693	-	Zm00001d004689	Zm00001d004689_P001	131243873	Zm00001d004689_P001	-	CTG	CGC	VTALSL	PFLRRL	0			1215.73	34.14	9.7	0	0	0	0	0	0	0	0	0	0	0	0	0	0	0	0	0	0	0	0	0	0	0
LTAVDGSPHYVKL	P491	Zm00001d041880_P001_1	Zm00001d041880	junction	in frame	1	PR5D, SR7D	2	3	142165003	+	Zm00001d041880	Zm00001d041880_P001	142142599	Zm00001d041880_P006	+	CTT	GGG	ESALTA	VKLGPM	0			1399.76	33.35	7.54	0	0	0	0	0	0	0	1	0	0	0	0	1	0	0	0	0	0	0	1	0	0	0
LVLLKNGKSSY	P492	Zm00001d034015_P001_1	Zm00001d034015	junction	in frame	1	PR5D, SR7D	2	1	281231021	+	Zm00001d034015	Zm00001d034015_P002	281228827	Zm00001d034015_P001	+	CTT	GCT	RKSLVL	SSYAPL	0			1221.72	62.21	10.25	0	0	0	0	0	0	0	0	0	0	0	0	0	0	0	0	0	0	0	0	0	0	0
MKETQQDTQLN	P493	Zm00001d043929_P001_1	Zm00001d043929	unique	in frame	1	PR5D, SR7D	2	3	214132180	+	Zm00001d043929	Zm00001d043929_P001	214132018	Zm00001d043929_P001	+	ATG	AGC	MRLMKE	QLNSQL	0			1335.62	54.97	4.18	0	0	0	0	0	0	0	0	0	0	0	0	0	0	0	0	0	0	0	0	0	0	0
MLQGGDFTLGDGRGGESIYGLK	P494	Zm00001d014732_P001_1	Zm00001d014732	junction	in frame	1	PR5D, SR7D	2	5	61078059	+	Zm00001d014732	Zm00001d014732_P001	61077377	Zm00001d014732_P001	+	ATG	TTT	PSFMLQ	GLKFAD	0			2271.11	35.5	4.37	1	0	1	0	0	0	0	1	0	0	0	0	0	0	0	0	0	0	0	1	0	0	0
MLRPADGNETAGAYKVAVL	P495	Zm00001d045451_P001_1	Zm00001d045451	unique	in frame	1	PR5D, SR7D	2	9	22644472	+	Zm00001d045451	Zm00001d045451_P001	22641890	Zm00001d045451_P001	+	ATG	AAC	NILMLR	AVLNRK	0			1976.03	54.08	6.49	0	0	0	0	0	0	0	2	2	0	0	0	0	0	0	0	0	0	0	1	0	0	0
PNTSDTKGDAAGITAKGIPNSISI	P496	Zm00001d042541_P002_1	Zm00001d042541	junction	in frame	1	PR5D, SR7D	2	3	171425132	+	Zm00001d042541	Zm00001d042541_P002	171423251	Zm00001d042541_P004	+	CCC	TGA	-	-	0			2328.2	35.86	6.45	1	0	1	0	0	0	1	0	1	0	0	0	0	0	0	0	0	0	0	0	0	0	0
PQILEQAGVGVL	P497	Zm00001d029762_P001_1	Zm00001d029762	junction	in frame	1	PR5D, SR7D	2	1	86133515	+	Zm00001d029762	Zm00001d029762_P001	86133617	Zm00001d029762_P009	+	CCT	CTG	YYTPQI	GVLLSN	0			1223.7	32.72	3.85	0	0	1	0	0	0	0	0	1	0	0	0	0	0	0	0	0	0	0	0	0	0	0
QELKSSPLAQG	P498	Zm00001d030199_P001_1	Zm00001d030199	junction	in frame	1	PR5D, SR7D	2	1	112979699	+	Zm00001d030199	Zm00001d030199_P002	112977991	Zm00001d030199_P001	+	CAG	ACC	NSDQEL	AQGTTA	0			1157.62	29.19	6.41	0	0	0	0	0	0	0	0	0	0	0	0	0	0	0	0	0	0	0	0	0	0	0
QRTVNRPYGGVLSGTAVRE	P499	Zm00001d049552_P003_1	Zm00001d049552	junction	in frame	1	PR5D, SR7D	2	4	34381881	-	Zm00001d049552	Zm00001d049552_P003	34380111	Zm00001d049551_P001	-	CAA	AGG	ARNQRT	VRERII	0			2060.1	35.78	11.05	0	1	0	0	0	0	1	0	0	0	0	0	0	1	0	0	0	0	0	0	0	0	0
QTVSKSGKRTSY	P500	Zm00001d016691_P001_1	Zm00001d016691	junction	in frame	1	PR5D, SR7D	2	5	172645075	+	Zm00001d016691	Zm00001d016691_P001	172645052	Zm00001d016691_P002	+	CAG	TGG	DVFQTV	TSYWEG	0			1341.71	35.57	10.9	0	0	0	0	0	0	0	1	0	0	0	0	1	0	0	0	0	0	1	1	0	0	0
RVAVAPSLSAPADVA	P501	Zm00001d034547_P001_1	Zm00001d034547	junction	in frame	1	PR5D, SR7D	2	1	295997813	+	Zm00001d034547	Zm00001d034547_P001	295998652	Zm00001d034547_P008	+	CGC	GTG	EALRVA	DVAVRT	0			1423.79	48.63	6.34	0	0	0	0	0	0	0	1	0	0	0	0	0	0	0	0	0	0	0	0	0	0	0
SAPAAAAAALTQDDLKRL	P502	Zm00001d018936_P001_1	Zm00001d018936	unique	in frame	1	PR5D, SR7D	2	7	9660487	-	Zm00001d018936	Zm00001d018936_P001	9661440	Zm00001d018936_P001	-	TCC	GCG	RAQSAP	KRLAAV	0			1782.97	51.4	6.45	0	0	0	0	0	0	0	0	0	0	0	0	0	0	0	0	0	0	0	0	0	0	0
SASHRSVLA	P503	Zm00001d009774_P001_1	Zm00001d009774	unique	in frame	1	PR5D, SR7D	2	8	80511320	-	Zm00001d009774	Zm00001d009774_P001	80511371	Zm00001d009774_P001	-	TCC	GCC	LVLSAS	VLAAEG	0			927.501	32.66	10.55	0	0	0	0	0	0	0	0	0	0	0	0	0	0	0	0	0	0	0	0	0	0	0
SERQPIGTAAQGTDDKD	P504	Zm00001d002690_P001_1	Zm00001d002690	junction	in frame	1	PR5D, SR7D	2	2	19344146	-	Zm00001d002690	Zm00001d002690_P001	19344191	Zm00001d002690_P007	-	TCG	TAC	NKFSER	DKDYKE	0			1788.84	44.47	4.06	0	0	0	0	0	0	0	0	0	0	0	0	0	0	0	0	0	0	0	0	0	0	0
SVDKVLLPLELF	P505	Zm00001d043929_P001_1	Zm00001d043929	unique	in frame	1	PR5D, SR7D	2	3	214132549	+	Zm00001d043929	Zm00001d043929_P001	214132018	Zm00001d043929_P001	+	TCC	GGG	AVYSVD	ELFGAK	0			1372.81	30.15	4.18	0	0	1	0	0	0	1	0	0	0	0	0	0	0	0	0	0	0	0	0	0	0	0
SVTYGSFSKPINAPAK	P506	Zm00001d027557_P001_1	Zm00001d027557	junction	in frame	1	PR5D, SR7D	2	1	8129297	-	Zm00001d027557	Zm00001d027557_P001	8130093	Zm00001d027557_P003	-	AGC	TGA	-	-	0			1666.88	61.54	10.25	3	2	0	0	0	0	0	1	2	0	0	0	0	0	0	0	0	0	1	0	0	0	0
TADPVPVLFPVAKDPATSL	P507	Zm00001d011903_P001_1	Zm00001d011903	unique	in frame	1	PR5D, SR7D	2	8	164256359	+	Zm00001d011903	Zm00001d011903_P001	164256281	Zm00001d011903_P001	+	ACC	TAC	ASCTAD	TSLYTI	0			1938.06	33.15	4.11	0	0	0	0	0	0	0	0	0	0	0	0	1	0	0	0	0	0	0	0	0	0	0
TDYGKGEREAQWATAQR	P508	Zm00001d052022_P001_1	Zm00001d052022	junction	in frame	1	PR5D, SR7D	2	4	176745675	-	Zm00001d052022	Zm00001d052022_P017	176746509	Zm00001d052022_P010	-	ACC	ACG	TNRTDY	AQRTLH	0			1966.94	46.64	6.58	0	0	1	0	0	0	3	3	4	0	0	0	0	1	0	0	0	0	1	0	1	0	0
TGDLPVAGVLPC	P509	Zm00001d014199_P001_1	Zm00001d014199	junction	in frame	1	PR5D, SR7D	2	5	36180183	+	Zm00001d014199	Zm00001d014199_P003	36179492	Zm00001d014199_P004	+	ACC	TCC	IVRTGD	LPCSHV	0			1141.59	39.27	3.75	0	0	0	0	0	0	0	0	0	0	0	0	0	0	0	0	0	0	0	0	0	0	0
TPAQKAVVSDFL	P510	Zm00001d044864_P001_1	Zm00001d044864	unique	in frame	1	PR5D, SR7D	2	9	5827764	+	Zm00001d044864	Zm00001d044864_P001	5827581	Zm00001d044864_P001	+	ACG	CTC	GRFTPA	DFLLAL	0			1275.69	46.72	6.34	0	0	0	0	0	0	0	0	0	0	0	0	0	0	0	0	0	0	0	0	0	0	0
TPIKQDTKKGNLRY	P511	Zm00001d018197_P001_1	Zm00001d018197	unique	in frame	1	PR5D, SR7D	2	5	216311948	+	Zm00001d018197	Zm00001d018197_P001	216311603	Zm00001d018197_P001	+	ACG	TAC	EAFTPI	LRYYPY	0			1661.93	33.59	10.64	0	0	0	0	0	0	0	0	0	0	0	0	0	0	0	0	0	0	0	1	0	0	0
TQASVSRPKAVKA	P512	Zm00001d029173_P001_1	Zm00001d029173	junction	in frame	1	PR5D, SR7D	2	1	60950683	+	Zm00001d029173	Zm00001d029173_P001	60949409	Zm00001d029173_P003	+	ACC	CTC	LVMTQA	VKALKA	0			1342.78	53.03	11.82	0	1	0	0	0	0	1	1	1	0	0	0	0	0	0	0	0	0	0	0	0	0	0
TVKIPVSL	P513	Zm00001d034807_P002_1	Zm00001d034807	junction	in frame	1	PR5D, SR7D	2	1	302527631	+	Zm00001d034807	Zm00001d034807_P004	302527934	Zm00001d034807_P007	+	ACC	GAC	GQETVK	VSLDVP	0			856.55	45.69	9.7	0	1	1	0	0	0	1	0	0	0	0	0	0	0	0	0	0	0	0	0	0	0	0
VASRWTGESVSE	P514	Zm00001d008236_P002_1	Zm00001d008236	junction	in frame	1	PR5D, SR7D	2	8	2202981	+	Zm00001d008236	Zm00001d008236_P002	2202978	Zm00001d008236_P009	+	GTA	GTT	GRMVAS	VSEVSK	0			1307.62	27.97	4.26	0	0	0	0	0	0	0	0	0	0	0	0	0	0	0	0	0	0	0	0	0	0	0
VEFHVGVDGGSF	P515	Zm00001d030698_P001_1	Zm00001d030698	unique	in frame	1	PR5D, SR7D	2	1	154144590	+	Zm00001d030698	Zm00001d030698_P001	154144314	Zm00001d030698_P001	+	GTG	TAC	AAQVEF	GSFYLA	0			1249.58	59.95	4.18	1	0	0	0	0	0	0	0	0	0	0	0	1	0	0	0	0	0	0	1	1	0	0
VGKEGLKKKL	P516	Zm00001d031569_P001_1	Zm00001d031569	unique	in frame	1	PR5D, SR7D	2	1	194688318	+	Zm00001d031569	Zm00001d031569_P001	194688201	Zm00001d031569_P001	+	GTC	CTC	EKEVGK	KKLLKE	0			1099.72	37.63	10.8	0	0	0	0	0	0	0	0	0	0	0	0	0	0	0	0	0	0	0	0	0	0	0
VGLVKGFQSAF	P517	Zm00001d003006_P001_1	Zm00001d003006	unique	in frame	1	PR5D, SR7D	2	2	29277679	-	Zm00001d003006	Zm00001d003006_P001	29278096	Zm00001d003006_P001	-	GTC	TAC	ICGVGL	SAFYVR	0			1152.64	35.06	9.7	0	0	1	0	0	0	0	0	0	0	0	0	0	1	0	0	0	0	0	0	0	0	0
VIIDPYAGAESGRMQHKN	P518	Zm00001d008739_P001_1	Zm00001d008739	unique	in frame	1	PR5D, SR7D	2	8	18569131	-	Zm00001d008739	Zm00001d008739_P001	18573012	Zm00001d008739_P001	-	GTT	TGA	-	-	0			1985.99	27.94	7.54	1	1	0	0	0	0	0	0	0	0	0	0	0	1	0	0	0	0	0	0	1	0	0
VMSKNVSIYKSQASA	P519	Zm00001d032695_P001_1	Zm00001d032695	unique	in frame	1	PR5D, SR7D	2	1	234905200	-	Zm00001d032695	Zm00001d032695_P001	234907934	Zm00001d032695_P001	-	GTT	CTT	RKDVMS	ASALEA	0			1612.84	34.37	10.25	1	0	0	0	0	0	0	0	0	0	0	0	0	0	0	0	0	0	0	0	0	0	0
VPAYLKPRLT	P520	Zm00001d015431_P001_1	Zm00001d015431	unique	in frame	1	PR5D, SR7D	2	5	89677740	+	Zm00001d015431	Zm00001d015431_P001	89677689	Zm00001d015431_P001	+	GTG	TGG	VRDVPA	RLTWDN	0			1157.7	50.09	10.45	0	0	0	0	0	0	0	0	0	0	0	0	0	0	0	0	0	0	0	1	0	0	0
VRTITSQFQAL	P521	Zm00001d042541_P002_1	Zm00001d042541	junction	in frame	1	PR5D, SR7D	2	3	171424874	+	Zm00001d042541	Zm00001d042541_P002	171423251	Zm00001d042541_P004	+	GTG	GTC	KVFVRT	QALVGI	0			1263.71	49.14	10.55	0	0	0	0	0	0	0	0	0	0	0	0	0	0	0	0	0	0	0	0	0	0	0
WANQPGVQF	P522	Zm00001d003434_P001_1	Zm00001d003434	junction	in frame	1	PR5D, SR7D	2	2	44261185	-	Zm00001d003434	Zm00001d003434_P001	44263524	Zm00001d003434_P002	-	TGG	TAC	LELWAN	VQFYTG	0			1046.51	27.33	6.1	0	0	0	0	0	0	0	0	0	0	0	0	0	0	0	0	0	0	0	0	0	0	0
YLAPNAQPGQRVPVSV	P523	Zm00001d030698_P001_1	Zm00001d030698	unique	in frame	1	PR5D, SR7D	2	1	154144626	+	Zm00001d030698	Zm00001d030698_P001	154144314	Zm00001d030698_P001	+	TAC	ACC	GSFYLA	VSVTPH	0			1695.92	36.84	9.35	0	0	0	0	0	0	0	0	0	0	0	0	0	0	0	0	0	0	0	0	0	0	0
YRTSAPSGDSYY	P524	Zm00001d044831_P001_1	Zm00001d044831	junction	in frame	1	PR5D, SR7D	2	9	4440504	+	Zm00001d044831	Zm00001d044831_P001	4440925	Zm00001d044831_P002	+	TAT	CGG	AAYYRT	SYYRPV	0			1366.59	28.69	6.32	0	0	0	0	0	0	0	0	0	0	0	0	0	0	0	0	0	0	0	0	0	0	0
YSAAKVFSHPD	P525	Zm00001d028260_P002_1	Zm00001d028260	junction	in frame	1	PR5D, SR7D	2	1	28170968	-	Zm00001d028260	Zm00001d028260_P002	28170139	Zm00001d028260_P001	-	TAC	GTC	NKRYSA	HPDVAA	0			1221.59	44.49	7.54	0	0	0	0	0	0	0	0	0	0	0	0	0	0	1	0	0	0	0	0	0	0	0
YVEKIINRGGNQAVEAR	P526	Zm00001d027756_P001_1	Zm00001d027756	junction	in frame	1	PR5D, SR7D	2	1	12712743	+	Zm00001d027756	Zm00001d027756_P001	12714254	Zm00001d027757_P001	+	TAC	TGA	-	-	0			1917.03	30.41	9.3	0	0	1	0	0	0	1	1	1	0	0	0	0	0	0	0	0	0	0	0	1	0	0
AGGYEVIKAAIDKL	P527	Zm00001d028260_P001_2	Zm00001d028260	junction	out of frame	2	PR5D, SR7D	2	1	28169794	-	Zm00001d028260	Zm00001d028260_P004	28170139	Zm00001d028260_P001	-	GCC	GGG	MREAGG	DKLGKR	0			1447.82	39.04	6.49	0	0	0	0	0	0	0	0	0	0	0	0	0	0	0	0	0	0	0	0	0	0	0
IKSFLTGSPMPVQ	P528	Zm00001d045085_P001_2	Zm00001d045085	junction	out of frame	2	PR5D, SR7D	2	9	12056598	+	Zm00001d045085	Zm00001d045085_P002	12048501	Zm00001d045085_P001	+	ATC	TCC	LTLIKS	PVQSST	0			1404.76	37.5	9.7	0	0	1	0	0	0	0	0	0	0	0	0	0	0	0	0	0	0	0	1	0	0	0
PSPPPHPVLLVPA	P529	Zm00001d024442_P001_2	Zm00001d024442	unique	out of frame	2	PR5D, EP, SiU, Tas, SR7D, ML8, JLB3, En8DAP, IND, FS, Em20DAP, GP, VM19D	13	Chr10	70938318	-	Zm00001d024442		70938546	Zm00001d024442	-	CCA	ACG	RRHPSP	VPATER	sense	-227	-189	1320.77	29.88	7.55	2	1	1	8999400	8894000	12646000	2	2	1	21952000	37136000	32277000	1	1	1	17589000	12699000	18944000	1	1	2	11116000	10136000
PVVVVTMS	P530	Zm00001d023325_P001_2	Zm00001d023325	junction	out of frame	2	PR5D, EP, SiU, SR7D, En8DAP, IND, FS, Em20DAP, VM19D	9	Chr10	3373159	-	Zm00001d023325		3374713	Zm00001d023325	-	CCG	TGC	YRIPVV	TMSCMI	sense	-1553	-1530	831.464	33.24	6.1	0	0	0	0	0	0	0	0	0	0	0	0	2	1	1	3156800	1021900	1179400	0	2	1	0	28750000
EAFAVVQ	P531	Zm00001d025556_P001_3	Zm00001d025556	junction	out of frame	3	PR5D, EP, SiU, Tas, SR7D, En8DAP, IND, FS, Em20DAP, VM19D	10	Chr10	122312129	-	Zm00001d025556		122313235	Zm00001d025556	-	GAA	GTT	ERDEAF	VVQVLR	sense	-1105	1069	763.398	35.67	3.85	1	1	1	10245000	7011400	10339000	0	0	1	0	0	0	1	0	1	7439000	0	7254700	1	1	1	19834000	6290100
DTVVNANNI	P532	Zm00001d049785_P001_1	Zm00001d049785	junction	in frame	1	EP, PR5D, JLB3, IND, FS, SR7D, Tas, En8DAP, ML8, SiU	10	4	44639067	+	Zm00001d049785	Zm00001d049785_P001	44637993	Zm00001d049785_P005	+	GAC	ACA	SVPDTV	NNITLE	0			959.479	27.62	3.75	1	2	2	83129000	107470000	122510000	1	1	1	0	0	0	2	1	1	26796000	29476000	25962000	4	2	4	281160000	247630000
LPIACLVEVK	P533	Zm00001d013442_P041_1	Zm00001d013442	junction	in frame	1	EP, PR5D, JLB3, IND, FS, SR7D, Tas, En8DAP, ML8, SiU	10	5	11690040	+	Zm00001d013442	Zm00001d013442_P041	11689583	Zm00001d013442_P036	+	TTG	CTT	MLRLPI	EVKLAY	0			1084.64	30.57	6.23	7	2	4	9476400	1383800	74714000	4	3	3	0	0	0	8	4	4	27463000	1244600	27686000	11	10	11	678370000	458760000
SASSSTLHLD	P534	Zm00001d016287_P001_1	Zm00001d016287	unique	in frame	1	EP, PR5D, JLB3, IND, FS, SR7D, Tas, En8DAP, ML8, SiU	10	5	155681173	+	Zm00001d016287	Zm00001d016287_P001	155680978	Zm00001d016287_P001	+	TCA	GCC	EPSSAS	HLDAEG	0			1017.48	26.07	5.29	1	1	1	12047000	12839000	15839000	0	0	1	0	0	0	2	2	2	20018000	23716000	23494000	1	1	1	22334000	22087000
VGTLGSVDKAELL	P535	Zm00001d049706_P009_1	Zm00001d049706	junction	in frame	1	EP, PR5D, IND, FS, SR7D, Tas, En8DAP, ML8, SiU	9	4	40800638	-	Zm00001d049706	Zm00001d049706_P031	40800716	Zm00001d049706_P031	-	GTT	ATT	VELVGT	ELLIKS	0			1301.73	46.62	4.18	1	1	2	3152600	0	11036000	2	3	2	0	0	0	1	1	1	3500300	3633300	2463800	3	2	3	6074400	7434300
TTEVRAL	P536	Zm00001d032071_P001_1	Zm00001d032071	unique	in frame	1	EP, PR5D, IND, FS, SR7D, En8DAP, ML8, SiU	8	1	211270580	-	Zm00001d032071	Zm00001d032071_P001	211270823	Zm00001d032071_P001	-	ACG	TGC	AEVTTE	RALCFN	0			789.446	46.71	6.41	1	0	0	0	0	0	0	0	0	0	0	0	3	1	1	1047800	2095400	1673200	2	1	2	871930	1148200
ILRPDATY	P537	Zm00001d038648_P001_1	Zm00001d038648	junction	in frame	1	PR5D, IND, FS, SR7D, Tas, En8DAP, ML8	7	6	161704286	+	Zm00001d038648	Zm00001d038648_P001	161703589	Zm00001d038648_P002	+	ATT	AGC	YTFILR	ATYSIL	0			948.515	28.98	6.33	2	3	3	5874900	17999000	17083000	1	2	1	0	0	0	0	0	0	0	0	0	0	0	0	0	0
IALFSSLDVLA	P538	Zm00001d039392_P001_1	Zm00001d039392	unique	in frame	1	EP, PR5D, IND, SR7D, En8DAP, ML8	6	3	3180727	+	Zm00001d039392	Zm00001d039392_P001	3179455	Zm00001d039392_P001	+	ATC	AGC	SACIAL	VLASLL	0			1148.66	48.74	3.75	0	0	0	0	0	0	0	0	0	0	0	0	1	0	0	0	0	0	5	3	4	11759000	7982200
DAEAGKALESLKE	P539	Zm00001d001979_P001_1	Zm00001d001979	junction	in frame	1	EP, PR5D, JLB3, IND, FS, SR7D, Tas, En8DAP, SiU	9	2	3824505	-	Zm00001d001979	Zm00001d001979_P002	3825303	Zm00001d001979_P001	-	GAT	TGG	MRSDAE	LKEWEG	0			1360.7	56.95	4.15	1	1	2	1031500	2462400	13395000	0	0	0	0	0	0	2	3	2	2668300	5599000	3900500	2	3	1	36790000	33368000
WDELNPSTPAAANGKAK	P540	Zm00001d033174_P001_1	Zm00001d033174	unique	in frame	1	EP, PR5D, JLB3, IND, FS, SR7D, Tas, En8DAP, SiU	9	1	252797455	-	Zm00001d033174	Zm00001d033174_P001	252799210	Zm00001d033174_P002	-	TGG	TAG	-	-	0			1769.88	54.16	6.49	2	2	3	13776000	17111000	13990000	3	2	2	0	0	0	1	1	2	4525900	2919800	3715400	2	2	1	32895000	41329000
KGGGLGLGA	P541	Zm00001d008970_P001_1	Zm00001d008970	unique	in frame	1	EP, PR5D, JLB3, IND, FS, SR7D, Tas, En8DAP, SiU	9	8	27767617	-	Zm00001d008970	Zm00001d008970_P001	27767767	Zm00001d008970_P001	-	AAG	CGC	VDVKGG	LGARGG	0			729.425	35.49	9.7	1	1	1	908950	927780	957310	0	3	3	0	0	0	1	2	2	1208900	2356800	3365000	2	2	3	5474800	5561900
QSTLTPDGWLK	P542	Zm00001d027519_P001_1	Zm00001d027519	unique	in frame	1	EP, PR5D, JLB3, IND, FS, SR7D, Tas, En8DAP, SiU	9	1	7344795	+	Zm00001d027519	Zm00001d027519_P001	7340128	Zm00001d027519_P001	+	CAA	ACT	EATQST	WLKTGD	0			1245.65	28.16	6.34	1	1	1	64342000	71761000	91099000	2	1	2	0	0	0	2	2	2	19411000	37611000	33625000	2	1	1	254600000	290740000
AAAPEFTPR	P543	Zm00001d031707_P001_1	Zm00001d031707	unique	in frame	1	EP, PR5D, JLB3, IND, FS, SR7D, En8DAP	7	1	199074900	+	Zm00001d031707	Zm00001d031707_P001	199074825	Zm00001d031707_P001	+	GCC	TCC	RLNAAA	TPRSAA	0			959.494	43.39	6.41	0	0	0	0	0	0	0	0	0	0	0	0	0	0	0	0	0	0	1	1	1	3621300	15647000
AALEQAPEDPILG	P544	Zm00001d043382_P001_1	Zm00001d043382	junction	in frame	1	EP, PR5D, JLB3, IND, SR7D, Tas, En8DAP, SiU	8	3	198283464	+	Zm00001d043382	Zm00001d043382_P001	198283437	Zm00001d043382_P003	+	GCC	GTG	SVFAAL	ILGVTV	0			1323.68	40.76	3.42	0	1	1	0	2997800	3498600	1	1	1	0	0	0	1	1	1	3055400	3791100	3207500	1	1	1	5425500	7956600
VKDSAYYDVLGL	P545	Zm00001d038879_P002_1	Zm00001d038879	junction	in frame	1	EP, PR5D, IND, FS, SR7D, Tas, En8DAP, SiU	8	6	166308765	-	Zm00001d038879	Zm00001d038879_P002	166308768	Zm00001d038879_P005	-	GTG	AGC	-	-	0			1342.69	47.74	4.11	1	1	1	6164800	11132000	8223000	2	2	3	0	0	0	1	1	1	5659900	7482000	7557300	2	1	1	23570000	30325000
VSGGHINPAVTFG	P546	Zm00001d003006_P001_1	Zm00001d003006	unique	in frame	1	EP, PR5D, IND, FS, SR7D, Tas, En8DAP, SiU	8	2	29277796	-	Zm00001d003006	Zm00001d003006_P001	29278096	Zm00001d003006_P001	-	GTG	CTC	TAGVSG	TFGLFL	0			1255.64	28.77	7.55	1	2	2	25763000	38931000	44913000	0	0	0	0	0	0	3	1	1	13350000	9383100	7800400	3	2	2	84839000	38116000
ITFADPTVVDRVIEDE	P547	Zm00001d030579_P001_1	Zm00001d030579	unique	in frame	1	EP, PR5D, IND, FS, SR7D, Tas, En8DAP	7	1	145822988	+	Zm00001d030579	Zm00001d030579_P001	145820645	Zm00001d030579_P001	+	ATT	CAT	FGFITF	EDEHVI	0			1818.91	26.64	3.61	2	1	1	12047000	14023000	20675000	1	2	1	0	0	0	0	0	0	0	0	0	1	1	2	27659000	32265000
SVESYSSSSVP	P548	Zm00001d032081_P001_1	Zm00001d032081	unique	in frame	1	EP, PR5D, IND, FS, SR7D, Tas, En8DAP	7	1	211945759	-	Zm00001d032081	Zm00001d032081_P001	211945948	Zm00001d032081_P002	-	TCC	TCC	PSLSVE	SVPSSP	0			1128.51	31.91	3.85	1	1	1	4994300	4677100	6446000	1	0	0	0	0	0	0	0	0	0	0	0	0	1	1	0	5818500
GENQGELSVPGGKPV	P549	Zm00001d025012_P001_1	Zm00001d025012	junction	in frame	1	EP, PR5D, IND, FS, SR7D, Tas, En8DAP	7	10	99642815	-	Zm00001d025012	Zm00001d025012_P001	99645961	Zm00001d025012_P033	-	GGC	GTG	SQFGEN	KPVVVK	0			1467.74	27.63	4.26	1	1	0	17883000	20481000	0	0	0	0	0	0	0	0	0	0	0	0	0	0	2	1	0	14915000
TQVGVKVLQGE	P550	Zm00001d006036_P001_1	Zm00001d006036	junction	in frame	1	PR5D, IND, FS, SR7D, En8DAP	5	2	195894128	-	Zm00001d006036	Zm00001d006036_P001	195895240	Zm00001d006036_P003	-	ACA	AGG	DNQTQV	QGEREM	0			1157.65	34.85	6.41	1	1	1	0	0	0	0	0	0	0	0	0	0	0	0	0	0	0	1	0	0	0	0
SLTSLISGLQGD	P551	Zm00001d034015_P001_1	Zm00001d034015	junction	in frame	1	EP, PR5D, IND, FS, SR7D, Tas, En8DAP, SiU	8	1	281229744	+	Zm00001d034015	Zm00001d034015_P001	281228827	Zm00001d034015_P001	+	TCA	GCT	VVQSLT	QGDAPA	0			1190.63	34.07	3.75	1	1	1	22759000	36092000	24925000	1	1	1	0	0	0	1	1	0	17934000	34393000	0	1	1	1	103530000	85073000
AEINKAFDL	P552	Zm00001d033931_P001_1	Zm00001d033931	junction	in frame	1	PR5D, IND, FS, SR7D, En8DAP	5	1	278821741	-	Zm00001d033931	Zm00001d033931_P001	278823273	Zm00001d033931_P006	-	GCC	ATG	VPFAEI	FDLMAK	0			1020.54	38.31	4.18	0	0	0	0	0	0	0	0	0	0	0	0	0	0	0	0	0	0	0	0	1	0	0
LLAATGGGLIIG	P553	Zm00001d006567_P001_1	Zm00001d006567	junction	in frame	1	EP, PR5D, IND, SR7D, Tas, En8DAP, SiU	7	2	211046676	+	Zm00001d006567	Zm00001d006567_P002	211044445	Zm00001d006567_P005	+	CTT	CTC	LQGLLA	IIGLTF	0			1055.65	32.94	6.1	2	1	1	4727700	3900800	0	0	1	1	0	0	0	1	1	1	5668400	4055600	4468400	1	1	1	6627600	5640600
GTGGDGSKAGPALPLEAL	P554	Zm00001d008846_P001_1	Zm00001d008846	junction	in frame	1	EP, PR5D, IND, SR7D, En8DAP	5	8	22494501	+	Zm00001d008846	Zm00001d008846_P009	22494498	Zm00001d008846_P001	+	GGC	CTG	-	-	0			1610.84	26.34	4.18	0	2	1	0	0	0	0	0	0	0	0	0	0	1	1	0	0	0	2	2	3	4229000	14286000
SIVRDPSF	P555	Zm00001d005590_P001_1	Zm00001d005590	junction	in frame	1	PR5D, IND, SR7D, En8DAP	4	2	180010237	+	Zm00001d005590	Zm00001d005590_P001	180009607	Zm00001d005590_P002	+	TCC	GCG	PILSIV	PSFARI	0			920.484	31.83	6.34	0	0	0	0	0	0	0	0	0	0	0	0	0	0	0	0	0	0	0	0	0	0	0
VEEAVVVR	P556	Zm00001d040351_P001_1	Zm00001d040351	junction	in frame	1	PR5D, IND, FS, SR7D, En8DAP, ML8	6	3	39393375	+	Zm00001d040351	Zm00001d040351_P001	39393216	Zm00001d040351_P001	+	GTT	TCC	AKAVEE	VVRSDE	0			900.515	35.27	4.26	0	1	0	0	0	0	0	0	1	0	0	0	0	1	0	0	0	0	2	1	0	0	0
AARMTPEELDKMSKMEW	P557	Zm00001d026140_P001_1	Zm00001d026140	unique	in frame	1	PR5D, IND, SR7D, En8DAP, ML8	5	10	139507584	-	Zm00001d026140	Zm00001d026140_P001	139507905	Zm00001d026140_P001	-	GCC	TTC	NGFAAR	MEWFDR	0			2052.96	34.89	4.59	1	0	0	0	0	0	0	0	0	0	0	0	0	1	0	0	0	0	0	0	0	0	0
SIAAVVREL	P558	Zm00001d007486_P001_1	Zm00001d007486	unique	in frame	1	EP, PR5D, JLB3, IND, FS, SR7D, Tas, En8DAP, SiU	9	2	232825586	-	Zm00001d007486	Zm00001d007486_P001	232826846	Zm00001d007486_P001	-	AGC	GTG	DKESIA	RELVEG	0			957.573	35.18	6.41	1	1	1	37840000	27130000	19252000	1	1	1	0	0	0	2	1	1	46937000	411990000	41296000	1	1	2	33077000	40622000
DELRASTAD	P559	Zm00001d040650_P001_1	Zm00001d040650	unique	in frame	1	EP, PR5D, JLB3, IND, FS, SR7D, Tas, En8DAP	8	3	56241438	+	Zm00001d040650	Zm00001d040650_P001	56241084	Zm00001d040650_P001	+	GAC	CTG	TTMDEL	TADLAS	0			977.453	43.52	3.88	2	2	2	18798000	4546900	21171000	1	2	3	0	0	0	0	0	0	0	0	0	2	2	2	20261000	22889000
TTSTMPLSSFDEGLE	P560	Zm00001d007350_P001_1	Zm00001d007350	unique	in frame	1	EP, PR5D, IND, FS, SR7D, Tas, En8DAP, SiU	8	2	229446119	-	Zm00001d007350	Zm00001d007350_P001	229446179	Zm00001d007350_P001	-	ACC	AGG	PVETTS	GLERVP	0			1614.72	26.83	3.42	2	2	2	9538700	11057000	10903000	1	1	1	0	0	0	2	2	1	5995600	7025100	2580400	2	1	3	7273100	7201300
LETSSGVLDTSPRGG	P561	Zm00001d006110_P001_1	Zm00001d006110	junction	in frame	1	EP, PR5D, IND, FS, SR7D, Tas, En8DAP, SiU	8	2	198520469	-	Zm00001d006110	Zm00001d006110_P001	198520589	Zm00001d006110_P004	-	CTA	GGC	SASLET	RGGGAD	0			1475.73	39.09	4.18	1	1	0	6652500	8107000	0	3	1	1	0	0	0	1	1	1	1177400	1899600	1538500	1	1	1	20665000	21600000
LQEAQNLRA	P562	Zm00001d027976_P001_1	Zm00001d027976	junction	in frame	1	EP, PR5D, IND, SR7D, En8DAP	5	1	19024862	+	Zm00001d027976	Zm00001d027976_P001	19023134	Zm00001d027976_P002	+	CTT	TAG	-	-	0			1042.56	27.16	6.41	1	0	0	0	0	0	3	3	0	0	0	0	0	0	0	0	0	0	2	3	2	18772000	22113000
VSSPDGKKGLLG	P563	Zm00001d051420_P001_1	Zm00001d051420	junction	in frame	1	EP, PR5D, JLB3, IND, FS, SR7D, ML8, SiU	8	4	157872729	-	Zm00001d051420	Zm00001d051420_P001	157873163	Zm00001d051420_P002	-	GTC	AAG	EVDVSS	LLGKIM	0			1157.65	36.8	9.54	0	0	0	0	0	0	0	0	0	0	0	0	1	0	2	709390	0	999450	4	3	2	99916000	72169000
ASGSPPTIPPN	P564	Zm00001d031569_P001_1	Zm00001d031569	unique	in frame	1	EP, PR5D, IND, SR7D, ML8	5	1	194689253	+	Zm00001d031569	Zm00001d031569_P001	194688201	Zm00001d031569_P001	+	GCA	GCA	AYGASG	PPNATL	0			1037.53	38.43	6.1	0	0	0	0	0	0	2	1	2	0	0	0	0	0	0	0	0	0	0	1	1	0	4949500
LAADAAGGKIRVY	P565	Zm00001d031556_P001_1	Zm00001d031556	unique	in frame	1	EP, PR5D, JLB3, IND, FS, SR7D, Tas, ML8, SiU	9	1	194157729	+	Zm00001d031556	Zm00001d031556_P001	194157336	Zm00001d031556_P001	+	CTC	GGC	ATDLAA	RVYGKL	0			1304.73	59	9.3	1	1	1	100340000	130730000	160370000	0	0	0	0	0	0	2	2	2	54665000	46833000	62091000	1	3	3	764780000	1.0677e+09
SPAPEAPKEPA	P566	Zm00001d008397_P001_1	Zm00001d008397	unique	in frame	1	PR5D, JLB3, IND, SR7D	4	8	7233114	+	Zm00001d008397	Zm00001d008397_P001	7232820	Zm00001d008397_P001	+	TCA	GCG	APKSPA	EPAAVP	0			1093.55	28.16	4.26	0	0	0	0	0	0	0	1	1	0	0	0	0	0	0	0	0	0	0	0	0	0	0
SAVDDLPA	P567	Zm00001d033467_P001_1	Zm00001d033467	junction	in frame	1	PR5D, JLB3, IND, FS, SR7D, Tas	6	1	263516027	+	Zm00001d033467	Zm00001d033467_P001	263516636	Zm00001d033467_P005	+	AGT	GAG	SPVSAV	LPAELH	0			787.383	30.7	3.49	1	1	1	81728000	114060000	118800000	1	0	1	0	0	0	0	0	0	0	0	0	0	0	0	0	0
VIDIGNTLKNSE	P568	Zm00001d024314_P001_1	Zm00001d024314	junction	in frame	1	EP, PR5D, JLB3, IND, SR7D, SiU	6	10	63672758	-	Zm00001d024314	Zm00001d024314_P001	63673208	Zm00001d024314_P002	-	GTC	TGA	-	-	0			1302.69	66.28	4.18	0	0	1	0	0	0	0	0	0	0	0	0	1	0	1	16383000	0	8579700	0	1	1	0	8409900
IVEHKFTDTE	P569	Zm00001d037897_P001_1	Zm00001d037897	junction	in frame	1	EP, PR5D, IND, FS, SR7D, Tas	6	6	141442654	-	Zm00001d037897	Zm00001d037897_P001	141442876	Zm00001d037897_P001	-	ATT	ATC	PIGIVE	DTEILE	0			1218.6	28.65	4.42	2	1	1	10975000	2342700	3427200	2	1	3	0	0	0	0	0	1	0	0	0	2	2	2	8096800	9209100
ISPNQISKGF	P570	Zm00001d003265_P001_1	Zm00001d003265	junction	in frame	1	EP, PR5D, IND, FS, SR7D, Tas, SiU	7	2	38346052	+	Zm00001d003265	Zm00001d003265_P001	38345488	Zm00001d003265_P002	+	ATC	TCT	SCLISP	KGFSRL	0			1090.59	46.38	9.7	1	0	1	3758200	0	4272100	0	0	0	0	0	0	1	1	1	2506200	3134000	2764300	1	1	2	7978900	10203000
LGTVVGGTPSSPRMASF	P571	Zm00001d052104_P001_1	Zm00001d052104	unique	in frame	1	EP, PR5D, IND, FS, SR7D	5	4	179684349	-	Zm00001d052104	Zm00001d052104_P001	179685804	Zm00001d052104_P001	-	CTC	TCC	IVFLGT	ASFSSR	0			1663.85	35.95	10.55	1	0	0	0	0	0	0	0	0	0	0	0	0	2	2	0	0	0	3	2	0	7273500	6889300
VVRSPSDDEGTLNGNYY	P572	Zm00001d007486_P001_1	Zm00001d007486	unique	in frame	1	PR5D, IND, FS, SR7D, Tas	5	2	232825928	-	Zm00001d007486	Zm00001d007486_P001	232826846	Zm00001d007486_P001	-	GTG	GAC	FLWVVR	NYYDAE	0			1885.86	31.65	3.88	1	1	1	0	3427600	12796000	1	0	1	0	0	0	0	0	0	0	0	0	0	2	0	0	0
LEEIPWT	P573	Zm00001d026289_P002_3	Zm00001d026289	junction	out of frame	3	SR7D, EP, PR5D, IND	4	10	142957964	-	Zm00001d026289		142961794	Zm00001d026289	-	CTC	GAT	RPHLEE	PWTDLH	sense	-3829	1500	887.451	37.72	3.61	0	0	0	0	0	0	0	0	0	0	0	0	0	0	0	0	0	0	0	1	1	0	1111200
VELAAYRP	P574	Zm00001d027766_P001_1	Zm00001d027766	unique	in frame	1	EP, PR5D, JLB3, IND, FS, SR7D, Tas, En8DAP, ML8, SiU	10	1	13137393	+	Zm00001d027766	Zm00001d027766_P001	13137072	Zm00001d027766_P001	+	GTG	GGC	VYLVEL	YRPGPA	0			918.504	28.39	6.4	1	0	1	240060000	0	332540000	0	1	1	0	0	0	2	2	2	302000000	341080000	329470000	1	2	1	173460000	213510000
YAPGAVLRGEEF	P575	Zm00001d014887_P001_1	Zm00001d014887	junction	in frame	1	EP, PR5D, IND, FS, SR7D, Tas, En8DAP, ML8, SiU	9	5	67029510	+	Zm00001d014887	Zm00001d014887_P001	67030246	Zm00001d014888_P001	+	TAC	AAC	GVYYAP	EEFNGA	0			1308.66	41.78	4.26	1	3	1	22053000	28698000	0	1	2	2	0	0	0	1	2	3	5637800	6231700	5629000	1	1	1	37158000	1502400
VVIDMGNPFLNRTVDGF	P576	Zm00001d035664_P001_1	Zm00001d035664	junction	in frame	1	PR5D, IND, FS, SR7D, Tas, En8DAP, ML8, SiU	8	6	39877810	-	Zm00001d035664	Zm00001d035664_P001	39877858	Zm00001d035664_P007	-	GTC	CTC	KIDVVI	DGFLKI	0			1893.95	32.3	4.11	1	4	2	5337100	9802800	6597700	2	0	1	0	0	0	4	4	6	6605600	9677500	10869000	1	1	0	0	0
YYRKGIGSKVVDM	P577	Zm00001d031825_P001_1	Zm00001d031825	junction	in frame	1	EP, PR5D, JLB3, IND, FS, SR7D, Tas, En8DAP, ML8, SiU	10	1	202994852	-	Zm00001d031825	Zm00001d031825_P001	202994816	Zm00001d031825_P003	-	TAC	TAC	DWEYYR	VDMYKE	0			1515.8	34.2	9.93	1	4	4	3754900	11817000	11500000	1	2	1	0	0	0	3	2	3	7486600	9614200	10470000	2	3	0	4819100	5232300
VEITEGRHPF	P578	Zm00001d013424_P001_1	Zm00001d013424	unique	in frame	1	PR5D, JLB3, IND, FS, SR7D, En8DAP	6	5	11125006	+	Zm00001d013424	Zm00001d013424_P001	11126516	Zm00001d013425_P001	+	GTT	TGT	QTLVEI	HPFCSV	0			1184.61	49.38	5.49	0	0	1	0	0	0	1	1	1	0	0	0	0	0	0	0	0	0	0	1	0	0	0
TTFTVGDSSGWSRSVNYD	P579	Zm00001d031257_P001_1	Zm00001d031257	unique	in frame	1	EP, PR5D, IND, FS, SR7D, Tas, En8DAP, SiU	8	1	184107396	-	Zm00001d031257	Zm00001d031257_P001	184107465	Zm00001d031257_P001	-	ACC	AAC	ASATTF	NYDNWA	0			1978.88	32.04	4.11	1	1	1	1860100	3861200	2750600	0	0	1	0	0	0	1	2	1	2073400	2713600	2073700	3	3	4	17693000	11481000
SDLVAFLERL	P580	Zm00001d020935_P001_1	Zm00001d020935	junction	in frame	1	EP, PR5D, IND, FS, SR7D, Tas, En8DAP	7	7	137128346	-	Zm00001d020935	Zm00001d020935_P001	137129231	Zm00001d020935_P001	-	AGT	GAC	HVVSDL	ERLDSE	0			1162.65	43.06	4.18	1	1	2	17411000	0	12542000	1	1	2	0	0	0	1	0	0	0	0	0	1	1	1	26894000	29176000
NEFGADGGPAAKALRPKFNVF	P581	Zm00001d027680_P001_1	Zm00001d027680	junction	in frame	1	EP, PR5D, IND, FS, SR7D, En8DAP	6	1	11013284	-	Zm00001d027680	Zm00001d027680_P001	11015752	Zm00001d027680_P002	-	AAT	GTC	QEFNEF	NVFVKN	0			2206.14	25.48	9.53	1	0	0	0	0	0	0	0	0	0	0	0	1	0	0	0	0	0	3	4	6	35391000	41107000
ASLVSVEVVF	P582	Zm00001d030158_P001_1	Zm00001d030158	unique	in frame	1	EP, PR5D, IND, FS, SR7D, En8DAP, SiU	7	1	109419482	-	Zm00001d030158	Zm00001d030158_P001	109420874	Zm00001d030158_P001	-	GCA	ATG	VPVASL	VVFMLL	0			1049.59	32.95	3.85	0	1	0	0	0	0	0	0	0	0	0	0	0	1	1	0	85859	127300	0	1	2	0	663800
YLYEASKKAK	P583	Zm00001d053223_P001_1	Zm00001d053223	unique	in frame	1	EP, PR5D, IND, FS, SR7D, En8DAP	6	4	220786646	-	Zm00001d053223	Zm00001d053223_P001	220792268	Zm00001d053223_P001	-	TAC	TAG	-	-	0			1200.66	43.97	9.87	0	0	0	0	0	0	0	0	1	0	0	0	0	0	0	0	0	0	1	0	1	5480300	0
SSTGLTISSKLPRFSDM	P584	Zm00001d003539_P004_1	Zm00001d003539	junction	in frame	1	PR5D, IND, FS, SR7D, Tas, En8DAP, SiU	7	2	47414050	+	Zm00001d003539	Zm00001d003539_P004	47414098	Zm00001d003539_P002	+	AGC	TAC	GSFSST	SDMYTL	0			1826.93	41.82	9.7	1	3	0	6089800	1584700	0	2	0	0	0	0	0	0	2	2	0	3759600	5355500	1	2	0	0	0
VDLPASISQL	P585	Zm00001d034074_P001_1	Zm00001d034074	junction	in frame	1	EP, PR5D, IND, FS, SR7D, En8DAP, SiU	7	1	283226653	-	Zm00001d034074	Zm00001d034074_P001	283226671	Zm00001d034074_P027	-	GTT	TTT	LDNVDL	SQLFVK	0			1042.58	25.2	3.75	1	0	0	0	0	0	0	0	0	0	0	0	1	1	1	6235600	27529000	7147400	1	1	1	21385000	24205000
MLTSSKAADIE	P586	Zm00001d011560_P006_1	Zm00001d011560	junction	in frame	1	PR5D, IND, SR7D, En8DAP	4	8	154485527	+	Zm00001d011560	Zm00001d011560_P006	154492036	Zm00001d011561_P001	+	ATG	GAG	SFSMLT	DIEESP	0			1165.58	32.32	4.18	0	0	0	0	0	0	1	1	1	0	0	0	0	0	0	0	0	0	0	0	0	0	0
LIRHMNSTK	P587	Zm00001d051001_P001_1	Zm00001d051001	junction	in frame	1	PR5D, IND, SR7D, En8DAP	4	4	136190190	+	Zm00001d051001	Zm00001d051001_P001	136187797	Zm00001d051001_P004	+	CTG	TAA	-	-	0			1099.6	54.72	11.65	0	0	0	0	0	0	2	3	1	0	0	0	0	0	1	0	0	0	0	0	0	0	0
SQNSASATRIMDLL	P588	Zm00001d013061_P002_1	Zm00001d013061	junction	in frame	1	PR5D, IND, SR7D, En8DAP	4	5	4065294	+	Zm00001d013061	Zm00001d013061_P002	4064086	Zm00001d013061_P002	+	TCT	TTT	TFLSQN	DLLFER	0			1506.76	45.23	6.34	1	0	0	0	0	0	2	1	1	0	0	0	0	0	0	0	0	0	0	0	0	0	0
LLSPVVSTSGRF	P589	Zm00001d034413_P001_1	Zm00001d034413	junction	in frame	1	EP, PR5D, IND, FS, SR7D, SiU	6	1	292248838	-	Zm00001d034413	Zm00001d034413_P001	292248994	Zm00001d034413_P009	-	CTC	GAG	VVMLLS	GRFEEF	0			1262.71	66.45	10.55	1	1	0	0	0	0	0	0	0	0	0	0	1	0	1	1446600	0	1309800	1	1	1	7306000	10052000
GGLGTSGALSHAY	P590	Zm00001d033028_P001_1	Zm00001d033028	junction	in frame	1	PR5D, IND, FS, SR7D, Tas	5	1	247752684	-	Zm00001d033028	Zm00001d033028_P001	247752705	Zm00001d033028_P003	-	GGG	GTT	QIQGGL	HAYVQH	0			1190.58	37.76	7.54	2	1	1	10017000	1060700	1519900	0	0	0	0	0	0	0	0	0	0	0	0	0	0	0	0	0
LDINDGDRLAF	P591	Zm00001d042266_P001_1	Zm00001d042266	junction	in frame	1	PR5D, IND, SR7D	3	3	158052256	+	Zm00001d042266	Zm00001d042266_P001	158052199	Zm00001d042266_P002	+	CTC	TTC	SVLLDI	LAFFRL	0			1248.62	41.29	3.83	0	0	0	0	0	0	0	0	0	0	0	0	0	0	0	0	0	0	0	0	1	0	0
GAGAAGRGTAAAGAAGAGSWPGPRA	P592	Zm00001d048220_P001_2	Zm00001d048220	unique	out of frame	2	PR5D, SR7D, JLB3, En8DAP, Em20DAP, GP	6	Chr9	152677868	+	Zm00001d048220		152672927	Zm00001d048220	+	GGG	CGA	ARAGAG	PRARAT	sense	4940	-216	2066.03	33.12	12.5	1	0	0	0	0	0	2	3	4	329700000	303590000	625980000	0	0	0	0	0	0	0	1	1	0	0
KPWPSTRGRNTK	P593	Zm00001d025073_P001_3	Zm00001d025073	unique	out of frame	3	PR5D, EP, SiU, SR7D, ML8, FS, Em20DAP	7	Chr10	102552713	-	Zm00001d025073		102554879	Zm00001d025073	-	AAG	GCT	IYGKPW	NTKAAG	sense	-2165	173	1427.79	25.09	12.53	0	0	0	0	0	0	0	0	0	0	0	0	1	1	1	149490000	76478000	137100000	1	1	1	140920000	133540000
FMAATMPVLLPMS	P594	Zm00001d012859_P001_2	Zm00001d012859	unique	out of frame	2	PR5D, SR7D, Em20DAP	3	Chr5	1222184	+	Zm00001d012859		1221504	Zm00001d012859	+	TTC	ATG	RKLFMA	PMSMAA	sense	679	679	1408.7	47.6	6.1	0	0	0	0	0	0	0	0	0	0	0	0	0	0	0	0	0	0	0	0	0	0	0
APRACRASSAPCTPPTS	P595	Zm00001d044300_P001_2	Zm00001d044300	unique	out of frame	2	PR5D, SR7D, Em20DAP	3	Chr3	224507652	+	Zm00001d044300		224506619	Zm00001d044300	+	GCG	CCA	ASSAPR	PTSPSS	sense	1032	-622	1672.79	42.11	8.83	1	0	0	0	0	0	0	0	1	0	0	0	0	0	0	0	0	0	0	1	0	0	0
TVVNGFAARMTPEEL	P596	Zm00001d026140_P001_1	Zm00001d026140	unique	in frame	1	EP, PR5D, JLB3, FS, SR7D, Tas, En8DAP, ML8	8	10	139507602	-	Zm00001d026140	Zm00001d026140_P001	139507905	Zm00001d026140_P001	-	ACC	GAC	SYRTVV	EELDKM	0			1634.82	65.23	4.26	2	3	2	7069600	9636300	11358000	0	0	0	0	0	0	0	0	0	0	0	0	2	3	3	64588000	64725000
LEQDLRNKSELL	P597	Zm00001d034356_P001_1	Zm00001d034356	unique	in frame	1	PR5D, JLB3, SR7D, En8DAP, ML8	5	1	290471564	-	Zm00001d034356	Zm00001d034356_P001	290471672	Zm00001d034356_P001	-	CTG	CTC	YEYLEQ	ELLLRA	0			1457.8	37.21	4.43	0	0	0	0	0	0	0	0	0	0	0	0	0	0	0	0	0	0	0	0	0	0	0
AGAAPGPAKQPL	P598	Zm00001d043814_P001_1	Zm00001d043814	junction	in frame	1	EP, PR5D, JLB3, FS, SR7D, Tas, En8DAP, ML8, SiU	9	3	210939514	+	Zm00001d043814	Zm00001d043814_P001	210939358	Zm00001d043814_P001	+	GCG	CCG	FVRAGA	QPLPHS	0			1077.61	31.49	9.7	1	2	1	1653300	3266400	2748000	1	1	0	0	0	0	1	1	2	2066000	2950500	4529800	1	1	1	5971100	6024500
LDPKDAWSLLK	P599	Zm00001d024396_P001_1	Zm00001d024396	unique	in frame	1	EP, PR5D, JLB3, FS, SR7D, Tas, En8DAP, ML8	8	10	68746119	-	Zm00001d024396	Zm00001d024396_P001	68747136	Zm00001d024396_P001	-	CTT	AAA	VDKLDP	LLKKQV	0			1285.72	25.01	6.45	2	1	5	2301300	3850800	8988600	0	0	0	0	0	0	0	0	0	0	0	0	5	5	5	23618000	35894000
TQSAADQGFHLT	P600	Zm00001d052721_P001_1	Zm00001d052721	junction	in frame	1	EP, PR5D, FS, SR7D, Tas, En8DAP, ML8, SiU	8	4	198793920	+	Zm00001d052721	Zm00001d052721_P001	198793742	Zm00001d052721_P002	+	ACA	ACA	SLSTQS	HLTTDN	0			1275.6	30.92	5.29	2	2	3	1505900	2372500	2741800	1	0	1	0	0	0	3	3	4	10698000	15089000	18217000	1	2	1	6821800	3482400
LAYEKLGGF	P601	Zm00001d018809_P001_1	Zm00001d018809	unique	in frame	1	EP, PR5D, FS, SR7D, En8DAP, ML8, SiU	7	7	5835679	-	Zm00001d018809	Zm00001d018809_P001	5835488	Zm00001d018809_P002	-	CTC	AGC	SWFLAY	GGFSIQ	0			997.535	25.13	6.4	2	0	0	0	0	0	1	1	0	0	0	0	1	1	0	1116800	806890	0	2	0	1	6839200	0
VLESSTPVVDGKQYY	P602	Zm00001d007857_P001_1	Zm00001d007857	unique	in frame	1	PR5D, FS, SR7D, En8DAP, ML8	5	2	241016197	-	Zm00001d007857	Zm00001d007857_P001	241016983	Zm00001d007857_P001	-	GTG	AGC	TANVLE	QYYSIT	0			1684.84	30.82	4.18	2	0	1	0	0	0	2	1	2	0	0	0	0	1	0	0	0	0	0	0	0	0	0
AEAVAAAGAPPRHG	P603	Zm00001d023762_P001_3	Zm00001d023762	unique	out of frame	3	ML8, En8DAP, SR7D, FS, PR5D, SiU	6	10	19192848	-	Zm00001d023762		19193087	Zm00001d023762	-	GCC	GCG	DGRAEA	RHGAPA	sense	-238	-197	1274.66	40.72	7.55	1	0	0	0	0	0	0	0	0	0	0	0	2	0	1	3196400	0	1677400	0	0	1	0	0
ANLKTPATPFFF	P604	Zm00001d001979_P001_1	Zm00001d001979	junction	in frame	1	EP, PR5D, SR7D, Tas, En8DAP, ML8	6	2	3824943	-	Zm00001d001979	Zm00001d001979_P002	3825303	Zm00001d001979_P001	-	GCC	AAC	QHMANL	FFFNTL	0			1353.72	34.74	9.7	1	1	1	169960000	155470000	126360000	1	1	1	0	0	0	1	0	0	0	0	0	2	1	2	0	13463000
DLENKLEGLTVQ	P605	Zm00001d042541_P002_1	Zm00001d042541	junction	in frame	1	EP, PR5D, SR7D, En8DAP, ML8	5	3	171423739	+	Zm00001d042541	Zm00001d042541_P005	171423251	Zm00001d042541_P004	+	GAC	CAG	READLE	TVQQAL	0			1358.72	29.09	3.93	0	0	0	0	0	0	0	0	0	0	0	0	0	0	0	0	0	0	1	1	0	1232900	1272900
KGFRETI	P606	Zm00001d034385_P005_1	Zm00001d034385	unique	in frame	1	PR5D, SR7D, Tas, En8DAP, ML8, SiU	6	1	291517947	-	Zm00001d034385	Zm00001d034385_P005	291517989	Zm00001d034385_P005	-	AAG	GGT	HIQKGF	ETIGGC	0			850.478	34.61	9.7	0	1	1	0	3095500	4292200	0	0	1	0	0	0	1	1	1	3547200	4622100	4492300	0	0	0	0	0
SPANDPSLRGF	P607	Zm00001d009140_P001_1	Zm00001d009140	unique	in frame	1	PR5D, SR7D, En8DAP, ML8	4	8	38890105	-	Zm00001d009140	Zm00001d009140_P001	38892755	Zm00001d009140_P001	-	TCC	GAC	ERESPA	RGFDVI	0			1160.57	55.54	6.34	0	1	0	0	0	0	2	3	4	0	0	0	0	0	0	0	0	0	0	0	1	0	0
NKLVGAKF	P608	Zm00001d052104_P001_1	Zm00001d052104	unique	in frame	1	PR5D, JLB3, SR7D, En8DAP, ML8	5	4	179685234	-	Zm00001d052104	Zm00001d052104_P001	179685804	Zm00001d052104_P001	-	AAC	TTT	YCNNKL	AKFFGL	0			876.53	28.06	10.81	0	0	0	0	0	0	0	0	0	0	0	0	0	0	0	0	0	0	1	0	0	0	0
GEDTSVHKSLG	P609	Zm00001d037453_P001_1	Zm00001d037453	junction	in frame	1	EP, PR5D, FS, SR7D, En8DAP, ML8, SiU	7	6	125870508	+	Zm00001d037453	Zm00001d037453_P001	125870343	Zm00001d037453_P001	+	GGA	GGC	RLLGED	SLGGGK	0			1129.55	46.73	5.45	0	0	1	0	0	0	1	1	1	0	0	0	3	2	1	553470	783810	743540	1	1	1	3011200	4061800
IVEAKEFLGKRGVDVGSE	P610	Zm00001d034252_P001_1	Zm00001d034252	junction	in frame	1	EP, PR5D, FS, SR7D, En8DAP, ML8	6	1	288001332	+	Zm00001d034252	Zm00001d034252_P001	288000837	Zm00001d034252_P001	+	ATT	TGA	-	-	0			1933.04	27.08	4.59	0	0	0	0	0	0	0	0	0	0	0	0	0	0	0	0	0	0	2	3	2	28352000	23376000
TALANIKAAK	P611	Zm00001d051682_P001_1	Zm00001d051682	junction	in frame	1	EP, PR5D, FS, SR7D, En8DAP, ML8	6	4	166606292	-	Zm00001d051682	Zm00001d051682_P001	166604240	Zm00001d051681_P001	+	ACC	TGA	-	-	1			1000.61	60.07	10.81	0	0	1	0	0	0	0	1	1	0	0	0	2	0	0	0	0	0	1	1	1	4223000	4545500
TVVSTAVGAKDTVVSTAVGAKD	P612	Zm00001d043709_P001_1	Zm00001d043709	junction	in frame	1	EP, PR5D, FS, SR7D, En8DAP, ML8	6	3	207986636	+	Zm00001d043709	Zm00001d043709_P001	207986493	Zm00001d043709_P002	+	ACG	GCG	AKDTVV	AKDAMM	0			2076.12	63.94	6.45	0	0	0	0	0	0	2	3	3	0	0	0	1	0	0	0	0	0	2	1	0	7098000	12074000
VSPDDETDNAARRNL	P613	Zm00001d026422_P001_1	Zm00001d026422	junction	in frame	1	PR5D, SR7D, En8DAP, ML8, SiU	5	10	145473011	+	Zm00001d026422	Zm00001d026422_P001	145473176	Zm00001d026422_P005	+	GTG	TTG	LLGVSP	RNLLST	0			1672.79	33.81	4.06	0	0	0	0	0	0	0	0	0	0	0	0	1	0	2	796750	0	893380	0	1	1	0	0
HFTPVGNKIL	P614	Zm00001d039370_P001_1	Zm00001d039370	junction	in frame	1	PR5D, SR7D, En8DAP, ML8	4	3	2695889	+	Zm00001d039370	Zm00001d039370_P001	2694854	Zm00001d039370_P005	+	CAC	TTC	DGLHFT	KILFEE	0			1125.64	35.27	9.7	0	0	0	0	0	0	1	1	1	0	0	0	0	0	0	0	0	0	0	0	0	0	0
MEKGEGMGSAVADSGESRGRV	P615	Zm00001d035934_P001_1	Zm00001d035934	junction	in frame	1	EP, PR5D, JLB3, FS, SR7D, Tas, En8DAP	7	6	61207557	-	Zm00001d035934	Zm00001d035934_P001	61207590	Zm00001d035934_P001	-	ATG	TGA	-	-	0			2109.97	45.01	4.59	2	1	2	11871000	9639500	16974000	1	1	0	0	0	0	0	0	0	0	0	0	4	3	3	34851000	41983000
AIVKNAKVED	P616	Zm00001d050225_P001_1	Zm00001d050225	unique	in frame	1	PR5D, JLB3, FS, SR7D, En8DAP	5	4	74669352	+	Zm00001d050225	Zm00001d050225_P001	74666746	Zm00001d050225_P001	+	GCC	TAC	PTLAIV	VEDYVV	0			1086.62	38.01	6.49	0	0	0	0	0	0	1	1	2	0	0	0	0	0	0	0	0	0	0	0	0	0	0
SLKNEGDSRF	P617	Zm00001d007806_P001_1	Zm00001d007806	junction	in frame	1	EP, PR5D, FS, SR7D, En8DAP, SiU	6	2	239999216	-	Zm00001d007806	Zm00001d007806_P001	239996709	Zm00001d007805_P006	-	AGC	TGA	-	-	0			1152.56	31.75	6.49	1	0	0	0	0	0	3	1	1	0	0	0	2	1	2	1701100	2097100	1367000	2	1	1	1094700	1186500
WSDASGDILGA	P618	Zm00001d005578_P001_1	Zm00001d005578	unique	in frame	1	EP, PR5D, FS, SR7D, En8DAP, SiU	6	2	179316276	-	Zm00001d005578	Zm00001d005578_P001	179316829	Zm00001d005578_P001	-	TGG	AGC	TWSWSD	LGASAW	0			1091.5	49.79	3.49	0	1	0	0	0	0	1	0	0	0	0	0	1	1	1	230110	438510	561610	1	1	1	1330600	1933200
SAKATPGKKAPVA	P619	Zm00001d013066_P001_1	Zm00001d013066	junction	in frame	1	EP, PR5D, FS, SR7D, En8DAP	5	5	4148063	+	Zm00001d013066	Zm00001d013066_P001	4147333	Zm00001d013066_P001	+	TCG	AAG	AKTSAK	PVAKKP	0			1225.73	26.42	11.1	0	0	1	0	0	0	1	1	1	0	0	0	0	1	0	0	0	0	2	2	1	873650	1013700
SLLSAGAGDNAL	P620	Zm00001d023230_P002_1	Zm00001d023230	junction	in frame	1	EP, PR5D, FS, SR7D, En8DAP	5	10	955348	-	Zm00001d023230	Zm00001d023230_P002	958412	Zm00001d023230_P003	-	TCA	GTC	PYKSLL	NALVSI	0			1088.56	33.12	3.75	0	0	0	0	0	0	0	0	0	0	0	0	0	0	0	0	0	0	2	3	2	6956600	7670100
WPFKVIPGPGEKPM	P621	Zm00001d030725_P001_1	Zm00001d030725	junction	in frame	1	EP, PR5D, FS, SR7D, En8DAP	5	1	155961535	+	Zm00001d030725	Zm00001d030725_P001	155959633	Zm00001d030725_P001	+	TGG	ATA	IKLWPF	KPMIVV	0			1582.85	32.67	9.54	0	1	2	0	0	0	1	2	1	0	0	0	0	0	0	0	0	0	1	2	4	6230200	8026200
KFVASVE	P622	Zm00001d030340_P037_1	Zm00001d030340	unique	in frame	1	EP, PR5D, FS, SR7D, Tas, En8DAP	6	1	123431358	-	Zm00001d030340	Zm00001d030340_P037	123431256	Zm00001d030340_P060	-	AAA	GCA	GVGKFV	SVEAKN	0			779.43	45.54	6.41	1	2	0	3359900	7605100	0	0	0	0	0	0	0	0	0	0	0	0	0	0	1	1	0	3259800
TPGPTPAQTTPKPIRA	P623	Zm00001d003147_P001_1	Zm00001d003147	junction	in frame	1	EP, PR5D, FS, SR7D, Tas, En8DAP	6	2	33768730	+	Zm00001d003147	Zm00001d003147_P003	33768445	Zm00001d003147_P002	+	ACG	GCA	LSFTPG	IRAAPA	0			1632.91	37.87	11.65	1	1	1	4890000	9380700	0	0	1	0	0	0	0	2	1	1	0	0	0	0	1	1	0	5970400
MREIAAKYT	P624	Zm00001d040850_P001_1	Zm00001d040850	junction	in frame	1	EP, PR5D, FS, SR7D, En8DAP	5	3	71599884	+	Zm00001d040850	Zm00001d040850_P001	71599023	Zm00001d040850_P007	+	ATG	TAG	-	-	0			1082.57	42.94	9.3	0	1	0	0	0	0	2	2	3	0	0	0	0	0	0	0	0	0	0	1	1	0	3003600
VDVRAGLGSQ	P625	Zm00001d011742_P001_1	Zm00001d011742	junction	in frame	1	PR5D, FS, SR7D, En8DAP, SiU	5	8	160446041	-	Zm00001d011742	Zm00001d011742_P001	160444246	Zm00001d011741_P002	-	GTG	CAG	AKSVDV	GSQQRK	0			1001.54	41.72	6.34	0	2	0	0	0	0	1	1	1	0	0	0	1	1	1	1506000	1417200	1864100	0	0	0	0	0
VGELHYHY	P626	Zm00001d045315_P001_3	Zm00001d045315	junction	out of frame	3	PR5D, FS, SR7D, Tas, En8DAP	5	9	18808911	+	Zm00001d045315	Zm00001d045315_P002	18808389	Zm00001d045315_P001	+	GTC	TAC	GDDVGE	YHYYPV	0			1017.48	37.46	6.5	2	0	2	8762000	0	8692800	0	0	0	0	0	0	0	0	0	0	0	0	0	0	0	0	0
DVNLDGLLDREEF	P627	Zm00001d002428_P001_1	Zm00001d002428	junction	in frame	1	PR5D, FS, SR7D, En8DAP	4	2	12421388	+	Zm00001d002428	Zm00001d002428_P001	12421092	Zm00001d002428_P002	+	GAC	GCG	EEYDVN	EEFAEF	0			1534.74	56.2	3.61	0	0	0	0	0	0	0	0	1	0	0	0	1	0	1	0	0	0	1	0	2	0	0
EAVHTRNLGL	P628	Zm00001d035934_P002_1	Zm00001d035934	unique	in frame	1	PR5D, FS, SR7D, En8DAP	4	6	61208529	-	Zm00001d035934	Zm00001d035934_P002	61207590	Zm00001d035934_P001	-	GAG	ATG	IVAEAV	LGLMIR	0			1109.61	28.08	7.55	0	0	0	0	0	0	1	0	0	0	0	0	0	0	0	0	0	0	0	0	0	0	0
VAKVVETQTGLERQ	P629	Zm00001d012314_P001_1	Zm00001d012314	junction	in frame	1	PR5D, FS, SR7D, En8DAP	4	8	172329139	+	Zm00001d012314	Zm00001d012314_P001	172327387	Zm00001d012315_P001	-	GTG	CTT	EAEVAK	ERQLEL	1			1557.86	63.62	6.53	1	0	1	0	0	0	0	0	0	0	0	0	0	0	0	0	0	0	1	0	0	0	0
VGIYDVPHF	P630	Zm00001d049210_P001_1	Zm00001d049210	junction	in frame	1	EP, PR5D, FS, SR7D, Tas, En8DAP, SiU	7	4	20794527	+	Zm00001d049210	Zm00001d049210_P001	20794587	Zm00001d049210_P006	+	GTA	ATC	SGFVGI	PHFIKT	0			1046.53	31.13	5.29	1	0	1	142070	0	10613000	1	1	0	0	0	0	2	2	2	4592500	15666000	5750000	0	1	1	0	14762000
ALIGFLVGT	P631	Zm00001d006823_P001_1	Zm00001d006823	unique	in frame	1	EP, PR5D, FS, SR7D, En8DAP	5	2	217341472	-	Zm00001d006823	Zm00001d006823_P001	217343289	Zm00001d006823_P001	-	GCT	CCA	IGLALI	VGTPIF	0			890.535	29.22	6.1	0	0	0	0	0	0	0	0	0	0	0	0	0	0	0	0	0	0	1	0	1	4246900	0
KPDADIVVLPVGSVVTADY	P632	Zm00001d011080_P001_1	Zm00001d011080	unique	in frame	1	PR5D, FS, SR7D, En8DAP	4	8	138416768	+	Zm00001d011080	Zm00001d011080_P001	138416663	Zm00001d011080_P001	+	AAG	CGC	LKDKPD	ADYRPN	0			1958.05	29.98	3.83	0	0	0	0	0	0	0	0	0	0	0	0	0	0	1	0	0	0	0	0	0	0	0
VSKNPMEDHNRSL	P633	Zm00001d040271_P001_1	Zm00001d040271	unique	in frame	1	PR5D, FS, SR7D, En8DAP	4	3	35244372	+	Zm00001d040271	Zm00001d040271_P001	35243925	Zm00001d040271_P001	+	GTC	ATC	RKAVSK	RSLIEM	0			1526.74	48.48	7.55	1	0	0	0	0	0	6	4	5	0	0	0	0	0	0	0	0	0	0	0	0	0	0
LAVKNKVHGSKS	P634	Zm00001d033795_P001_1	Zm00001d033795	junction	in frame	1	EP, PR5D, SR7D, En8DAP	4	1	273938431	-	Zm00001d033795	Zm00001d033795_P001	273940105	Zm00001d033795_P003	-	CTT	TAG	-	-	0			1267.75	46.48	11.1	0	1	0	0	0	0	2	2	0	0	0	0	0	0	0	0	0	0	2	1	0	1736000	461040
FNKAGIHFS	P635	Zm00001d015449_P001_1	Zm00001d015449	unique	in frame	1	PR5D, SR7D, En8DAP, SiU	4	5	90920326	+	Zm00001d015449	Zm00001d015449_P001	90918231	Zm00001d015449_P001	+	TTC	TGA	-	-	0			1020.53	36.56	9.7	0	0	0	0	0	0	0	0	0	0	0	0	1	1	2	3303000	2083500	9138300	1	1	0	0	0
FNNPRPSEASL	P636	Zm00001d007075_P001_1	Zm00001d007075	junction	in frame	1	PR5D, SR7D, En8DAP, SiU	4	2	221670766	+	Zm00001d007075	Zm00001d007075_P030	221670577	Zm00001d007075_P020	+	TTC	GCT	DDFFNN	ASLAEE	0			1231.61	30.11	6.41	0	0	0	0	0	0	0	0	0	0	0	0	1	1	1	21621000	30755000	7303500	1	0	0	0	0
TPHPAKGKTIVN	P637	Zm00001d038832_P001_1	Zm00001d038832	junction	in frame	1	PR5D, SR7D, En8DAP, SiU	4	6	165376947	-	Zm00001d038832	Zm00001d038832_P001	165378018	Zm00001d038832_P005	-	ACT	AAT	HVATPH	IVNNDK	0			1262.72	35.02	10.81	0	0	0	0	0	0	0	0	0	0	0	0	1	1	1	1930300	6915100	2785100	0	1	0	0	0
ASAAAKVAGASGEEDKQD	P638	Zm00001d011850_P001_1	Zm00001d011850	junction	in frame	1	PR5D, SR7D, Tas, En8DAP	4	8	162784138	-	Zm00001d011850	Zm00001d011850_P001	162781982	Zm00001d011849_P004	-	GCA	TGA	-	-	0			1704.8	86.3	4.11	3	3	1	1454200	7131000	0	2	1	2	0	0	0	0	1	0	0	0	0	0	0	0	0	0
ASIYNAMPLAGVEKL	P639	Zm00001d027727_P001_1	Zm00001d027727	unique	in frame	1	PR5D, SR7D, Tas, En8DAP	4	1	12331728	+	Zm00001d027727	Zm00001d027727_P001	12330534	Zm00001d027727_P001	+	GCC	GTC	GVRASI	EKLVAF	0			1576.84	43.18	6.4	2	0	2	8755000	0	10498000	1	3	1	0	0	0	0	0	0	0	0	0	0	0	0	0	0
TEPVAHL	P640	Zm00001d001845_P001_1	Zm00001d001845	unique	in frame	1	PR5D, SR7D, Tas, En8DAP	4	2	1720287	+	Zm00001d001845	Zm00001d001845_P001	1718904	Zm00001d001845_P001	+	ACA	ACG	GYPTEP	AHLTYW	0			766.409	30.14	5.36	1	1	0	509470	717890	0	0	0	0	0	0	0	0	0	0	0	0	0	1	0	0	0	0
YFNSSPGRL	P641	Zm00001d008611_P004_1	Zm00001d008611	unique	in frame	1	PR5D, SR7D, Tas, En8DAP	4	8	14457171	-	Zm00001d008611	Zm00001d008611_P004	14457405	Zm00001d008611_P011	-	TAC	AAG	LIAYFN	GRLKIL	0			1040.52	30.32	9.35	1	1	0	3088900	7524100	0	1	1	1	0	0	0	1	0	0	0	0	0	0	0	1	0	0
AGGDDLKLLGL	P642	Zm00001d029699_P001_1	Zm00001d029699	junction	in frame	1	PR5D, SR7D, En8DAP	3	1	83058606	+	Zm00001d029699	Zm00001d029699_P001	83058603	Zm00001d029699_P001	+	GCC	TGG	-	-	0			1071.6	44.09	4.11	0	0	0	0	0	0	0	0	0	0	0	0	0	0	0	0	0	0	0	0	0	0	0
ANVVSPAGGDTLVL	P643	Zm00001d009118_P001_1	Zm00001d009118	unique	in frame	1	PR5D, SR7D, En8DAP	3	8	37521260	-	Zm00001d009118	Zm00001d009118_P001	37521359	Zm00001d009118_P001	-	GCC	GTC	WCLANV	LVLVHA	0			1312.71	43.01	3.75	0	0	0	0	0	0	0	0	0	0	0	0	0	0	0	0	0	0	0	0	0	0	0
ASVLWTESKDVGKGF	P644	Zm00001d022421_P001_1	Zm00001d022421	junction	in frame	1	PR5D, SR7D, En8DAP	3	7	177325319	-	Zm00001d022421	Zm00001d022421_P001	177325735	Zm00001d022421_P023	-	GCG	CGC	QEDASV	KGFRCI	0			1623.84	37.93	6.49	0	0	0	0	0	0	0	0	0	0	0	0	0	0	0	0	0	0	0	0	0	0	0
EIADRIDKM	P645	Zm00001d031128_P001_1	Zm00001d031128	junction	in frame	1	PR5D, SR7D, En8DAP	3	1	178803123	+	Zm00001d031128	Zm00001d031128_P001	178802283	Zm00001d031128_P007	+	GAG	CTG	SAEEIA	DKMLAV	0			1090.56	39.8	4.37	0	0	0	0	0	0	0	0	0	0	0	0	0	0	0	0	0	0	0	0	0	0	0
FQKTYSGKIL	P646	Zm00001d050526_P002_1	Zm00001d050526	junction	in frame	1	PR5D, SR7D, En8DAP	3	4	96812661	+	Zm00001d050526	Zm00001d050526_P002	96812389	Zm00001d050526_P038	+	TTT	GCA	AQMFQK	KILACH	0			1184.67	25.89	10.25	0	0	0	0	0	0	0	0	1	0	0	0	0	0	0	0	0	0	0	0	0	0	0
HLVTYGVVPVEQ	P647	Zm00001d013795_P001_1	Zm00001d013795	junction	in frame	1	PR5D, SR7D, En8DAP	3	5	20372234	+	Zm00001d013795	Zm00001d013795_P001	20369999	Zm00001d013795_P001	+	CAC	AGA	PFAHLV	VEQRLL	0			1340.72	26.6	5.36	1	0	0	0	0	0	0	2	0	0	0	0	0	0	0	0	0	0	1	2	1	0	0
IIVSRPEMLSKMF	P648	Zm00001d053813_P001_1	Zm00001d053813	junction	in frame	1	PR5D, SR7D, En8DAP	3	4	241597761	+	Zm00001d053813	Zm00001d053813_P001	241597526	Zm00001d053813_P006	+	ATT	CTA	LSAIIV	KMFLEA	0			1550.84	36.6	9.7	0	0	0	0	0	0	0	0	0	0	0	0	0	0	0	0	0	0	0	1	1	0	0
ISKVHGLEKA	P649	Zm00001d032543_P001_1	Zm00001d032543	unique	in frame	1	PR5D, SR7D, En8DAP	3	1	230039529	-	Zm00001d032543	Zm00001d032543_P001	230040014	Zm00001d032543_P001	-	ATC	GTC	LDLISK	EKAVEY	0			1081.64	38.72	9.54	1	0	0	0	0	0	1	1	0	0	0	0	1	1	1	0	0	0	0	0	0	0	0
ISKWIGSDD	P650	Zm00001d034074_P001_1	Zm00001d034074	junction	in frame	1	PR5D, SR7D, En8DAP	3	1	283226102	-	Zm00001d034074	Zm00001d034074_P001	283225854	Zm00001d034074_P028	-	ATT	TGG	SALISK	SDDWVL	0			1020.5	39.75	4.11	0	0	0	0	0	0	3	3	2	0	0	0	2	0	0	0	0	0	0	0	0	0	0
KAKLEVSSFPSEQRNH	P651	Zm00001d033553_P001_1	Zm00001d033553	junction	in frame	1	PR5D, SR7D, En8DAP	3	1	266981574	-	Zm00001d033553	Zm00001d033553_P001	266982870	Zm00001d033553_P019	-	AAA	GAA	PRLKAK	RNHEAE	0			1856.96	26.36	9.54	1	0	0	0	0	0	0	0	1	0	0	0	0	0	0	0	0	0	0	2	0	0	0
LVTHSETGQRF	P652	Zm00001d011392_P001_1	Zm00001d011392	junction	in frame	1	PR5D, SR7D, En8DAP	3	8	149387998	+	Zm00001d011392	Zm00001d011392_P005	149387719	Zm00001d011392_P001	+	CTC	GCC	VTYLVT	QRFACK	0			1274.65	46.53	7.55	0	1	0	0	0	0	0	1	0	0	0	0	0	0	0	0	0	0	1	0	0	0	0
SEDPKVVQSLTSL	P653	Zm00001d034015_P001_1	Zm00001d034015	junction	in frame	1	PR5D, SR7D, En8DAP	3	1	281229720	+	Zm00001d034015	Zm00001d034015_P001	281228827	Zm00001d034015_P001	+	AGT	ATC	ESYSED	TSLISG	0			1402.74	48.55	4.18	0	0	0	0	0	0	0	0	0	0	0	0	0	0	0	0	0	0	1	0	0	0	0
PELVGAAK	P654	Zm00001d036428_P001_1	Zm00001d036428	junction	in frame	1	EP, PR5D, JLB3, FS, SR7D, En8DAP, ML8	7	6	88154138	+	Zm00001d036428	Zm00001d036428_P001	88154006	Zm00001d036428_P005	+	CCT	GAA	SETPEL	AAKEEE	0			784.456	40.64	6.41	0	0	0	0	0	0	1	1	0	0	0	0	0	0	0	0	0	0	1	2	2	2407800	3507200
EVRYGGLLSRE	P655	Zm00001d008435_P001_1	Zm00001d008435	junction	in frame	1	PR5D, JLB3, SR7D, En8DAP, ML8	5	8	8641507	-	Zm00001d008435	Zm00001d008435_P002	8642402	Zm00001d008435_P001	-	GAG	GTG	-	-	0			1278.68	37.4	6.53	0	1	1	0	0	0	0	0	0	0	0	0	0	0	1	0	0	0	0	0	1	0	0
VIAVLYEIGGH	P656	Zm00001d031779_P001_1	Zm00001d031779	unique	in frame	1	EP, PR5D, FS, SR7D, Tas, En8DAP, ML8	7	1	201521477	-	Zm00001d031779	Zm00001d031779_P001	201522282	Zm00001d031779_P001	-	GTG	GAC	KAAVIA	GGHDDA	0			1170.65	40.75	5.36	5	0	5	9130100	0	25997000	0	0	0	0	0	0	0	0	0	0	0	0	3	4	0	6496700	9229800
ISYSPPDTPLRL	P657	Zm00001d045599_P001_1	Zm00001d045599	unique	in frame	1	EP, PR5D, SR7D, En8DAP, ML8	5	9	28085096	+	Zm00001d045599	Zm00001d045599_P001	28082482	Zm00001d045599_P001	+	ATC	GCA	LSGISY	LRLADL	0			1358.73	34.76	6.33	0	0	0	0	0	0	0	1	0	0	0	0	0	1	0	0	0	0	1	1	1	7613700	11367000
AVVPDATQQLH	P658	Zm00001d052104_P001_1	Zm00001d052104	unique	in frame	1	PR5D, SR7D, En8DAP, ML8	4	4	179685486	-	Zm00001d052104	Zm00001d052104_P001	179685804	Zm00001d052104_P001	-	GCG	ACC	AVLAVV	QLHTTL	0			1178.62	43.07	5.29	0	0	0	0	0	0	0	0	0	0	0	0	0	0	0	0	0	0	0	0	0	0	0
DKIFHQTF	P659	Zm00001d027976_P002_1	Zm00001d027976	unique	in frame	1	PR5D, SR7D, En8DAP, ML8	4	1	19024200	+	Zm00001d027976	Zm00001d027976_P002	19023134	Zm00001d027976_P002	+	GAC	GAG	GGYDKI	QTFEVA	0			1035.53	26.15	7.55	0	0	0	0	0	0	0	0	1	0	0	0	0	0	0	0	0	0	1	0	2	0	0
MISEAVTSLKERTGSSQY	P660	Zm00001d034479_P001_1	Zm00001d034479	unique	in frame	1	PR5D, SR7D, En8DAP, ML8	4	1	294118744	+	Zm00001d034479	Zm00001d034479_P001	294118485	Zm00001d034479_P001	+	ATG	GCG	YAEMIS	SQYAIA	0			1986.98	50.17	6.53	0	0	0	0	0	0	0	1	1	0	0	0	0	0	0	0	0	0	0	0	0	0	0
AFLRQPLDF	P661	Zm00001d051595_P001_1	Zm00001d051595	junction	in frame	1	EP, PR5D, SR7D, En8DAP, ML8	5	4	164050309	-	Zm00001d051595	Zm00001d051595_P001	164049507	Zm00001d051594_P001	-	GCG	TAA	-	-	0			1106.6	30.9	6.34	0	0	0	0	0	0	0	0	0	0	0	0	1	0	0	0	0	0	1	1	1	3735200	5414600
TSDLPPPTSSLRQL	P662	Zm00001d007160_P001_1	Zm00001d007160	junction	in frame	1	PR5D, SR7D, En8DAP, ML8	4	2	223566978	+	Zm00001d007160	Zm00001d007160_P001	223567059	Zm00001d007160_P002	+	ACA	TTG	PGQTSD	RQLLSA	0			1511.81	48.87	6.34	0	0	0	0	0	0	1	2	2	0	0	0	0	0	0	0	0	0	1	1	1	0	0
PSAPTVQVAPT	P663	Zm00001d045480_P001_1	Zm00001d045480	junction	in frame	1	PR5D, FS, SR7D, En8DAP, SiU	5	9	23983295	+	Zm00001d045480	Zm00001d045480_P001	23985702	Zm00001d045480_P004	+	CCC	AGA	RVAPSA	APTRKV	0			1067.57	30.1	6.1	1	0	0	0	0	0	0	0	1	0	0	0	0	1	1	0	529440	514670	1	0	0	0	0
SVGRTWVKVPAGSF	P664	Zm00001d027965_P001_1	Zm00001d027965	unique	in frame	1	PR5D, FS, SR7D, Tas, En8DAP	5	1	18512738	+	Zm00001d027965	Zm00001d027965_P001	18511901	Zm00001d027965_P001	+	AGC	GCG	TGLSVG	GSFAFD	0			1490.81	39.04	11.65	1	0	1	10630000	0	6051600	0	0	0	0	0	0	0	0	0	0	0	0	1	0	0	0	0
AEGKQHALAIGY	P665	Zm00001d009074_P001_1	Zm00001d009074	junction	in frame	1	EP, PR5D, FS, SR7D, Tas, En8DAP, SiU	7	8	34610508	+	Zm00001d009074	Zm00001d009074_P010	34610487	Zm00001d009074_P010	+	GCT	ACA	AIMAEG	IGYTKM	0			1257.66	40.75	7.54	1	1	1	21647000	28511000	29582000	1	1	1	0	0	0	1	1	2	7696200	9063400	7572300	1	2	2	172300000	248250000
AKGAGFSGFKAT	P666	Zm00001d049541_P001_1	Zm00001d049541	unique	in frame	1	EP, PR5D, SR7D, En8DAP	4	4	33818182	-	Zm00001d049541	Zm00001d049541_P001	33819976	Zm00001d049541_P001	-	GCA	TAC	RELAKG	KATYIY	0			1141.6	47.05	10.81	0	0	0	0	0	0	0	0	0	0	0	0	0	0	0	0	0	0	1	1	1	10445000	8581000
TPLASPGPGITPRISM	P667	Zm00001d042287_P001_1	Zm00001d042287	unique	in frame	1	EP, PR5D, SR7D, En8DAP	4	3	159078843	+	Zm00001d042287	Zm00001d042287_P001	159074933	Zm00001d042287_P001	+	ACA	ACA	PMATPL	ISMTPS	0			1594.86	49.51	10.55	0	0	1	0	0	0	1	1	1	0	0	0	0	0	0	0	0	0	1	0	1	11705000	0
LGHLHTRTL	P668	Zm00001d011213_P001_1	Zm00001d011213	junction	in frame	1	PR5D, SR7D, En8DAP, SiU	4	8	143163004	-	Zm00001d011213	Zm00001d011213_P001	143164361	Zm00001d011213_P004	-	CTA	GAA	QSLLGH	RTLEAF	0			1047.61	29.55	10.55	0	1	0	0	0	0	0	0	0	0	0	0	1	4	2	2093100	2167500	8672200	0	0	0	0	0
APTPTHTAAAVAL	P669	Zm00001d024314_P001_1	Zm00001d024314	unique	in frame	1	PR5D, SR7D, En8DAP	3	10	63675009	-	Zm00001d024314	Zm00001d024314_P001	63675012	Zm00001d024314_P001	-	GCT	GCC	-	-	0			1220.66	41.86	7.55	0	0	0	0	0	0	0	0	0	0	0	0	0	0	0	0	0	0	0	0	0	0	0
AVDGEGTRTLNL	P670	Zm00001d005473_P001_1	Zm00001d005473	junction	in frame	1	PR5D, SR7D, En8DAP	3	2	175400901	-	Zm00001d005473	Zm00001d005473_P001	175400949	Zm00001d005473_P008	-	GCG	ACC	PNLAVD	LNLTVL	0			1245.64	28.54	4.18	0	0	4	0	0	0	0	1	1	0	0	0	0	0	1	0	0	0	0	0	1	0	0
IPENFPFKISD	P671	Zm00001d039883_P001_1	Zm00001d039883	unique	in frame	1	PR5D, SR7D, En8DAP	3	3	17592280	+	Zm00001d039883	Zm00001d039883_P001	17590801	Zm00001d039883_P001	+	ATT	GAG	VEEIPE	ISDEKG	0			1306.67	27.6	4.18	0	0	0	0	0	0	0	0	0	0	0	0	0	0	1	0	0	0	0	0	0	0	0
IVYDTNNIIKRYT	P672	Zm00001d018938_P001_1	Zm00001d018938	unique	in frame	1	PR5D, SR7D, En8DAP	3	7	9824362	-	Zm00001d018938	Zm00001d018938_P001	9827871	Zm00001d018938_P001	-	ATC	TAC	SGYIVY	RYTYDQ	0			1612.87	25.56	9.15	0	0	0	0	0	0	0	0	0	0	0	0	0	0	0	0	0	0	0	0	1	0	0
LVGHSVTLADIVMT	P673	Zm00001d053576_P001_1	Zm00001d053576	junction	in frame	1	PR5D, SR7D, En8DAP	3	4	235106122	-	Zm00001d053576	Zm00001d053576_P001	235108218	Zm00001d053576_P002	-	CTT	TGC	NTFLVG	VMTCNL	0			1455.79	37.13	5.29	0	0	0	0	0	0	0	0	0	0	0	0	0	0	0	0	0	0	0	0	0	0	0
MRCYRIHITPSKI	P674	Zm00001d003378_P001_1	Zm00001d003378	junction	in frame	1	PR5D, SR7D, En8DAP	3	2	42151855	-	Zm00001d003378	Zm00001d003378_P003	42151758	Zm00001d003378_P012	-	ATG	TAC	GKLMRC	SKIYCL	0			1617.87	28.42	10.46	1	0	1	0	0	0	2	2	1	0	0	0	0	0	0	0	0	0	1	1	2	0	0
QIAATKPFVKL	P675	Zm00001d008739_P001_1	Zm00001d008739	unique	in frame	1	PR5D, SR7D, En8DAP	3	8	18572343	-	Zm00001d008739	Zm00001d008739_P001	18573012	Zm00001d008739_P001	-	CAG	GCC	ELDQIA	VKLAVK	0			1215.75	37.5	10.81	0	0	0	0	0	0	0	0	0	0	0	0	0	1	2	0	0	0	0	2	1	0	0
VFRAPMSF	P676	Zm00001d027625_P001_1	Zm00001d027625	junction	in frame	1	PR5D, SR7D, En8DAP	3	1	9349520	-	Zm00001d027625	Zm00001d027625_P001	9352887	Zm00001d027625_P002	-	GTC	TTT	LRCVFR	MSFFDT	0			954.487	26.4	10.55	0	0	0	0	0	0	0	0	0	0	0	0	0	0	0	0	0	0	0	1	0	0	0
WAKALEELGRLKD	P677	Zm00001d003227_P001_1	Zm00001d003227	junction	in frame	1	PR5D, SR7D, En8DAP	3	2	36789889	-	Zm00001d003227	Zm00001d003227_P001	36790450	Zm00001d003227_P006	-	TGG	TTT	HGAWAK	LKDFGY	0			1528.85	26.88	6.58	0	0	1	0	0	0	0	0	0	0	0	0	0	0	0	0	0	0	0	0	0	0	0
LVMNGVT	P678	Zm00001d002751_P001_1	Zm00001d002751	unique	in frame	1	PR5D, JLB3, SR7D, ML8	4	2	21490799	+	Zm00001d002751	Zm00001d002751_P001	21490929	Zm00001d002751_P004	+	CTT	TCT	LDALVM	GVTSAL	0			733.391	27.72	6.1	0	0	0	0	0	0	0	0	1	0	0	0	0	0	0	0	0	0	0	0	0	0	0
NPLFPVSF	P679	Zm00001d007753_P001_1	Zm00001d007753	unique	in frame	1	PR5D, JLB3, SR7D, ML8	4	2	238894710	-	Zm00001d007753	Zm00001d007753_P001	238895010	Zm00001d007753_P001	-	AAC	TCG	DGQNPL	VSFSAV	0			920.488	43.59	6.1	0	0	0	0	0	0	0	0	1	0	0	0	0	0	0	0	0	0	0	0	0	0	0
GSIDIMPNR	P680	Zm00001d028071_P001_1	Zm00001d028071	junction	in frame	1	PR5D, FS, SR7D, ML8	4	1	21981757	+	Zm00001d028071	Zm00001d028071_P001	21983251	Zm00001d028072_P001	+	GGC	TGA	-	-	0			1002.5	34.63	6.34	0	0	0	0	0	0	2	1	2	0	0	0	0	0	0	0	0	0	1	0	0	0	0
ALSAGFVR	P681	Zm00001d044328_P001_1	Zm00001d044328	unique	in frame	1	EP, PR5D, SR7D, ML8, SiU	5	3	225334008	-	Zm00001d044328	Zm00001d044328_P001	225334170	Zm00001d044328_P001	-	GCA	CTT	LDDALS	FVRLLN	0			820.468	37.84	10.55	0	0	0	0	0	0	0	0	0	0	0	0	1	0	1	5760600	0	6138400	1	1	1	4870100	4474100
ETAKWEKITY	P682	Zm00001d034218_P001_1	Zm00001d034218	unique	in frame	1	PR5D, SR7D, ML8	3	1	286998384	+	Zm00001d034218	Zm00001d034218_P001	286998173	Zm00001d034218_P001	+	GAG	GCC	DAYETA	ITYAGI	0			1268.65	28.87	6.52	0	0	0	0	0	0	0	0	0	0	0	0	0	0	0	0	0	0	0	0	0	0	0
GFNHSTSSLLARY	P683	Zm00001d034256_P001_1	Zm00001d034256	junction	in frame	1	PR5D, SR7D, ML8	3	1	288176390	+	Zm00001d034256	Zm00001d034256_P001	288179423	Zm00001d034257_P002	-	GGT	CTT	PVEGFN	ARYLAV	1			1452.72	41.35	9.35	0	0	0	0	0	0	0	0	1	0	0	0	0	0	0	0	0	0	0	1	1	0	0
KSQASALEAHAAPN	P684	Zm00001d032695_P001_1	Zm00001d032695	unique	in frame	1	PR5D, SR7D, ML8	3	1	234905173	-	Zm00001d032695	Zm00001d032695_P001	234907934	Zm00001d032695_P001	-	AAA	TGC	SIYKSQ	APNCKV	0			1394.7	32.51	7.55	0	0	0	0	0	0	0	1	0	0	0	0	1	0	0	0	0	0	0	0	0	0	0
KVESVEMV	P685	Zm00001d032418_P001_1	Zm00001d032418	unique	in frame	1	PR5D, SR7D, ML8	3	1	225917524	+	Zm00001d032418	Zm00001d032418_P001	225913842	Zm00001d032418_P001	+	AAG	GGG	PDFKVE	EMVGEE	0			920.476	29.77	4.26	0	0	0	0	0	0	0	0	0	0	0	0	0	0	0	0	0	0	0	0	0	0	0
LVIQTHKE	P686	Zm00001d049732_P001_1	Zm00001d049732	unique	in frame	1	PR5D, SR7D, ML8	3	4	41916242	-	Zm00001d049732	Zm00001d049732_P001	41916662	Zm00001d049732_P001	-	CTC	GAT	TSDLVI	HKEDAL	0			967.557	32	7.55	0	0	0	0	0	0	1	1	1	0	0	0	0	0	0	0	0	0	1	0	0	0	0
QVDAVNARLCLP	P687	Zm00001d007819_P003_1	Zm00001d007819	junction	in frame	1	PR5D, SR7D, ML8	3	2	240253587	+	Zm00001d007819	Zm00001d007819_P003	240253548	Zm00001d007819_P003	+	CAG	GTC	VLCQVD	CLPVII	0			1298.69	30.16	6.16	0	0	0	0	0	0	0	0	0	0	0	0	0	0	0	0	0	0	0	0	0	0	0
SILNTAGSGKFSSD	P688	Zm00001d042842_P002_1	Zm00001d042842	junction	in frame	1	PR5D, SR7D, ML8	3	3	181820274	+	Zm00001d042842	Zm00001d042842_P002	181817941	Zm00001d042842_P005	+	TCC	CGC	TKMSIL	SSDRTI	0			1383.68	53.26	6.34	0	0	0	0	0	0	0	0	0	0	0	0	0	0	0	0	0	0	0	0	1	0	0
SSIPVIAAGGIVDGRGY	P689	Zm00001d031267_P001_1	Zm00001d031267	junction	in frame	1	PR5D, SR7D, ML8	3	1	184398925	+	Zm00001d031267	Zm00001d031267_P002	184398835	Zm00001d031267_P002	+	TCG	GTT	VSDSSI	RGYVAA	0			1631.88	31.41	6.33	0	0	0	0	0	0	0	0	0	0	0	0	1	0	0	0	0	0	0	0	0	0	0
IAETTIVWKP	P690	Zm00001d051804_P001_1	Zm00001d051804	junction	in frame	1	EP, PR5D, JLB3, SR7D, Tas, ML8	6	4	170037155	-	Zm00001d051804	Zm00001d051804_P001	170039896	Zm00001d051804_P003	-	ATC	TGA	-	-	0			1157.66	59.69	6.41	1	1	1	29942000	24447000	18702000	1	1	1	0	0	0	0	0	0	0	0	0	2	1	1	5654100	6583400
KSVRESLGVGDIE	P691	Zm00001d020642_P001_1	Zm00001d020642	unique	in frame	1	EP, PR5D, JLB3, SR7D, ML8	5	7	126108329	-	Zm00001d020642	Zm00001d020642_P001	126110776	Zm00001d020642_P001	-	AAA	TTT	LNLKSV	DIEFVS	0			1388.74	44.41	4.43	0	0	0	0	0	0	0	0	0	0	0	0	0	2	0	0	0	0	1	1	1	5217000	3410100
LSNLGLNASSASIL	P692	Zm00001d029762_P001_1	Zm00001d029762	junction	in frame	1	EP, PR5D, FS, SR7D, ML8, SiU	6	1	86133551	+	Zm00001d029762	Zm00001d029762_P001	86133617	Zm00001d029762_P009	+	CTG	ATT	GVLLSN	SILISA	0			1359.75	33.84	6.1	0	0	0	0	0	0	0	0	0	0	0	0	0	1	1	0	783070	775930	1	1	1	6427400	3863500
AGVNPMVITRL	P693	Zm00001d033623_P002_1	Zm00001d033623	junction	in frame	1	EP, PR5D, SR7D, ML8	4	1	269050809	+	Zm00001d033623	Zm00001d033623_P002	269050395	Zm00001d033623_P005	+	GCC	ACG	EVLAGV	TRLTEF	0			1170.67	60.59	10.55	0	0	0	0	0	0	0	0	1	0	0	0	0	0	0	0	0	0	0	1	1	0	822120
ASAPAGGAAAAAAPAAEEKKE	P694	Zm00001d049674_P001_1	Zm00001d049674	junction	in frame	1	PR5D, SR7D, ML8	3	4	39643151	-	Zm00001d049674	Zm00001d049674_P001	39644062	Zm00001d049674_P002	-	GCT	GAG	PVAASA	KKEEPK	0			1838.92	43.35	4.48	0	0	0	0	0	0	0	0	0	0	0	0	0	0	0	0	0	0	0	1	0	0	0
KPSNQRPAIIVKS	P695	Zm00001d034996_P002_1	Zm00001d034996	junction	in frame	1	PR5D, SR7D, ML8	3	6	1306548	+	Zm00001d034996	Zm00001d034996_P002	1306677	Zm00001d034996_P001	+	AAA	CAC	DSEKPS	VKSHTT	0			1437.85	35.56	11.82	0	0	0	0	0	0	0	0	0	0	0	0	0	0	0	0	0	0	0	0	0	0	0
PADVSKPRDCEGF	P696	Zm00001d003938_P001_1	Zm00001d003938	junction	in frame	1	PR5D, SR7D, ML8	3	2	70461835	-	Zm00001d003938	Zm00001d003938_P001	70462247	Zm00001d003938_P003	-	CCG	ATC	LVLPAD	EGFIDD	0			1420.65	41.52	4.37	0	0	0	0	0	0	0	1	0	0	0	0	0	0	0	0	0	0	0	0	0	0	0
QKEHPGAFE	P697	Zm00001d027541_P001_1	Zm00001d027541	junction	in frame	1	PR5D, SR7D, ML8	3	1	7882458	-	Zm00001d027541	Zm00001d027541_P002	7882461	Zm00001d027541_P002	-	CAG	TGA	-	-	0			1042.5	31.43	5.49	0	0	0	0	0	0	0	0	0	0	0	0	1	1	1	0	0	0	0	0	0	0	0
SFGSSSSNGRAADGNGAGVFVR	P698	Zm00001d033991_P001_1	Zm00001d033991	junction	in frame	1	PR5D, SR7D, ML8	3	1	280552503	+	Zm00001d033991	Zm00001d033991_P001	280552437	Zm00001d033991_P001	+	AGC	GCG	RSRSFG	FVRAGA	0			2099.99	31.35	10.4	0	1	0	0	0	0	1	3	2	0	0	0	0	0	1	0	0	0	1	1	0	0	0
ALISPAMPSTTARAGGVFL	P699	Zm00001d031253_P001_1	Zm00001d031253	unique	in frame	1	EP, PR5D, JLB3, FS, SR7D	5	1	183891371	-	Zm00001d031253	Zm00001d031253_P001	183891995	Zm00001d031253_P001	-	GCT	CCC	ISEALI	VFLPIV	0			1860	26.22	10.55	0	0	0	0	0	0	0	0	0	0	0	0	0	0	3	0	0	0	1	1	1	2638700	3187100
TISTAGGLVAVALAHALGL	P700	Zm00001d032610_P003_1	Zm00001d032610	junction	in frame	1	EP, PR5D, JLB3, FS, SR7D	5	1	232016880	-	Zm00001d032610	Zm00001d032610_P003	232016947	Zm00001d032610_P005	-	ACG	GCC	DHSTIS	LGLAVA	0			1735.01	39.1	7.55	0	0	0	0	0	0	0	0	0	0	0	0	0	0	0	0	0	0	0	1	1	0	365720
VPAGTAHARVW	P701	Zm00001d043121_P001_1	Zm00001d043121	unique	in frame	1	PR5D, JLB3, SR7D, Tas	4	3	189740079	-	Zm00001d043121	Zm00001d043121_P001	189740244	Zm00001d043121_P001	-	GTG	GCG	TVQVPA	RVWART	0			1164.63	33.86	10.55	0	1	1	0	6532000	3812000	0	0	0	0	0	0	0	0	0	0	0	0	0	0	0	0	0
AKAKEIVASAPL	P702	Zm00001d003081_P001_1	Zm00001d003081	junction	in frame	1	PR5D, JLB3, SR7D	3	2	31393022	-	Zm00001d003081	Zm00001d003081_P001	31393085	Zm00001d003081_P003	-	GCC	GTC	MALAKA	APLVVF	0			1197.72	34.76	9.54	0	0	0	0	0	0	0	0	0	0	0	0	0	0	0	0	0	0	0	0	0	0	0
GAQAIEIVCSAL	P703	Zm00001d007462_P001_1	Zm00001d007462	unique	in frame	1	PR5D, JLB3, SR7D	3	2	232253826	+	Zm00001d007462	Zm00001d007462_P001	232258997	Zm00001d007463_P003	-	GGC	GCT	TNGGAQ	SALARP	1			1174.61	25.79	3.85	0	0	0	0	0	0	0	0	0	0	0	0	0	0	0	0	0	0	0	0	0	0	0
SAAAPAAAAAAAAPAPAPSKY	P704	Zm00001d039518_P001_1	Zm00001d039518	junction	in frame	1	PR5D, JLB3, SR7D	3	3	6561326	+	Zm00001d039518	Zm00001d039518_P001	6558440	Zm00001d039518_P013	+	TCA	ATT	PRESAA	SKYIPK	0			1795.93	58.17	9.3	0	0	0	0	0	0	0	0	0	0	0	0	0	0	0	0	0	0	0	0	0	0	0
VSGLIPDAGTIHAHGQE	P705	Zm00001d034807_P002_1	Zm00001d034807	junction	in frame	1	PR5D, JLB3, FS, SR7D	4	1	302527580	+	Zm00001d034807	Zm00001d034807_P004	302527256	Zm00001d034807_P002	+	GTG	ACC	RKLVSG	GQETVK	0			1701.86	41.7	5.3	0	0	0	0	0	0	0	0	0	0	0	0	0	1	0	0	0	0	0	0	1	0	0
IASKLAADDKKKIED	P706	Zm00001d030725_P001_1	Zm00001d030725	junction	in frame	1	PR5D, JLB3, SR7D	3	1	155962948	+	Zm00001d030725	Zm00001d030725_P003	155959633	Zm00001d030725_P001	+	ATC	GCC	DEKIAS	IEDAID	0			1644.92	34.55	6.6	0	0	0	0	0	0	0	0	0	0	0	0	0	0	0	0	0	0	0	0	1	0	0
LHMGVSSN	P707	Zm00001d043119_P001_1	Zm00001d043119	unique	in frame	1	PR5D, JLB3, SR7D	3	3	189712276	+	Zm00001d043119	Zm00001d043119_P001	189711532	Zm00001d043119_P001	+	CTC	CTG	TWALHM	SSNLRY	0			844.398	30.74	7.55	1	0	0	0	0	0	0	0	0	0	0	0	0	0	0	0	0	0	0	0	0	0	0
VGYSQGHRHAPTY	P708	Zm00001d003271_P001_1	Zm00001d003271	unique	in frame	1	PR5D, JLB3, SR7D	3	2	38437488	+	Zm00001d003271	Zm00001d003271_P001	38437338	Zm00001d003271_P001	+	GTG	CGC	RTEVGY	PTYRDV	0			1472.7	36.13	9.18	0	0	0	0	0	0	0	0	0	0	0	0	0	0	0	0	0	0	0	0	0	0	0
NGGTEEKLRAL	P709	Zm00001d002824_P001_1	Zm00001d002824	junction	in frame	1	EP, PR5D, FS, SR7D	4	2	23892550	+	Zm00001d002824	Zm00001d002824_P001	23895538	Zm00001d002825_P001	-	AAT	ATA	EQLNGG	RALIEI	1			1187.64	34.08	6.53	0	0	1	0	0	0	0	1	0	0	0	0	0	0	0	0	0	0	2	0	1	15211000	0
AADPSLPPPPSTF	P710	Zm00001d052104_P001_1	Zm00001d052104	unique	in frame	1	PR5D, FS, SR7D	3	4	179685324	-	Zm00001d052104	Zm00001d052104_P001	179685804	Zm00001d052104_P001	-	GCC	CGC	ASFAAD	STFRGR	0			1296.65	31.63	3.75	0	1	0	0	0	0	0	0	0	0	0	0	0	0	0	0	0	0	0	0	0	0	0
VAKGVARNF	P711	Zm00001d053672_P001_1	Zm00001d053672	junction	in frame	1	PR5D, FS, SR7D	3	4	238614725	-	Zm00001d053672	Zm00001d053672_P001	238616474	Zm00001d053672_P001	-	GTC	CTC	ISFVAK	RNFLLE	0			961.558	25.97	11.65	0	0	0	0	0	0	0	0	0	0	0	0	0	1	0	0	0	0	0	0	0	0	0
ASPDLVLGLVPCAV	P712	Zm00001d024890_P001_1	Zm00001d024890	unique	in frame	1	EP, PR5D, FS, SR7D	4	10	93060116	-	Zm00001d024890	Zm00001d024890_P001	93060485	Zm00001d024890_P001	-	GCC	GGC	LHAASP	CAVGGT	0			1353.74	26.03	3.75	0	0	1	0	0	0	0	0	0	0	0	0	0	0	1	0	0	0	1	1	1	3139100	3718500
VLAHPAVGGFF	P713	Zm00001d048707_P001_1	Zm00001d048707	junction	in frame	1	EP, PR5D, FS, SR7D	4	4	3787831	-	Zm00001d048707	Zm00001d048707_P001	3787747	Zm00001d048707_P003	-	GTG	ACC	QEEVLA	GFFTHC	0			1114.6	43.18	7.55	0	1	0	0	0	0	0	0	0	0	0	0	1	0	0	0	0	0	1	1	1	3435300	5850100
AAAAAAGVELGSSKPQIATQA	P714	Zm00001d027493_P001_1	Zm00001d027493	unique	in frame	1	PR5D, FS, SR7D, Tas	4	1	6543111	-	Zm00001d027493	Zm00001d027493_P001	6543117	Zm00001d027493_P001	-	GCG	GAG	-	-	0			1912.01	55.74	6.41	1	0	1	7598900	0	11884000	1	1	1	0	0	0	0	0	0	0	0	0	0	1	0	0	0
EDVRLGANRY	P715	Zm00001d051872_P001_1	Zm00001d051872	unique	in frame	1	PR5D, FS, SR7D	3	4	172966217	-	Zm00001d051872	Zm00001d051872_P001	172966232	Zm00001d051872_P001	-	GAG	TCG	GKEEDV	NRYSER	0			1192.61	26.11	6.49	0	0	0	0	0	0	2	1	1	0	0	0	0	0	0	0	0	0	0	0	1	0	0
IGVLSNEQPRL	P716	Zm00001d006567_P001_1	Zm00001d006567	junction	in frame	1	PR5D, FS, SR7D	3	2	211044562	+	Zm00001d006567	Zm00001d006567_P001	211044445	Zm00001d006567_P005	+	ATC	ATT	SSEIGV	PRLITS	0			1225.69	59.22	6.41	0	0	0	0	0	0	0	0	0	0	0	0	0	0	0	0	0	0	0	0	0	0	0
IQEFRQLLISIP	P717	Zm00001d016495_P001_1	Zm00001d016495	junction	in frame	1	PR5D, FS, SR7D	3	5	164785623	+	Zm00001d016495	Zm00001d016495_P001	164785530	Zm00001d016495_P001	+	ATT	GGG	SYLIQE	SIPGLR	0			1456.85	25.87	6.41	0	0	0	0	0	0	1	0	0	0	0	0	0	0	0	0	0	0	0	0	0	0	0
LRVVAANKDRNVY	P718	Zm00001d022463_P001_1	Zm00001d022463	unique	in frame	1	PR5D, FS, SR7D	3	7	178165673	-	Zm00001d022463	Zm00001d022463_P001	178166974	Zm00001d022463_P001	-	CTA	GAG	RDWLRV	NVYELR	0			1517.85	30.61	10.45	0	0	0	0	0	0	1	1	1	0	0	0	0	0	0	0	0	0	0	0	0	0	0
VPQSTPMSI	P719	Zm00001d014690_P001_1	Zm00001d014690	junction	in frame	1	PR5D, FS, SR7D	3	5	59256645	+	Zm00001d014690	Zm00001d014690_P022	59255409	Zm00001d014690_P016	+	GTG	CCA	YEKVPQ	MSIPSS	0			959.487	26.59	6.1	1	1	0	0	0	0	0	0	0	0	0	0	0	1	0	0	0	0	1	0	0	0	0
SMRITNESGRQL	P720	Zm00001d029913_P001_1	Zm00001d029913	unique	in frame	1	EP, PR5D, SR7D, Tas	4	1	93848198	+	Zm00001d029913	Zm00001d029913_P001	93847312	Zm00001d029913_P001	+	TCC	GTG	GPFSMR	RQLVAK	0			1391.71	25.47	10.4	0	1	1	0	3318900	4915800	1	1	1	0	0	0	0	0	0	0	0	0	1	1	1	36896000	18357000
LESSAKQGAPVQVKRF	P721	Zm00001d005144_P001_1	Zm00001d005144	junction	in frame	1	EP, PR5D, SR7D, Tas	4	2	160874612	-	Zm00001d005144	Zm00001d005144_P001	160876110	Zm00001d005144_P007	-	TTG	TAA	-	-	0			1744.97	67.05	10.79	3	2	3	11631000	15349000	19375000	2	2	3	0	0	0	0	0	0	0	0	0	0	3	1	0	12609000
TISVLLEDIPGGR	P722	Zm00001d041789_P001_1	Zm00001d041789	junction	in frame	1	PR5D, SR7D, Tas, SiU	4	3	138220684	+	Zm00001d041789	Zm00001d041789_P001	138219862	Zm00001d041789_P002	+	ACT	TTG	RDTTIS	GGRLGP	0			1369.77	40.93	4.18	1	1	0	6610200	8969900	0	0	0	0	0	0	0	0	1	2	0	3229200	2885400	0	0	0	0	0
ISSFDINSEEGK	P723	Zm00001d036148_P001_1	Zm00001d036148	junction	in frame	1	PR5D, SR7D, SiU	3	6	74548977	-	Zm00001d036148	Zm00001d036148_P001	74549693	Zm00001d036148_P001	-	ATT	GTG	YHIISS	EGKVRK	0			1325.62	31.84	3.93	0	0	0	0	0	0	0	1	2	0	0	0	0	1	1	0	25308000	19744000	1	0	0	0	0
SPLASGVLSGKYGKGD	P724	Zm00001d051912_P001_1	Zm00001d051912	junction	in frame	1	PR5D, SR7D, SiU	3	4	174431462	-	Zm00001d051912	Zm00001d051912_P001	174433562	Zm00001d051912_P002	-	AGT	ATA	TTWSPL	KGDIPA	0			1535.81	68.8	9.26	0	0	0	0	0	0	1	1	1	0	0	0	0	1	1	0	2630100	2789000	0	0	0	0	0
VLHHLTDEE	P725	Zm00001d004689_P001_1	Zm00001d004689	unique	in frame	1	PR5D, SR7D, SiU	3	2	131242993	-	Zm00001d004689	Zm00001d004689_P001	131243873	Zm00001d004689_P001	-	GTG	TGC	LKLVLH	DEECVK	0			1092.53	32.17	4.42	0	1	1	0	0	0	0	0	0	0	0	0	0	1	1	0	342070	2886400	0	0	0	0	0
RLEPLATAR	P726	Zm00001d006269_P003_1	Zm00001d006269	junction	in frame	1	PR5D, SR7D, Tas	3	2	203290291	-	Zm00001d006269	Zm00001d006269_P003	203290153	Zm00001d006269_P001	-	AGG	AAG	ELWRLE	TARKAM	0			1026.61	33.94	10.4	1	1	1	4801900	6249300	7861100	0	0	0	0	0	0	0	0	0	0	0	0	0	0	0	0	0
MPVGTPPRPQLPPF	P727	Zm00001d043827_P001_1	Zm00001d043827	junction	in frame	1	PR5D, SR7D, Tas	3	3	211032849	+	Zm00001d043827	Zm00001d043827_P001	211032813	Zm00001d043827_P002	+	ATG	GTC	EPEMPV	PPFVAA	0			1533.82	26.47	10.55	1	1	0	1198000	1719900	0	0	0	0	0	0	0	1	0	0	0	0	0	2	1	0	0	0
QLINLQARILMNE	P728	Zm00001d030217_P001_2	Zm00001d030217	junction	out of frame	2	SR7D, PR5D	2	1	113710517	+	Zm00001d030217		113696772	Zm00001d030217	+	CAG	GCA	LILQLI	MNEAMS	sense	13744	-1966	1555.86	29.8	6.41	1	0	0	0	0	0	1	0	0	0	0	0	0	0	0	0	0	0	0	0	0	0	0
KPEDGNPRRIIR	P729	Zm00001d018507_P002_3	Zm00001d018507	unique	out of frame	3	SR7D, PR5D	2	5	222070774	+	Zm00001d018507		222067940	Zm00001d018507	+	AAG	CGC	DQIKPE	IIRRPF	sense	2833	-326	1450.82	25.56	11.38	0	0	0	0	0	0	0	0	0	0	0	0	0	0	0	0	0	0	0	0	0	0	0
GAAPTAEAKEEEKVEEKEV	P730	Zm00001d049026_P008_2	Zm00001d049026	unique	out of frame	2	PR5D, SR7D	2	Chr4	12972326	-	Zm00001d049026		12971464	Zm00001d049026	-	GGA	ATG	-	-	sense	861	861	2044.01	42.8	4.04	0	0	0	0	0	0	1	0	0	0	0	0	0	0	0	0	0	0	0	0	0	0	0
AAAPAAETEVKEAETE	P731	Zm00001d031344_P001_1	Zm00001d031344	junction	in frame	1	PR5D, SR7D	2	1	186837012	-	Zm00001d031344	Zm00001d031344_P001	186837367	Zm00001d031344_P001	-	GCC	GCC	EPEAAA	ETEAAA	0			1616.76	50.5	3.71	0	0	0	0	0	0	0	0	0	0	0	0	0	0	0	0	0	0	0	0	0	0	0
AAHAPAGDPVAADAAAAAEEEKDAGAGEV	P732	Zm00001d027368_P001_1	Zm00001d027368	unique	in frame	1	PR5D, SR7D	2	1	3812196	+	Zm00001d027368	Zm00001d027368_P001	3811533	Zm00001d027368_P001	+	GCC	TAG	-	-	0			2632.21	53.54	3.73	0	0	0	0	0	0	0	0	0	0	0	0	0	0	0	0	0	0	0	0	0	0	0
AASARPVLRVA	P733	Zm00001d042061_P001_1	Zm00001d042061	unique	in frame	1	PR5D, SR7D	2	3	149276507	+	Zm00001d042061	Zm00001d042061_P001	149276495	Zm00001d042061_P001	+	GCG	GCC	EVAAAS	RVAAIC	0			1110.67	26.56	12.5	0	0	0	0	0	0	0	0	0	0	0	0	0	0	0	0	0	0	0	0	0	0	0
AIKSETERIEYL	P734	Zm00001d041670_P001_1	Zm00001d041670	unique	in frame	1	PR5D, SR7D	2	3	132769401	+	Zm00001d041670	Zm00001d041670_P001	132769221	Zm00001d041670_P001	+	GCG	AAG	MSQAIK	EYLKTV	0			1451.77	25.6	4.48	0	1	0	0	0	0	0	0	0	0	0	0	2	2	1	0	0	0	0	0	0	0	0
AKKLKAGAAVVA	P735	Zm00001d005251_P001_1	Zm00001d005251	unique	in frame	1	PR5D, SR7D	2	2	165787086	+	Zm00001d005251	Zm00001d005251_P001	165786370	Zm00001d005251_P001	+	GCC	TGA	-	-	0			1126.73	55.06	11.1	0	0	0	0	0	0	0	0	0	0	0	0	0	0	0	0	0	0	0	0	0	0	0
AVRAPDSAPVAQPPRE	P736	Zm00001d039518_P001_1	Zm00001d039518	junction	in frame	1	PR5D, SR7D	2	3	6561278	+	Zm00001d039518	Zm00001d039518_P001	6558440	Zm00001d039518_P013	+	GCT	TCA	GSEAVR	PRESAA	0			1660.88	33.11	6.5	0	0	1	0	0	0	0	0	0	0	0	0	0	0	0	0	0	0	0	0	0	0	0
DAGSTGTRVHVF	P737	Zm00001d052386_P001_1	Zm00001d052386	unique	in frame	1	PR5D, SR7D	2	4	188891280	-	Zm00001d052386	Zm00001d052386_P001	188891481	Zm00001d052386_P001	-	GAC	AGG	VIFDAG	HVFRFD	0			1246.62	34.38	7.55	0	0	0	0	0	0	0	1	0	0	0	0	0	0	0	0	0	0	1	0	0	0	0
DASIPRVGSAADWSNQF	P738	Zm00001d033983_P001_1	Zm00001d033983	junction	in frame	1	PR5D, SR7D	2	1	280118761	-	Zm00001d033983	Zm00001d033983_P001	280122001	Zm00001d033983_P003	-	GAC	TGA	-	-	0			1820.86	25.13	4.11	0	0	0	0	0	0	0	0	1	0	0	0	0	0	0	0	0	0	0	2	0	0	0
DKQLDADTHRRYIY	P739	Zm00001d012161_P001_1	Zm00001d012161	junction	in frame	1	PR5D, SR7D	2	8	169184577	-	Zm00001d012161	Zm00001d012161_P001	169185250	Zm00001d012161_P002	-	GAC	GGT	KKDDKQ	YIYGGH	0			1793.89	30.39	7.53	1	0	0	0	0	0	2	0	0	0	0	0	0	0	0	0	0	0	1	1	0	0	0
DSFQTASNPVRTQASGRD	P740	Zm00001d043929_P001_1	Zm00001d043929	unique	in frame	1	PR5D, SR7D	2	3	214132378	+	Zm00001d043929	Zm00001d043929_P001	214132018	Zm00001d043929_P001	+	GAC	GGG	YSMDSF	GRDGPY	0			1936.91	32.41	6.45	1	0	0	0	0	0	0	0	0	0	0	0	0	0	0	0	0	0	1	0	0	0	0
DVVPRVPFDAPPVAD	P741	Zm00001d010840_P001_1	Zm00001d010840	unique	in frame	1	PR5D, SR7D	2	8	129740191	-	Zm00001d010840	Zm00001d010840_P001	129743853	Zm00001d010840_P001	-	GAC	TTC	YRYDVV	VADFAH	0			1593.83	34.15	3.83	0	0	0	0	0	0	0	0	0	0	0	0	0	0	0	0	0	0	0	0	0	0	0
EDMPGGAQRVQ	P742	Zm00001d034368_P001_1	Zm00001d034368	unique	in frame	1	PR5D, SR7D	2	1	291058130	+	Zm00001d034368	Zm00001d034368_P001	291055513	Zm00001d034368_P001	+	GAG	TGC	DEDEDM	RVQCAQ	0			1187.55	32.64	4.18	0	0	0	0	0	0	1	0	0	0	0	0	0	1	0	0	0	0	0	0	0	0	0
EEIQDVRHLRAL	P743	Zm00001d003938_P001_1	Zm00001d003938	junction	in frame	1	PR5D, SR7D	2	2	70461624	-	Zm00001d003938	Zm00001d003938_P002	70462247	Zm00001d003938_P003	-	GAA	ATG	CKFEEI	RALMDI	0			1478.81	29.82	5.55	0	0	0	0	0	0	0	0	0	0	0	0	0	0	0	0	0	0	0	0	1	0	0
EQKEKLSDVEL	P744	Zm00001d013012_P001_1	Zm00001d013012	junction	in frame	1	PR5D, SR7D	2	5	3200871	+	Zm00001d013012	Zm00001d013012_P001	3199367	Zm00001d013012_P008	+	GAG	CAA	YVIEQK	VELQAK	0			1317.69	42.11	4.15	0	1	1	0	0	0	0	0	0	0	0	0	0	0	0	0	0	0	1	1	0	0	0
ETIHVEDSLGHQF	P745	Zm00001d012878_P001_1	Zm00001d012878	unique	in frame	1	PR5D, SR7D	2	5	1534192	+	Zm00001d012878	Zm00001d012878_P001	1532027	Zm00001d012878_P001	+	GAG	GCC	GSFETI	HQFATR	0			1511.71	41.69	4.42	0	0	0	0	0	0	0	0	1	0	0	0	0	0	0	0	0	0	0	0	0	0	0
FHNKVYNRY	P746	Zm00001d050054_P001_1	Zm00001d050054	junction	in frame	1	PR5D, SR7D	2	4	62652642	+	Zm00001d050054	Zm00001d050054_P001	62652570	Zm00001d050054_P001	+	TTC	GTC	DRLFHN	NRYVKR	0			1240.62	32.6	10.01	0	0	0	0	0	0	0	0	0	0	0	0	0	0	0	0	0	0	0	0	0	0	0
FLTAAKSNALDKVESE	P747	Zm00001d051595_P002_1	Zm00001d051595	junction	in frame	1	PR5D, SR7D	2	4	164052787	-	Zm00001d051595	Zm00001d051595_P002	164053709	Zm00001d051595_P005	-	TTC	ATT	SALFLT	ESEIKA	0			1722.89	32.16	4.43	0	0	0	0	0	0	0	0	0	0	0	0	0	1	0	0	0	0	0	0	0	0	0
GARTTPSIVAKNQNGDLL	P748	Zm00001d006036_P001_1	Zm00001d006036	unique	in frame	1	PR5D, SR7D	2	2	195895402	-	Zm00001d006036	Zm00001d006036_P001	195895240	Zm00001d006036_P003	-	GGC	ATT	NAEGAR	DLLIGI	0			1855	53.12	9.7	0	0	0	0	0	0	0	0	0	0	0	0	0	0	0	0	0	0	0	0	0	0	0
GPYNYNPGAACGSPGAT	P749	Zm00001d010450_P001_1	Zm00001d010450	unique	in frame	1	PR5D, SR7D	2	8	115694441	-	Zm00001d010450	Zm00001d010450_P001	115697024	Zm00001d010450_P001	-	GGG	GTT	GGGGPY	GATVCR	0			1596.67	26.06	5.92	0	0	0	0	0	0	1	0	0	0	0	0	0	0	1	0	0	0	0	0	0	0	0
IAEDRVKV	P750	Zm00001d017798_P002_1	Zm00001d017798	junction	in frame	1	PR5D, SR7D	2	5	207069322	+	Zm00001d017798	Zm00001d017798_P002	207069220	Zm00001d017798_P009	+	ATA	GAT	EEKIAE	VKVDGN	0			929.541	51.06	6.49	0	0	0	0	0	0	0	0	0	0	0	0	0	0	0	0	0	0	0	0	0	0	0
IYIPEGGHF	P751	Zm00001d032570_P001_1	Zm00001d032570	junction	in frame	1	PR5D, SR7D	2	1	230853908	-	Zm00001d032570	Zm00001d032570_P001	230853237	Zm00001d032569_P001	-	ATC	GTG	LKIIYI	GHFVQE	0			1032.51	39.31	5.36	0	0	0	0	0	0	0	1	0	0	0	0	0	0	0	0	0	0	0	0	0	0	0
IYLYPEGLKDL	P752	Zm00001d041173_P001_1	Zm00001d041173	unique	in frame	1	PR5D, SR7D	2	3	102055753	+	Zm00001d041173	Zm00001d041173_P001	102052661	Zm00001d041173_P001	+	ATC	CTT	NSWIYL	KDLLMI	0			1323.72	40.8	4.18	0	0	0	0	0	0	0	0	0	0	0	0	0	0	0	0	0	0	0	0	0	0	0
KQSPYFLSTPVRL	P753	Zm00001d013730_P001_1	Zm00001d013730	unique	in frame	1	PR5D, SR7D	2	5	18815647	+	Zm00001d013730	Zm00001d013730_P001	18815368	Zm00001d013730_P001	+	AAG	CAG	EMLKQS	VRLQVR	0			1535.86	43.16	10.45	0	0	0	0	0	0	0	0	0	0	0	0	0	0	0	0	0	0	0	0	0	0	0
KRSKVLQPI	P754	Zm00001d030508_P001_1	Zm00001d030508	unique	in frame	1	PR5D, SR7D	2	1	140242921	+	Zm00001d030508	Zm00001d030508_P001	140235688	Zm00001d030508_P001	+	AAG	ACA	EAKKRS	QPITRR	0			1068.69	28.64	11.82	0	0	0	0	0	0	0	0	0	0	0	0	0	0	0	0	0	0	0	0	0	0	0
LAGTAPLHAGAGAGAPGY	P755	Zm00001d007753_P001_1	Zm00001d007753	unique	in frame	1	PR5D, SR7D	2	2	238894425	-	Zm00001d007753	Zm00001d007753_P001	238895010	Zm00001d007753_P001	-	CTG	TAC	TTMLAG	PGYYVS	0			1551.79	27.8	7.54	0	0	0	0	0	0	1	0	0	0	0	0	0	1	1	0	0	0	1	0	1	0	0
LAKVTGTGPYGRITSAD	P756	Zm00001d032224_P001_1	Zm00001d032224	junction	in frame	1	PR5D, SR7D	2	1	217878588	+	Zm00001d032224	Zm00001d032224_P001	217878018	Zm00001d032224_P001	+	CTT	GTC	RVDLAK	SADVEA	0			1706.91	26.41	9.3	0	0	0	0	0	0	0	0	0	0	0	0	0	0	0	0	0	0	0	0	0	0	0
LGVAIISVPLATKF	P757	Zm00001d013966_P001_1	Zm00001d013966	junction	in frame	1	PR5D, SR7D	2	5	26541996	+	Zm00001d013966	Zm00001d013966_P001	26540756	Zm00001d013966_P001	+	CTG	AGC	GVALGV	TKFSLM	0			1428.88	29.99	9.7	0	1	0	0	0	0	0	0	0	0	0	0	0	0	0	0	0	0	0	0	0	0	0
LSAVNAYPGFAHGGTEVEGKRE	P758	Zm00001d003190_P001_1	Zm00001d003190	unique	in frame	1	PR5D, SR7D	2	2	35066476	+	Zm00001d003190	Zm00001d003190_P001	35066143	Zm00001d003190_P001	+	CTG	ATC	SAFLSA	KREIAA	0			2289.13	32.19	5.58	1	3	0	0	0	0	1	0	3	0	0	0	3	0	0	0	0	0	1	0	0	0	0
LSGPVPPGVARL	P759	Zm00001d031437_P001_1	Zm00001d031437	unique	in frame	1	PR5D, SR7D	2	1	190180974	+	Zm00001d031437	Zm00001d031437_P001	190180596	Zm00001d031437_P001	+	CTG	GTC	HNLLSG	ARLVSL	0			1162.69	35.74	10.55	0	0	0	0	0	0	1	0	0	0	0	0	0	0	0	0	0	0	0	0	1	0	0
LSLGFAPAVK	P760	Zm00001d052788_P001_1	Zm00001d052788	unique	in frame	1	PR5D, SR7D	2	4	200896838	+	Zm00001d052788	Zm00001d052788_P001	200896820	Zm00001d052788_P001	+	CTC	ATT	QPELSL	AVKIPR	0			1002.6	28.57	9.7	0	0	0	0	0	0	0	0	0	0	0	0	0	0	0	0	0	0	0	0	0	0	0
LSLPAAKLPFL	P761	Zm00001d048625_P001_1	Zm00001d048625	unique	in frame	1	PR5D, SR7D	2	4	1563842	-	Zm00001d048625	Zm00001d048625_P001	1564019	Zm00001d048625_P001	-	CTG	GGG	VAALSL	PFLGRV	0			1169.73	32.64	9.7	0	0	0	0	0	0	0	0	0	0	0	0	0	0	0	0	0	0	0	0	0	0	0
LSTATARVASL	P762	Zm00001d053093_P001_1	Zm00001d053093	unique	in frame	1	PR5D, SR7D	2	4	213328649	-	Zm00001d053093	Zm00001d053093_P001	213330730	Zm00001d053093_P001	-	CTG	GAC	QQLLST	ASLDRR	0			1089.63	45.3	10.55	0	0	1	0	0	0	2	1	1	0	0	0	0	0	0	0	0	0	0	0	0	0	0
MPKKEIGVDRF	P763	Zm00001d017522_P001_1	Zm00001d017522	junction	in frame	1	PR5D, SR7D	2	5	198559268	+	Zm00001d017522	Zm00001d017522_P001	198559151	Zm00001d017522_P007	+	ATG	CTC	ESLMPK	DRFLAA	0			1319.71	37.2	9.53	0	0	1	0	0	0	0	0	1	0	0	0	0	0	0	0	0	0	0	0	0	0	0
NAAKKAAAKKILTPA	P764	Zm00001d041173_P001_1	Zm00001d041173	unique	in frame	1	PR5D, SR7D	2	3	102056797	+	Zm00001d041173	Zm00001d041173_P001	102052661	Zm00001d041173_P001	+	AAT	TAG	-	-	0			1495.93	69.28	11.28	0	0	0	0	0	0	2	1	1	0	0	0	2	1	3	0	0	0	1	0	0	0	0
NGTQDITK	P765	Zm00001d047701_P001_1	Zm00001d047701	junction	in frame	1	PR5D, SR7D	2	9	139524661	+	Zm00001d047701	Zm00001d047701_P002	139522111	Zm00001d047701_P001	+	AAT	AAG	AVSNGT	ITKKTK	0			876.442	29.14	6.34	0	0	0	0	0	0	0	0	0	0	0	0	0	0	0	0	0	0	0	0	0	0	0
NKLITVNPDTKVLQAMQ	P766	Zm00001d033925_P001_1	Zm00001d033925	unique	in frame	1	PR5D, SR7D	2	1	278705287	-	Zm00001d033925	Zm00001d033925_P001	278706905	Zm00001d033925_P001	-	AAC	CTC	TEENKL	AMQLMT	0			1913.05	43.34	9.54	0	0	0	0	0	0	1	3	2	0	0	0	1	0	0	0	0	0	1	0	0	0	0
NSDQTSAVSKLQDALRY	P767	Zm00001d033932_P001_1	Zm00001d033932	junction	in frame	1	PR5D, SR7D	2	1	278898772	-	Zm00001d033932	Zm00001d033932_P001	278900170	Zm00001d033932_P005	-	AAC	CTG	IHLNSD	LRYLAY	0			1895.95	50.66	6.44	0	0	0	0	0	0	0	0	0	0	0	0	0	0	1	0	0	0	1	0	1	0	0
RQKYGAVGTF	P768	Zm00001d014887_P001_1	Zm00001d014887	junction	in frame	1	PR5D, SR7D	2	5	67029681	+	Zm00001d014887	Zm00001d014887_P001	67030246	Zm00001d014888_P001	+	CGC	ATG	EHCRQK	GTFMSV	0			1126.6	35.42	10.45	0	0	0	0	0	0	0	0	0	0	0	0	1	1	0	0	0	0	0	0	0	0	0
RSSTRSQTNQ	P769	Zm00001d015091_P001_1	Zm00001d015091	junction	in frame	1	PR5D, SR7D	2	5	75192920	+	Zm00001d015091	Zm00001d015091_P001	75192734	Zm00001d015091_P001	+	AGA	CAA	PPPRSS	TNQQIH	0			1164.57	31.61	12.5	0	0	2	0	0	0	1	1	1	0	0	0	0	0	0	0	0	0	0	0	0	0	0
RVNPDGTAVNPQ	P770	Zm00001d053658_P001_1	Zm00001d053658	junction	in frame	1	PR5D, SR7D	2	4	238278613	-	Zm00001d053658	Zm00001d053658_P001	238279904	Zm00001d053658_P002	-	AGG	GCT	DGLRVN	NPQAFQ	0			1267.64	32.78	6.34	0	0	0	0	0	0	1	0	0	0	0	0	0	0	0	0	0	0	0	0	0	0	0
SAAGEVVAGSPYASR	P771	Zm00001d053093_P001_1	Zm00001d053093	unique	in frame	1	PR5D, SR7D	2	4	213328502	-	Zm00001d053093	Zm00001d053093_P001	213330730	Zm00001d053093_P001	-	TCG	GGC	GAFSAA	ASRGAA	0			1421.7	42.68	6.4	0	0	0	0	0	0	0	0	2	0	0	0	0	0	0	0	0	0	0	0	0	0	0
SPFYHNVKD	P772	Zm00001d015956_P001_1	Zm00001d015956	junction	in frame	1	PR5D, SR7D	2	5	134164929	+	Zm00001d015956	Zm00001d015956_P001	134163998	Zm00001d015956_P001	+	TCT	GCT	HTASPF	VKDAKA	0			1106.53	33.24	7.54	0	0	0	0	0	0	2	1	1	0	0	0	0	0	1	0	0	0	1	0	1	0	0
SVVVPELKTDSF	P773	Zm00001d040446_P001_1	Zm00001d040446	unique	in frame	1	PR5D, SR7D	2	3	43702497	-	Zm00001d040446	Zm00001d040446_P001	43699969	Zm00001d040445_P001	+	TCC	GAC	PILSVV	DSFDWA	1			1320.7	40.09	4.18	0	0	0	0	0	0	2	2	2	0	0	0	0	0	0	0	0	0	0	0	0	0	0
VAAVAAAVAAVAAATATASASGGKD	P774	Zm00001d013705_P001_1	Zm00001d013705	unique	in frame	1	PR5D, SR7D	2	5	18161716	+	Zm00001d013705	Zm00001d013705_P001	18158213	Zm00001d013705_P001	+	GTG	GAG	AVSVAA	GKDERA	0			2072.1	29.1	6.34	0	0	0	0	0	0	0	0	0	0	0	0	0	0	0	0	0	0	0	0	0	0	0
VKMLEGEMSIAAPVNPF	P775	Zm00001d027863_P001_1	Zm00001d027863	unique	in frame	1	PR5D, SR7D	2	1	15685353	-	Zm00001d027863	Zm00001d027863_P001	15686520	Zm00001d027863_P001	-	GTG	CAG	GAVVKM	NPFQHL	0			1832.93	28.57	4.26	0	0	1	0	0	0	1	1	1	0	0	0	0	0	1	0	0	0	0	0	0	0	0
VLHQCCP	P776	Zm00001d036673_P001_1	Zm00001d036673	unique	in frame	1	PR5D, SR7D	2	6	97233069	-	Zm00001d036673	Zm00001d036673_P001	97229016	Zm00001d036672_P006	-	GTC	CAG	TLAVLH	CCPQMG	0			799.359	26.19	7.25	0	0	0	0	0	0	0	0	0	0	0	0	0	0	0	0	0	0	0	0	0	0	0
VPATMPIVKEL	P777	Zm00001d034388_P002_1	Zm00001d034388	junction	in frame	1	PR5D, SR7D	2	1	291663308	-	Zm00001d034388	Zm00001d034388_P002	291665962	Zm00001d034388_P019	-	GTG	TGC	EMDVPA	KELCGL	0			1197.69	36.04	6.41	0	0	0	0	0	0	0	0	0	0	0	0	0	0	0	0	0	0	0	0	0	0	0
VQVAPPQAGEVRVKIL	P778	Zm00001d018468_P002_1	Zm00001d018468	junction	in frame	1	PR5D, SR7D	2	5	221350265	+	Zm00001d018468	Zm00001d018468_P002	221350047	Zm00001d018468_P002	+	GTG	TTC	IEDVQV	KILFTA	0			1704.02	29.93	9.7	0	0	1	0	0	0	0	0	0	0	0	0	0	0	0	0	0	0	0	0	0	0	0
VQVPQLLGSLLF	P779	Zm00001d009718_P001_1	Zm00001d009718	unique	in frame	1	PR5D, SR7D	2	8	77713431	-	Zm00001d009718	Zm00001d009718_P001	77713932	Zm00001d009718_P001	-	GTG	CTG	QSGVQV	LLFLVA	0			1313.78	40.33	6.1	0	0	0	0	0	0	3	2	3	0	0	0	1	0	0	0	0	0	0	0	0	0	0
VTKRAIGVEVN	P780	Zm00001d032760_P001_1	Zm00001d032760	unique	in frame	1	PR5D, SR7D	2	1	237514473	-	Zm00001d032760	Zm00001d032760_P001	237514671	Zm00001d032760_P001	-	GTC	AAG	VWNVTK	EVNKQV	0			1185.69	30.83	9.7	0	1	0	0	0	0	0	0	0	0	0	0	0	0	0	0	0	0	0	0	0	0	0
VTQANSYVARL	P781	Zm00001d002925_P002_1	Zm00001d002925	junction	in frame	1	PR5D, SR7D	2	2	26737096	+	Zm00001d002925	Zm00001d002925_P002	26731834	Zm00001d002925_P006	+	GTT	TGA	-	-	0			1221.66	61.59	9.35	0	1	2	0	0	0	0	0	0	0	0	0	0	0	0	0	0	0	2	0	1	0	0
VVETINSAQACIEL	P782	Zm00001d038583_P001_1	Zm00001d038583	junction	in frame	1	PR5D, SR7D	2	6	160516900	+	Zm00001d038583	Zm00001d038583_P001	160510956	Zm00001d038583_P001	+	GTG	TTA	NYIVVE	IELLRR	0			1489.76	30.4	3.61	0	0	0	0	0	0	0	1	0	0	0	0	0	0	0	0	0	0	0	0	0	0	0
VVGGYRVPKKQKATS	P783	Zm00001d051885_P006_1	Zm00001d051885	unique	in frame	1	PR5D, SR7D	2	4	173510085	-	Zm00001d051885	Zm00001d051885_P006	173509352	Zm00001d051885_P003	-	GTT	TAG	-	-	0			1617.94	25.81	11.13	1	0	0	0	0	0	1	0	0	0	0	0	0	0	0	0	0	0	0	0	0	0	0
VVVTGHSLGAALAAIF	P784	Zm00001d010840_P001_1	Zm00001d010840	unique	in frame	1	PR5D, SR7D	2	8	129740392	-	Zm00001d010840	Zm00001d010840_P001	129743853	Zm00001d010840_P001	-	GTC	CCG	NANVVV	AIFPAL	0			1525.87	25.21	7.55	0	0	0	0	0	0	0	1	0	0	0	0	0	0	0	0	0	0	0	0	0	0	0
WASVTSPAGVRVTV	P785	Zm00001d018281_P001_1	Zm00001d018281	unique	in frame	1	PR5D, SR7D	2	5	217842133	+	Zm00001d018281	Zm00001d018281_P001	217840006	Zm00001d018281_P001	+	TGG	AAC	ATYWAS	VTVNPR	0			1429.78	47.38	10.55	0	0	0	0	0	0	0	0	0	0	0	0	0	0	0	0	0	0	0	0	0	0	0
TSQSIWLT	P786	Zm00001d023576_P006_2	Zm00001d023576	unique	out of frame	2	SR7D, ML8, JLB3, VM19D	4	Chr10	10620735	-	Zm00001d023576		10623956	Zm00001d023576	-	ACC	GAT	GILTSQ	WLTDCF	sense	-3220	2029	935.483	39.43	6.1	3	0	0	0	0	0	1	1	1	0	0	0	1	2	0	0	0	0	1	0	0	0	0
AILSSATRCVTA	P787	Zm00001d024171_P002_2	Zm00001d024171	junction	out of frame	2	SR7D, GP	2	Chr10	52669651	-	Zm00001d024171		52669708	Zm00001d024171	-	GCA	ACC	ESVAIL	VTATGV	sense	-56	-21	1192.64	38	8.55	0	2	0	0	0	0	1	1	0	17044000	18026000	0	0	0	0	0	0	0	0	1	0	0	0
PTSASARPTPSPT	P788	Zm00001d005925_P001_2	Zm00001d005925	junction	out of frame	2	SR7D, Em20DAP	2	Chr2	192996594	-	Zm00001d005925		192996971	Zm00001d005925	-	CCC	TCT	SGPPTS	SPTSPA	sense	-376	-338	1269.64	26.17	10.55	0	1	0	0	0	0	0	0	0	0	0	0	0	0	0	0	0	0	0	0	0	0	0
RVHPAAAAAAAAISAQH	P789	Zm00001d026005_P001_3	Zm00001d026005	unique	out of frame	3	EP, SR7D, ML8, En8DAP, FS, Em20DAP, VM19D	7	Chr10	135849599	-	Zm00001d026005		135850464	Zm00001d026005	-	CGC	TAT	APARVH	AQHYDG	sense	-864	348	1612.87	33.62	10.55	0	0	0	0	0	0	0	0	0	0	0	0	0	0	0	0	0	0	1	0	1	24217000	0
DVVPGDRMQF	P790	Zm00001d027349_P001_3	Zm00001d027349	unique	out of frame	3	SR7D	1	Chr1	3445399	-	Zm00001d027349		3446350	Zm00001d027349	-	GAT	GGT	SRRDVV	MQFGYP	sense	-950	-921	1163.55	28.18	4.11	1	0	0	0	0	0	0	0	0	0	0	0	0	0	0	0	0	0	0	0	0	0	0
QPPRLCAPAPAPA	P791	Zm00001d023940_P001_3	Zm00001d023940	unique	out of frame	3	SR7D, VM19D	2	Chr10	30400870	-	Zm00001d023940		30400997	Zm00001d023940	-	CAG	GCC	PCAQPP	APAAMR	sense	-126	-88	1288.68	28.17	8.55	0	0	0	0	0	0	0	0	2	0	0	0	1	0	0	0	0	0	0	0	0	0	0
AEVRPGGAAGAAVPGDEG	P792	Zm00001d018065_P001_3	Zm00001d018065	unique	out of frame	3	SR7D	1	Chr5	213695398	+	Zm00001d018065		213694436	Zm00001d018065	+	GCT	GCT	PGAAEV	DEGAAG	sense	961	-159	1580.77	31.74	3.93	0	0	0	0	0	0	0	0	0	0	0	0	0	0	2	0	0	0	1	0	1	0	0
VADGVSRDKILTNY	P793	Zm00001d016542_P001_1	Zm00001d016542	junction	in frame	1	EP, JLB3, IND, FS, SR7D, Tas, En8DAP, ML8, SiU	9	5	166723530	+	Zm00001d016542	Zm00001d016542_P001	166721103	Zm00001d016542_P001	+	GTA	TGA	-	-	0			1550.82	40.16	6.44	3	2	2	45796000	68678000	65435000	2	2	2	0	0	0	2	2	2	8841100	12426000	10610000	2	2	2	25461000	31019000
AEVSSVPAYGRPQYG	P794	Zm00001d037111_P001_1	Zm00001d037111	unique	in frame	1	EP, IND, FS, SR7D, Tas, En8DAP, ML8, SiU	8	6	112668606	+	Zm00001d037111	Zm00001d037111_P001	112668246	Zm00001d037111_P001	+	GCT	GGT	ERQAEV	QYGGPR	0			1580.77	47.45	6.4	1	1	0	7254900	6158100	0	1	0	1	0	0	0	1	1	1	2805100	3369700	2630400	1	1	1	20847000	20384000
LKGADALGEEETF	P795	Zm00001d009431_P001_1	Zm00001d009431	junction	in frame	1	EP, IND, FS, SR7D, Tas, En8DAP, ML8	7	8	64110690	-	Zm00001d009431	Zm00001d009431_P001	64110877	Zm00001d009431_P002	-	CTC	CTT	YKLLKG	ETFLAC	0			1379.67	54.36	3.78	1	2	2	2358100	16440000	14402000	1	1	1	0	0	0	1	0	1	0	0	0	2	3	2	48647000	47922000
GLFGRQSGTTAGYSYSAGNKN	P796	Zm00001d038218_P001_1	Zm00001d038218	junction	in frame	1	IND, FS, SR7D, Tas, En8DAP, ML8	6	6	151837606	+	Zm00001d038218	Zm00001d038218_P002	151836835	Zm00001d038218_P001	+	GGT	AAG	NLNGLF	NKNKAV	0			2136.01	45.27	10.01	2	1	2	26996000	16610000	11926000	3	3	2	0	0	0	0	3	0	0	0	0	2	2	2	0	0
KNSAVETFKE	P797	Zm00001d013077_P001_1	Zm00001d013077	junction	in frame	1	IND, FS, SR7D, En8DAP, ML8	5	5	4386911	+	Zm00001d013077	Zm00001d013077_P001	4386902	Zm00001d013077_P001	+	AAA	AAC	MKLKNS	FKENNM	0			1152.59	39.78	6.53	0	0	1	0	0	0	1	1	1	0	0	0	0	0	0	0	0	0	0	0	1	0	0
IVKVYPLDA	P798	Zm00001d049975_P001_1	Zm00001d049975	junction	in frame	1	EP, JLB3, IND, FS, SR7D, Tas, En8DAP, ML8	8	4	56366217	-	Zm00001d049975	Zm00001d049975_P004	56367429	Zm00001d049975_P010	-	ATT	GTC	LMDIVK	LDAVYD	0			1017.6	31.79	6.33	1	1	1	11893000	12286000	13772000	1	0	0	0	0	0	0	0	0	0	0	0	1	1	1	12627000	15612000
PIAGSADDAQKL	P799	Zm00001d052314_P001_1	Zm00001d052314	junction	in frame	1	EP, IND, SR7D, Tas, En8DAP, ML8	6	4	186825560	-	Zm00001d052314	Zm00001d052314_P013	186825839	Zm00001d052314_P037	-	CCT	ATA	TRFPIA	QKLIDL	0			1185.61	57.79	4.11	1	1	2	2364400	4314400	6696100	1	0	0	0	0	0	1	0	1	0	0	0	1	1	1	0	3065100
FRALTDF	P800	Zm00001d010488_P001_1	Zm00001d010488	junction	in frame	1	EP, JLB3, IND, FS, SR7D, En8DAP	6	8	117501027	+	Zm00001d010488	Zm00001d010488_P002	117495596	Zm00001d010488_P010	+	TTC	TCC	PELFRA	TDFSDA	0			869.452	32.4	6.34	0	0	0	0	0	0	0	0	0	0	0	0	0	0	0	0	0	0	1	1	1	13983000	10431000
QEEAKQL	P801	Zm00001d009426_P003_1	Zm00001d009426	unique	in frame	1	JLB3, IND, FS, SR7D, En8DAP	5	8	63983944	+	Zm00001d009426	Zm00001d009426_P003	63984017	Zm00001d009426_P001	+	CAA	GAG	SMLQEE	KQLEAD	0			845.436	42.84	4.26	0	1	0	0	0	0	1	1	0	0	0	0	1	0	0	0	0	0	0	0	1	0	0
FQIIRTATSGGVA	P802	Zm00001d007633_P001_1	Zm00001d007633	unique	in frame	1	EP, IND, FS, SR7D, Tas, En8DAP, SiU	7	2	236565447	-	Zm00001d007633	Zm00001d007633_P001	236567074	Zm00001d007633_P001	-	TTT	TGA	-	-	0			1320.73	44.7	10.55	2	2	1	11617000	15233000	17926000	1	0	0	0	0	0	1	1	1	11656000	35140000	12333000	1	1	1	64864000	52560000
VKKESAEREAL	P803	Zm00001d005114_P001_1	Zm00001d005114	unique	in frame	1	EP, IND, FS, SR7D, Tas, En8DAP, SiU	7	2	159059200	-	Zm00001d005114	Zm00001d005114_P001	159063756	Zm00001d005114_P001	-	GTG	GGA	LALVKK	EALGAL	0			1259.7	32.54	6.61	1	1	0	1453300	1838300	0	1	1	1	0	0	0	2	2	2	4208900	5271600	4936000	4	3	1	9932100	8644000
DIGPDPTNYPKK	P804	Zm00001d004428_P001_1	Zm00001d004428	unique	in frame	1	EP, IND, FS, SR7D, Tas, En8DAP	6	2	111134845	-	Zm00001d004428	Zm00001d004428_P001	111135116	Zm00001d004428_P001	-	GAT	TGA	-	-	0			1344.68	47.99	6.44	2	2	1	7716600	8163700	5504700	4	3	3	0	0	0	0	3	1	0	0	0	2	3	1	27033000	31142000
DPSLAGLSGLAPVRATGGATARGSGALE	P805	Zm00001d045358_P001_1	Zm00001d045358	unique	in frame	1	EP, IND, FS, SR7D, Tas, En8DAP	6	9	19523167	+	Zm00001d045358	Zm00001d045358_P001	19522918	Zm00001d045358_P002	+	GAC	GAC	ALEDPS	ALEDPS	0			2552.34	30.73	6.5	2	2	3	72380000	85957000	87530000	0	0	0	0	0	0	1	1	0	0	0	0	2	3	2	51810000	58749000
FKKIDTNGQGYQMGHL	P806	Zm00001d048947_P001_1	Zm00001d048947	unique	in frame	1	EP, IND, FS, SR7D, Tas, En8DAP	6	4	10513841	-	Zm00001d048947	Zm00001d048947_P001	10514291	Zm00001d048947_P001	-	TTC	AAC	ETVFKK	GHLNVD	0			1836.91	25.9	9.26	1	0	1	2505000	0	8752800	0	0	0	0	0	0	0	0	1	0	0	0	1	1	1	20295000	20636000
LSKKPGFAGD	P807	Zm00001d017837_P001_1	Zm00001d017837	unique	in frame	1	EP, IND, FS, SR7D, En8DAP	5	5	208273631	+	Zm00001d017837	Zm00001d017837_P001	208273343	Zm00001d017837_P001	+	CTG	CTC	GWLLSK	AGDLEM	0			1019.55	39.22	9.54	0	0	0	0	0	0	0	0	0	0	0	0	0	0	0	0	0	0	1	1	2	3019100	3674300
VVWLKSMKEF	P808	Zm00001d045926_P002_1	Zm00001d045926	unique	in frame	1	EP, IND, FS, SR7D, En8DAP	5	9	47432962	+	Zm00001d045926	Zm00001d045926_P002	47429571	Zm00001d045926_P001	+	GTT	ATC	KEYVVW	KEFIGG	0			1266.69	47.93	9.54	0	3	0	0	0	0	0	0	0	0	0	0	0	0	0	0	0	0	1	2	1	3212800	3487400
DLRPGGVASL	P809	Zm00001d046995_P001_1	Zm00001d046995	unique	in frame	1	IND, FS, SR7D, Tas, En8DAP, SiU	6	9	114409390	+	Zm00001d046995	Zm00001d046995_P001	114410209	Zm00001d046995_P002	+	GAC	CTG	AELDLR	ASLLQV	0			984.547	43.89	6.34	2	3	2	0	14133000	12724000	0	0	0	0	0	0	3	1	3	6522300	4433200	6874700	1	2	1	0	0
AAAAADTKPPAPAAQV	P810	Zm00001d052397_P001_1	Zm00001d052397	unique	in frame	1	IND, FS, SR7D, Tas, En8DAP	5	4	189105472	-	Zm00001d052397	Zm00001d052397_P001	189106135	Zm00001d052397_P001	-	GCT	AAC	HDDAAA	AQVNSP	0			1449.77	35.12	6.34	2	1	1	6754300	3296300	3712200	0	0	1	0	0	0	1	0	0	0	0	0	0	1	0	0	0
KALEAIQE	P811	Zm00001d021425_P001_1	Zm00001d021425	unique	in frame	1	IND, FS, SR7D, En8DAP	4	7	151806098	-	Zm00001d021425	Zm00001d021425_P001	151806746	Zm00001d021425_P001	-	AAA	TTT	VRLKAL	IQEFAR	0			901.499	28.13	4.26	0	0	0	0	0	0	1	1	2	0	0	0	0	0	0	0	0	0	0	0	0	0	0
QDVTLAAA	P812	Zm00001d021757_P001_1	Zm00001d021757	unique	in frame	1	IND, FS, SR7D, En8DAP	4	7	162460148	-	Zm00001d021757	Zm00001d021757_P001	162460286	Zm00001d021757_P001	-	CAG	GTC	TMDQDV	AAAVDR	0			788.415	43.46	3.75	0	0	0	0	0	0	1	0	0	0	0	0	0	0	1	0	0	0	0	0	0	0	0
TADIGKDLLGSSVVF	P813	Zm00001d028282_P001_1	Zm00001d028282	unique	in frame	1	EP, IND, FS, SR7D, Tas, En8DAP	6	1	29127118	+	Zm00001d028282	Zm00001d028282_P001	29125756	Zm00001d028282_P001	+	ACC	ACC	DTFTAD	VVFTSV	0			1521.82	46.76	4.11	1	1	0	5828200	6144300	0	0	0	0	0	0	0	0	0	0	0	0	0	2	1	1	27894000	26415000
PETAAPIGLSWAPKLPSF	P814	Zm00001d051760_P001_1	Zm00001d051760	junction	in frame	1	IND, FS, SR7D, En8DAP	4	4	168958812	-	Zm00001d051760	Zm00001d051760_P001	168958815	Zm00001d051760_P005	-	CCG	GCA	-	-	0			1882.01	52.88	6.41	0	0	0	0	0	0	0	1	0	0	0	0	0	0	0	0	0	0	0	0	0	0	0
NAEDGVRL	P815	Zm00001d045583_P001_1	Zm00001d045583	junction	in frame	1	EP, IND, SR7D, Tas, En8DAP, SiU	6	9	27330596	+	Zm00001d045583	Zm00001d045583_P001	27331253	Zm00001d045583_P016	+	AAT	ATT	NEANAE	VRLIPS	0			873.442	28.04	4.18	1	1	2	35852000	37063000	33337000	2	1	1	0	0	0	1	1	1	6379400	6605500	6887300	1	2	2	54800000	52352000
VRTGFAPAVDSF	P816	Zm00001d049738_P001_1	Zm00001d049738	unique	in frame	1	EP, IND, SR7D, En8DAP	4	4	42140421	+	Zm00001d049738	Zm00001d049738_P001	42140298	Zm00001d049738_P001	+	GTG	GTT	SSEVRT	DSFVGF	0			1266.65	36.07	6.34	0	1	0	0	0	0	0	0	1	0	0	0	0	0	0	0	0	0	1	1	1	17168000	10066000
ASDIPKFSS	P817	Zm00001d011091_P003_1	Zm00001d011091	junction	in frame	1	EP, IND, SR7D, En8DAP	4	8	138670018	-	Zm00001d011091	Zm00001d011091_P036	138670078	Zm00001d011091_P036	-	GCT	GAA	QRIASD	FSSELG	0			951.478	27.25	6.34	0	1	0	0	0	0	0	0	0	0	0	0	0	0	0	0	0	0	1	0	1	2792700	0
DALEGDEMGELRE	P818	Zm00001d035812_P002_1	Zm00001d035812	junction	in frame	1	IND, SR7D, En8DAP	3	6	51705801	-	Zm00001d035812	Zm00001d035812_P002	51705870	Zm00001d035812_P002	-	GAT	GAG	VFLDAL	LREEQD	0			1463.63	77.65	3.56	1	0	0	0	0	0	1	1	0	0	0	0	0	0	0	0	0	0	0	0	0	0	0
LAGDNFTIADLSHLPYADHL	P819	Zm00001d027539_P001_1	Zm00001d027539	junction	in frame	1	IND, SR7D, En8DAP	3	1	7844948	-	Zm00001d027539	Zm00001d027539_P002	7845670	Zm00001d027539_P002	-	CTG	GTC	ATFLAG	DHLVSD	0			2183.08	62.75	4.3	0	0	1	0	0	0	0	0	1	0	0	0	0	0	0	0	0	0	1	0	0	0	0
APAPAPAARPV	P820	Zm00001d043407_P001_1	Zm00001d043407	junction	in frame	1	EP, IND, FS, SR7D, Tas, En8DAP, ML8	7	3	198976281	+	Zm00001d043407	Zm00001d043407_P001	198976006	Zm00001d043407_P001	+	GCG	TTA	AASAPA	RPVLSY	0			1017.58	27.16	10.55	1	1	1	14626000	4447000	18647000	3	2	2	0	0	0	0	0	0	0	0	0	3	2	2	30815000	25561000
SYVKDLPKWAPQRVF	P821	Zm00001d029133_P001_1	Zm00001d029133	junction	in frame	1	IND, FS, SR7D, En8DAP, ML8, SiU	6	1	59783233	+	Zm00001d029133	Zm00001d029133_P025	59783173	Zm00001d029133_P025	+	TCT	GTC	QEWSYV	RVFVQE	0			1834	29.76	10.24	1	0	0	0	0	0	0	1	1	0	0	0	1	1	0	10689000	9381600	0	1	1	0	0	0
VRVADDE	P822	Zm00001d008377_P001_1	Zm00001d008377	unique	in frame	1	EP, IND, FS, SR7D, Tas, En8DAP, SiU	7	8	6769083	+	Zm00001d008377	Zm00001d008377_P001	6768030	Zm00001d008377_P001	+	GTC	TGA	-	-	0			803.389	39.86	3.88	1	3	1	1625900	4159800	2236900	0	0	0	0	0	0	1	1	1	1834500	3081500	3644600	2	1	0	3963200	2996200
PAVEAVKETGTFQKVPALNE	P823	Zm00001d035616_P001_1	Zm00001d035616	junction	in frame	1	EP, IND, SR7D, En8DAP, SiU	5	6	37237038	+	Zm00001d035616	Zm00001d035616_P001	37237032	Zm00001d035616_P002	+	CCC	AGG	LMAPAV	LNERIL	0			2128.13	60.11	4.48	0	0	0	0	0	0	0	0	0	0	0	0	2	3	2	29606000	36287000	27767000	3	1	2	32719000	29382000
AAPVAPDTTEEPFAAARGRLESL	P824	Zm00001d033619_P001_1	Zm00001d033619	unique	in frame	1	IND, SR7D, En8DAP	3	1	269007859	+	Zm00001d033619	Zm00001d033619_P001	269007736	Zm00001d033619_P001	+	GCG	AGC	SLRAAP	ESLSQV	0			2369.21	30.16	4.15	1	0	0	0	0	0	0	0	1	0	0	0	0	0	0	0	0	0	0	0	0	0	0
VEAIPVDQIDPALVQKGLAEF	P825	Zm00001d006439_P001_1	Zm00001d006439	junction	in frame	1	IND, SR7D, En8DAP	3	2	208241517	+	Zm00001d006439	Zm00001d006439_P001	208238735	Zm00001d006439_P001	+	GTT	ACT	IVAVEA	AEFTAK	0			2252.22	33.08	3.74	0	0	0	0	0	0	0	0	0	0	0	0	0	0	0	0	0	0	0	0	0	0	0
IPKESSAKM	P826	Zm00001d018197_P001_1	Zm00001d018197	unique	in frame	1	IND, FS, SR7D, ML8	4	5	216311897	+	Zm00001d018197	Zm00001d018197_P001	216311603	Zm00001d018197_P001	+	ATA	GAG	VVEIPK	AKMEVA	0			990.529	28.09	9.54	0	0	0	0	0	0	0	0	1	0	0	0	0	0	0	0	0	0	0	0	0	0	0
SAALSTELRHKYN	P827	Zm00001d008594_P001_1	Zm00001d008594	unique	in frame	1	EP, IND, SR7D, ML8	4	8	13894380	+	Zm00001d008594	Zm00001d008594_P001	13894290	Zm00001d008594_P001	+	TCC	GTG	VLMSAA	KYNVRS	0			1489.78	59.83	9.3	0	1	0	0	0	0	1	0	0	0	0	0	0	0	0	0	0	0	1	1	0	14710000	2419100
VAAASARPVL	P828	Zm00001d042061_P001_1	Zm00001d042061	unique	in frame	1	EP, JLB3, IND, SR7D	4	3	149276501	+	Zm00001d042061	Zm00001d042061_P001	149276495	Zm00001d042061_P001	+	GTC	CGC	-	-	0			954.573	52.23	10.55	0	0	0	0	0	0	0	0	0	0	0	0	0	0	0	0	0	0	2	2	2	17027000	13926000
IPLAERVSFL	P829	Zm00001d044533_P001_1	Zm00001d044533	junction	in frame	1	EP, JLB3, IND, FS, SR7D	5	3	231104235	-	Zm00001d044533	Zm00001d044533_P001	231104790	Zm00001d044533_P003	-	ATC	ACC	LGLIPL	SFLTEQ	0			1144.67	36.21	6.41	0	1	0	0	0	0	0	0	0	0	0	0	0	0	0	0	0	0	1	0	2	4522700	0
VQAVARESY	P830	Zm00001d028873_P001_1	Zm00001d028873	junction	in frame	1	EP, JLB3, IND, SR7D, Tas	5	1	49279478	+	Zm00001d028873	Zm00001d028873_P001	49279249	Zm00001d028873_P001	+	GTG	TTC	IGAVQA	ESYFMA	0			1022.53	43.59	6.4	1	1	2	2354300	2982800	0	0	0	0	0	0	0	0	0	0	0	0	0	1	1	2	7021000	6523100
APAPETKSDAEPAAVA	P831	Zm00001d041290_P001_1	Zm00001d041290	junction	in frame	1	EP, IND, FS, SR7D, Tas, SiU	6	3	110651873	+	Zm00001d041290	Zm00001d041290_P003	110651531	Zm00001d041290_P004	+	GCT	GCT	AVAAPA	AVAAPV	0			1524.75	25.05	3.93	1	1	1	6436700	5973100	7100000	1	0	1	0	0	0	1	1	1	1862100	2816200	2294800	2	1	1	43504000	43438000
NAFADLTHDEF	P832	Zm00001d035689_P001_1	Zm00001d035689	unique	in frame	1	EP, IND, FS, SR7D, Tas, SiU	6	6	41141079	-	Zm00001d035689	Zm00001d035689_P001	41141433	Zm00001d035689_P001	-	AAC	AAG	LGLNAF	DEFKAT	0			1279.56	40.86	3.87	1	1	1	8814700	13551000	12236000	0	0	0	0	0	0	1	1	1	2865700	2704900	3201800	1	1	1	16538000	16201000
EGLLPAGGGGIRSASKA	P833	Zm00001d049916_P001_1	Zm00001d049916	junction	in frame	1	EP, IND, FS, SR7D	4	4	52465357	-	Zm00001d049916	Zm00001d049916_P001	52467329	Zm00001d049916_P005	-	GAG	GCA	GDREGL	SKAAAS	0			1540.84	43.94	9.7	0	2	0	0	0	0	0	0	0	0	0	0	1	1	0	0	0	0	3	3	2	14623000	11768000
RAAISSSTDT	P834	Zm00001d051635_P001_1	Zm00001d051635	unique	in frame	1	EP, IND, FS, SR7D	4	4	165277485	+	Zm00001d051635	Zm00001d051635_P001	165277356	Zm00001d051635_P001	+	CGC	GCC	GRLRAA	TDTARD	0			1008.5	36.25	6.34	1	0	0	0	0	0	0	0	1	0	0	0	0	0	0	0	0	0	2	1	1	0	1597700
ETERIKAVLLS	P835	Zm00001d007037_P002_1	Zm00001d007037	unique	in frame	1	IND, FS, SR7D, Tas	4	2	220618372	-	Zm00001d007037	Zm00001d007037_P002	220618744	Zm00001d007037_P002	-	GAG	GAC	VLAETE	LLSDQE	0			1258.74	27.67	6.53	1	1	1	3344000	0	3329900	0	0	0	0	0	0	0	0	0	0	0	0	1	0	0	0	0
TPISDPDSKGY	P836	Zm00001d039656_P001_1	Zm00001d039656	junction	in frame	1	EP, IND, SR7D	3	3	10863908	+	Zm00001d039656	Zm00001d039656_P001	10864156	Zm00001d039656_P005	+	ACA	TTT	RPYTPI	KGYFDL	0			1179.55	57.86	4.11	1	1	1	0	0	0	1	1	1	0	0	0	0	0	0	0	0	0	1	1	2	9306100	11139000
AIVGNAAPTAACCARLKAHPA	P837	Zm00001d038913_P001_1	Zm00001d038913	unique	in frame	1	EP, IND, SR7D, Tas	4	6	166868459	+	Zm00001d038913	Zm00001d038913_P001	166868333	Zm00001d038913_P001	+	GCC	ACC	CAPAIV	HPATCF	0			2006.04	37.31	8.83	1	1	1	16724000	16492000	15358000	1	0	1	0	0	0	1	0	0	0	0	0	0	1	1	0	117510000
YEGVILNKAQNTS	P838	Zm00001d010016_P001_1	Zm00001d010016	junction	in frame	1	IND, SR7D, SiU	3	8	95244715	+	Zm00001d010016	Zm00001d010016_P001	95242459	Zm00001d010016_P001	+	TAC	TAA	-	-	0			1436.74	34.9	6.4	0	0	0	0	0	0	1	1	1	0	0	0	1	1	1	2106400	2804900	3414600	0	0	0	0	0
LSSLTCLPAT	P839	Zm00001d023795_P006_2	Zm00001d023795	junction	out of frame	2	SR7D, IND, SiU	3	10	21202617	-	Zm00001d023795		21209421	Zm00001d023795	-	CTC	TTG	HLKLSS	PATLVI	sense	-6803	-6774	1005.53	36.81	5.92	0	0	0	0	0	0	0	0	0	0	0	0	1	1	1	0	3044400	430900	0	0	0	0	0
KDQKDVS	P840	Zm00001d005301_P002_1	Zm00001d005301	junction	in frame	1	IND, SR7D	2	2	168541318	-	Zm00001d005301	Zm00001d005301_P016	168541435	Zm00001d005301_P016	-	AAA	CCA	INPKDQ	DVSPCF	0			819.421	28.47	6.45	1	0	0	0	0	0	0	0	0	0	0	0	0	0	0	0	0	0	0	0	0	0	0
LVDKEGHVVERY	P841	Zm00001d051392_P001_1	Zm00001d051392	unique	in frame	1	IND, SR7D	2	4	156976296	+	Zm00001d051392	Zm00001d051392_P001	156972766	Zm00001d051392_P001	+	TTG	GCA	SKFLVD	ERYAPT	0			1443.76	71	5.55	0	0	0	0	0	0	0	0	0	0	0	0	0	0	0	0	0	0	1	0	0	0	0
QVQSVNLDLN	P842	Zm00001d024030_P001_1	Zm00001d024030	unique	in frame	1	EP, JLB3, IND, FS, SR7D, Tas, En8DAP, ML8, SiU	9	10	38228160	+	Zm00001d024030	Zm00001d024030_P001	38227476	Zm00001d024030_P001	+	CAG	ATC	VRPQVQ	DLNIST	0			1129.58	27.4	3.75	2	2	1	226100000	184800000	220910000	0	0	0	0	0	0	2	1	1	112150000	68452000	113720000	2	2	1	1350800000	566460000
KPVSSVV	P843	Zm00001d007042_P001_1	Zm00001d007042	junction	in frame	1	JLB3, IND, SR7D, Tas, En8DAP, ML8	6	2	220738593	+	Zm00001d007042	Zm00001d007042_P001	220741169	Zm00001d007043_P004	-	AAG	GTC	GSTKPV	SVVVSV	1			715.435	26.66	9.7	1	1	0	964470	943730	0	1	2	1	0	0	0	0	1	1	0	0	0	0	0	0	0	0
DILVDSRTGQYMNRA	P844	Zm00001d023340_P001_1	Zm00001d023340	unique	in frame	1	JLB3, IND, SR7D, En8DAP, ML8	5	10	3670129	-	Zm00001d023340	Zm00001d023340_P001	3672358	Zm00001d023340_P001	-	GAT	TAA	-	-	0			1738.85	29.98	6.44	0	0	0	0	0	0	0	0	0	0	0	0	0	0	0	0	0	0	1	1	0	0	0
ASLVSGAL	P845	Zm00001d038825_P001_1	Zm00001d038825	unique	in frame	1	EP, IND, FS, SR7D, Tas, En8DAP, ML8, SiU	8	6	165294650	-	Zm00001d038825	Zm00001d038825_P001	165294755	Zm00001d038825_P001	-	GCC	ACC	AHAASL	GALTAS	0			717.414	33.15	6.1	1	1	2	9516000	11376000	16597000	0	1	0	0	0	0	2	1	1	1172800	1326200	1446700	1	2	1	6130400	7593900
CAAAKDVFLSQ	P846	Zm00001d045213_P001_1	Zm00001d045213	junction	in frame	1	EP, IND, FS, SR7D, En8DAP, ML8	6	9	16250084	+	Zm00001d045213	Zm00001d045213_P001	16249979	Zm00001d045213_P001	+	TGC	CCC	RRLCAA	LSQPNL	0			1152.57	36.33	6.16	0	0	0	0	0	0	0	0	0	0	0	0	0	0	0	0	0	0	1	1	0	905160	1077100
KALVQSNS	P847	Zm00001d007279_P001_1	Zm00001d007279	unique	in frame	1	EP, IND, FS, SR7D, En8DAP, ML8	6	2	226693804	+	Zm00001d007279	Zm00001d007279_P001	226688546	Zm00001d007279_P001	+	AAG	ATG	KKIKAL	SNSMLA	0			846.468	29.9	9.7	0	0	0	0	0	0	1	1	0	0	0	0	0	1	0	0	0	0	0	1	1	0	1372700
VLWTESGDVGKGF	P848	Zm00001d028998_P001_1	Zm00001d028998	unique	in frame	1	EP, JLB3, IND, FS, SR7D, En8DAP, ML8	7	1	54252925	-	Zm00001d028998	Zm00001d028998_P001	54253352	Zm00001d028998_P001	-	GTG	CGC	DESVLW	KGFRCI	0			1394.7	33.16	4.18	0	0	0	0	0	0	1	3	0	0	0	0	0	1	0	0	0	0	4	1	3	35930000	18218000
FYLPGVAPSDF	P849	Zm00001d021392_P001_1	Zm00001d021392	junction	in frame	1	EP, JLB3, IND, FS, SR7D, Tas, En8DAP, SiU	8	7	150700001	-	Zm00001d021392	Zm00001d021392_P001	150700076	Zm00001d021392_P002	-	TTC	GCG	AAGFYL	SDFAKG	0			1212.59	36.4	3.75	1	2	1	5020200	5874800	5070700	1	1	1	0	0	0	1	1	1	3073600	2401700	3365700	2	2	2	10610000	3491200
AAGSNGDAGEAAAAAKPA	P850	Zm00001d029376_P001_1	Zm00001d029376	unique	in frame	1	EP, JLB3, IND, FS, SR7D, Tas, En8DAP, SiU	8	1	68218323	+	Zm00001d029376	Zm00001d029376_P001	68217814	Zm00001d029376_P001	+	GCT	CGA	GIFAAG	KPARTS	0			1499.71	64.82	4.18	2	2	1	6896900	5111800	4399000	2	1	2	0	0	0	1	1	2	20391000	30754000	46755000	3	2	2	79575000	6323300
QLELREGITGLI	P851	Zm00001d050501_P001_1	Zm00001d050501	junction	in frame	1	EP, IND, FS, SR7D, En8DAP, SiU	6	4	94345335	-	Zm00001d050501	Zm00001d050501_P001	94347233	Zm00001d050501_P012	-	CAA	AAA	FAYQLE	GLIKIV	0			1341.77	35.86	4.26	0	0	1	0	0	0	0	0	0	0	0	0	3	2	2	12593000	19207000	4032000	2	2	3	17662000	20370000
LASFNPVPRA	P852	Zm00001d029628_P001_1	Zm00001d029628	unique	in frame	1	EP, IND, FS, SR7D, En8DAP, SiU	6	1	80601195	-	Zm00001d029628	Zm00001d029628_P001	80601549	Zm00001d029628_P001	-	CTC	CAC	-	-	0			1071.59	52.32	10.55	0	0	0	0	0	0	0	0	0	0	0	0	1	0	1	62934	0	77098	2	2	2	4258600	3649800
YRLPFNL	P853	Zm00001d012693_P001_1	Zm00001d012693	junction	in frame	1	EP, IND, FS, SR7D, Tas, En8DAP	6	8	178730810	-	Zm00001d012693	Zm00001d012693_P001	178732552	Zm00001d012693_P004	-	TAC	AAC	EEFYRL	FNLNRF	0			922.514	29.67	9.35	0	1	1	0	28449000	27112000	0	0	0	0	0	0	0	0	0	0	0	0	1	1	1	8854700	10370000
ALAAPAADADPGAVGDKL	P854	Zm00001d011119_P003_1	Zm00001d011119	junction	in frame	1	EP, IND, FS, SR7D, En8DAP	5	8	139416548	-	Zm00001d011119	Zm00001d011119_P026	139416681	Zm00001d011119_P026	-	GCC	GTC	RLDALA	DKLVFE	0			1622.84	39.61	3.83	0	0	1	0	0	0	0	0	0	0	0	0	0	0	0	0	0	0	3	2	5	10724000	9259900
IKAQSSDFGSL	P855	Zm00001d015399_P001_1	Zm00001d015399	junction	in frame	1	EP, IND, FS, SR7D, En8DAP	5	5	88375669	+	Zm00001d015399	Zm00001d015399_P001	88375144	Zm00001d015399_P005	+	ATC	CTA	ERLIKA	GSLLQY	0			1152.59	43.54	6.34	0	0	0	0	0	0	0	0	0	0	0	0	0	0	0	0	0	0	1	1	1	6049900	7458800
KPWGQKSGF	P856	Zm00001d028647_P001_1	Zm00001d028647	junction	in frame	1	IND, FS, SR7D, Tas, En8DAP	5	1	41725566	-	Zm00001d028647	Zm00001d028647_P001	41725996	Zm00001d028647_P002	-	AAG	GTG	PEDKPW	SGFVRD	0			1034.54	44.14	10.81	1	1	0	4601500	4476600	0	1	0	0	0	0	0	0	0	0	0	0	0	1	0	0	0	0
KEWRTRRAWSVADRR	P857	Zm00001d024059_P001_1	Zm00001d024059	unique	in frame	1	IND, FS, SR7D, En8DAP, SiU	5	10	40718897	-	Zm00001d024059	Zm00001d024059_P001	40719014	Zm00001d024059_P001	-	AAG	ATC	-	-	0			1973.07	27.4	12.33	1	1	0	0	0	0	0	0	0	0	0	0	1	1	1	2815600	3146500	4181800	2	1	0	0	0
EAQWVIAQR	P858	Zm00001d046560_P001_1	Zm00001d046560	unique	in frame	1	EP, IND, SR7D, En8DAP	4	9	95965501	+	Zm00001d046560	Zm00001d046560_P001	95962005	Zm00001d046560_P001	+	GAG	TCG	SKREAQ	AQRSLH	0			1100.58	34.08	6.41	0	0	0	0	0	0	1	1	1	0	0	0	0	0	0	0	0	0	3	2	1	3373500	940660
KNLPVYK	P859	Zm00001d007886_P003_1	Zm00001d007886	junction	in frame	1	IND, SR7D, En8DAP, SiU	4	2	241701354	-	Zm00001d007886	Zm00001d007886_P003	241701524	Zm00001d007886_P012	-	AAA	GAG	FVDKNL	VYKEVV	0			861.519	29.44	10.25	1	0	1	0	0	0	0	0	0	0	0	0	1	1	0	9771300	17570000	0	0	0	0	0	0
AADTFKIPDEIDIAHFS	P860	Zm00001d024212_P001_1	Zm00001d024212	junction	in frame	1	IND, SR7D, En8DAP	3	10	56829074	-	Zm00001d024212	Zm00001d024212_P001	56830803	Zm00001d024212_P001	-	GCG	TGA	-	-	0			1889.93	37.15	4.06	0	0	0	0	0	0	0	0	0	0	0	0	0	0	0	0	0	0	0	1	1	0	0
AASYAAGLDSPSL	P861	Zm00001d048959_P001_1	Zm00001d048959	junction	in frame	1	IND, SR7D, En8DAP	3	4	10759959	-	Zm00001d048959	Zm00001d048959_P001	10760199	Zm00001d048959_P002	-	GCC	TTC	TDFAAS	PSLFSV	0			1222.59	38.38	3.75	0	0	0	0	0	0	0	0	0	0	0	0	0	0	0	0	0	0	0	1	0	0	0
GYGFGSGAAGAGAGAAR	P862	Zm00001d053622_P001_1	Zm00001d053622	junction	in frame	1	IND, SR7D, En8DAP	3	4	237005565	+	Zm00001d053622	Zm00001d053622_P001	237005223	Zm00001d053622_P001	+	GGC	ACT	RSRGYG	AARTTN	0			1397.66	73.02	9.35	0	0	0	0	0	0	1	0	0	0	0	0	0	0	0	0	0	0	0	0	0	0	0
ISGGKDAESAYWEL	P863	Zm00001d042282_P001_1	Zm00001d042282	junction	in frame	1	IND, SR7D, En8DAP	3	3	158688305	+	Zm00001d042282	Zm00001d042282_P002	158689014	Zm00001d042282_P004	+	ATT	GTT	KQLISG	WELVIK	0			1525.72	29.91	3.93	0	0	0	0	0	0	0	1	0	0	0	0	0	0	0	0	0	0	0	0	0	0	0
LDKHNIDF	P864	Zm00001d015399_P001_1	Zm00001d015399	junction	in frame	1	IND, SR7D, En8DAP	3	5	88374429	+	Zm00001d015399	Zm00001d015399_P001	88374257	Zm00001d015399_P003	+	TTG	GTT	EEFLDK	IDFVAH	0			1001.51	26.49	5.41	0	0	0	0	0	0	0	0	0	0	0	0	0	0	0	0	0	0	0	0	0	0	0
QVEKIVKTLNEGQ	P865	Zm00001d039865_P001_1	Zm00001d039865	junction	in frame	1	IND, SR7D, En8DAP	3	3	17164297	+	Zm00001d039865	Zm00001d039865_P001	17163602	Zm00001d039865_P002	+	CAG	GTT	TTDQVE	EGQVPP	0			1485.83	57.35	6.53	0	0	0	0	0	0	0	0	0	0	0	0	0	0	0	0	0	0	0	0	0	0	0
VALGKFDA	P866	Zm00001d034493_P001_1	Zm00001d034493	unique	in frame	1	IND, SR7D, En8DAP	3	1	294615902	-	Zm00001d034493	Zm00001d034493_P001	294613043	Zm00001d034492_P014	+	GTT	CTC	GGIVAL	FDALHI	1			820.456	31.57	6.34	0	0	0	0	0	0	0	0	0	0	0	0	1	0	0	0	0	0	0	0	0	0	0
VEKAGLADKMSHISTGGGASLEL	P867	Zm00001d015376_P001_1	Zm00001d015376	junction	in frame	1	IND, SR7D, En8DAP	3	5	87054989	+	Zm00001d015376	Zm00001d015376_P001	87052154	Zm00001d015376_P001	+	GTC	TTG	VAAVEK	LELLEG	0			2271.16	34.79	5.55	0	0	0	0	0	0	1	2	2	0	0	0	0	1	0	0	0	0	1	0	1	0	0
VQLQLQNHPAELWE	P868	Zm00001d002615_P002_1	Zm00001d002615	junction	in frame	1	IND, SR7D, En8DAP	3	2	16788533	-	Zm00001d002615	Zm00001d002615_P002	16789931	Zm00001d002615_P007	-	GTT	GAC	ASWVQL	LWEDGL	0			1704.87	25.59	4.25	0	0	0	0	0	0	0	0	0	0	0	0	0	0	0	0	0	0	0	0	0	0	0
VSTPDVVKQITS	P869	Zm00001d045448_P001_1	Zm00001d045448	junction	in frame	1	IND, SR7D, En8DAP	3	9	22517978	+	Zm00001d045448	Zm00001d045448_P001	22516241	Zm00001d045448_P001	+	GTC	ATC	IDLVST	ITSITI	0			1273.7	33.32	6.34	0	0	2	0	0	0	1	0	1	0	0	0	0	0	0	0	0	0	3	0	0	0	0
VVVNNVPLFF	P870	Zm00001d009074_P001_1	Zm00001d009074	junction	in frame	1	IND, SR7D, En8DAP	3	8	34609806	+	Zm00001d009074	Zm00001d009074_P007	34609746	Zm00001d009074_P007	+	GTA	AAT	LNLVVV	LFFNIR	0			1147.65	30.98	6.1	0	0	0	0	0	0	0	0	0	0	0	0	0	0	0	0	0	0	1	0	1	0	0
YEKSGFRYPLQ	P871	Zm00001d032570_P001_1	Zm00001d032570	junction	in frame	1	IND, SR7D, En8DAP	3	1	230854213	-	Zm00001d032570	Zm00001d032570_P001	230855156	Zm00001d032570_P002	-	TAC	ATG	AKLYEK	PLQMPY	0			1387.7	34.44	9.15	0	1	1	0	0	0	0	0	0	0	0	0	0	0	0	0	0	0	0	0	0	0	0
AELESVLSGL	P872	Zm00001d031128_P001_1	Zm00001d031128	junction	in frame	1	EP, IND, FS, SR7D, Tas, En8DAP, ML8	7	1	178800907	+	Zm00001d031128	Zm00001d031128_P001	178801404	Zm00001d031128_P003	+	GCA	AAT	AAYAEL	SGLNVL	0			1017.55	29.39	3.61	0	1	1	0	4413300	6011500	1	1	2	0	0	0	0	0	0	0	0	0	1	1	1	6218600	6910600
IRLVSAAGTGFF	P873	Zm00001d038686_P001_1	Zm00001d038686	junction	in frame	1	IND, SR7D, En8DAP, ML8	4	6	162597760	+	Zm00001d038686	Zm00001d038686_P001	162597730	Zm00001d038686_P001	+	ATC	TAC	SIFIRL	GFFYVK	0			1238.69	32.48	10.55	0	0	0	0	0	0	1	0	0	0	0	0	0	0	0	0	0	0	0	0	0	0	0
PYIRDGTL	P874	Zm00001d008377_P001_1	Zm00001d008377	unique	in frame	1	IND, SR7D, En8DAP, ML8	4	8	6768969	+	Zm00001d008377	Zm00001d008377_P001	6768030	Zm00001d008377_P001	+	CCG	GCC	WVLPYI	GTLAYV	0			934.499	27.2	6.33	1	1	0	0	0	0	0	0	0	0	0	0	0	1	1	0	0	0	1	0	0	0	0
NAGTNKAASSGTSLNTKRL	P875	Zm00001d032359_P002_1	Zm00001d032359	junction	in frame	1	EP, IND, FS, SR7D, En8DAP	5	1	223831211	-	Zm00001d032359	Zm00001d032359_P002	223831657	Zm00001d032359_P003	-	AAC	GAC	KKYNAG	KRLDDD	0			1891	88.01	11.82	1	0	0	0	0	0	1	1	1	0	0	0	2	2	2	0	0	0	1	1	2	0	11217000
VMRPGTINGMQQQ	P876	Zm00001d048833_P001_1	Zm00001d048833	junction	in frame	1	IND, FS, SR7D, Tas, En8DAP	5	4	6138330	+	Zm00001d048833	Zm00001d048833_P001	6138162	Zm00001d048833_P002	+	GTC	CAG	GQMVMR	QQQQPM	0			1459.71	33.26	10.55	1	1	1	7468300	6634700	7671500	1	1	0	0	0	0	0	1	0	0	0	0	1	0	0	0	0
STEKAVGAAAVVGSHTAKW	P877	Zm00001d049507_P001_1	Zm00001d049507	unique	in frame	1	EP, IND, FS, SR7D, En8DAP	5	4	32698050	-	Zm00001d049507	Zm00001d049507_P001	32698122	Zm00001d049507_P001	-	TCC	ATG	RGLSTE	AKWMQD	0			1869.98	53.87	9.54	0	0	0	0	0	0	1	0	0	0	0	0	0	0	0	0	0	0	4	2	2	18051000	3549200
LQLQEDVD	P878	Zm00001d009729_P001_1	Zm00001d009729	unique	in frame	1	EP, IND, SR7D, Tas, En8DAP, SiU	6	8	78103030	-	Zm00001d009729	Zm00001d009729_P001	78103075	Zm00001d009729_P001	-	CTG	AAA	IRNLQL	DVDKDM	0			959.468	43.2	3.38	1	1	1	52847000	65669000	74173000	2	2	2	0	0	0	1	2	1	256590000	333150000	324720000	1	2	1	107020000	161520000
EYADPTRPQVY	P879	Zm00001d008591_P001_1	Zm00001d008591	unique	in frame	1	EP, IND, SR7D, En8DAP, SiU	5	8	13720130	-	Zm00001d008591	Zm00001d008591_P001	13722135	Zm00001d008591_P002	-	GAG	TAC	FGYEYA	QVYYSQ	0			1338.63	29.47	4.18	0	1	0	0	0	0	0	0	0	0	0	0	1	1	2	6697100	6756400	7376900	1	1	1	16152000	17545000
PDREATLHPKNIDP	P880	Zm00001d025830_P001_1	Zm00001d025830	junction	in frame	1	IND, SR7D, Tas, En8DAP, SiU	5	10	131185877	-	Zm00001d025830	Zm00001d025830_P004	131195958	Zm00001d025830_P064	-	CCT	GAT	VCNPDR	IDPDRR	0			1602.82	25.56	5.52	1	1	1	11441000	14491000	11394000	0	0	0	0	0	0	1	3	3	4876300	10740000	4171500	1	2	1	0	0
ASLPHHVTY	P881	Zm00001d011832_P001_1	Zm00001d011832	unique	in frame	1	IND, SR7D, Tas, En8DAP	4	8	162292404	-	Zm00001d011832	Zm00001d011832_P001	162292515	Zm00001d011832_P001	-	GCC	GCC	NTDASL	VTYADG	0			1024.52	28.85	7.71	1	1	0	398210	1935000	0	0	1	1	0	0	0	0	0	0	0	0	0	1	0	0	0	0
QRNTAAVGGLLSDL	P882	Zm00001d050336_P001_1	Zm00001d050336	junction	in frame	1	JLB3, IND, SR7D, Tas, ML8, SiU	6	4	82009935	-	Zm00001d050336	Zm00001d050336_P001	82010100	Zm00001d050336_P010	-	CAG	CGC	DAYQRN	SDLRAR	0			1414.76	69.46	6.34	1	0	2	3844500	0	7375500	2	2	2	0	0	0	2	2	3	11943000	42923000	49487000	0	1	1	0	0
VVRAVVAEHREE	P883	Zm00001d033925_P001_1	Zm00001d033925	unique	in frame	1	EP, JLB3, IND, FS, SR7D, SiU	6	1	278705057	-	Zm00001d033925	Zm00001d033925_P001	278706905	Zm00001d033925_P001	-	GTC	CTG	IGDVVR	REELNR	0			1393.75	41.48	5.58	0	0	0	0	0	0	0	0	0	0	0	0	1	1	1	2773900	2887200	3688600	1	1	1	28164000	39643000
DQAQFPALA	P884	Zm00001d009740_P002_1	Zm00001d009740	junction	in frame	1	JLB3, IND, SR7D	3	8	78866844	+	Zm00001d009740	Zm00001d009740_P002	78868961	Zm00001d009741_P002	-	GAC	TAA	-	-	1			960.479	27.02	3.75	0	0	0	0	0	0	1	0	0	0	0	0	0	0	0	0	0	0	1	0	0	0	0
VGMGTASFPLVHE	P885	Zm00001d003524_P001_1	Zm00001d003524	unique	in frame	1	JLB3, IND, SR7D	3	2	46659975	-	Zm00001d003524	Zm00001d003524_P001	46660053	Zm00001d003524_P001	-	GTC	GCC	MPMVGM	VHEAVK	0			1344.66	59.19	5.36	0	1	0	0	0	0	1	2	0	0	0	0	1	1	1	0	0	0	0	0	0	0	0
VKEEAAAPAAETEA	P886	Zm00001d006010_P001_1	Zm00001d006010	unique	in frame	1	EP, IND, FS, SR7D, Tas, SiU	6	2	195229589	+	Zm00001d006010	Zm00001d006010_P001	195229118	Zm00001d006010_P001	+	GTG	GAA	AGEVKE	TEAEPA	0			1386.67	25.41	3.82	1	1	1	6477500	5589400	8724900	0	0	0	0	0	0	1	1	1	3765800	4968700	5586500	1	1	1	17262000	19001000
VVVVRHGETAWNASRVVQ	P887	Zm00001d052450_P001_1	Zm00001d052450	junction	in frame	1	EP, IND, FS, SR7D, Tas	5	4	190308356	-	Zm00001d052450	Zm00001d052450_P001	190308413	Zm00001d052450_P002	-	GTG	GGC	STEVVV	VVQGQM	0			2007.09	37.81	10.4	1	1	1	2531900	0	2819300	0	0	0	0	0	0	0	0	0	0	0	0	1	1	0	25322000	17045000
LDDVVPMEP	P888	Zm00001d003064_P001_1	Zm00001d003064	unique	in frame	1	EP, IND, FS, SR7D	4	2	30988247	-	Zm00001d003064	Zm00001d003064_P001	30989691	Zm00001d003064_P001	-	CTC	TCC	LDSLDD	MEPSDD	0			1014.48	26.25	3.38	0	0	0	0	0	0	1	1	0	0	0	0	0	0	0	0	0	0	0	1	1	0	943880
EQRNTGLSGDLAKQ	P889	Zm00001d041712_P001_1	Zm00001d041712	unique	in frame	1	IND, FS, SR7D	3	3	134639150	+	Zm00001d041712	Zm00001d041712_P001	134638829	Zm00001d041712_P001	+	GAG	AGG	RELEQR	AKQRED	0			1516.77	28.93	6.49	2	0	0	0	0	0	0	1	0	0	0	0	0	1	0	0	0	0	2	0	0	0	0
VEQEPEAPAPAAVPRMPVA	P890	Zm00001d002952_P001_1	Zm00001d002952	unique	in frame	1	IND, FS, SR7D	3	2	27986453	-	Zm00001d002952	Zm00001d002952_P001	27987968	Zm00001d002952_P001	-	GTT	TCT	FVMVEQ	PVASED	0			1959	30.19	3.98	0	0	0	0	0	0	0	0	0	0	0	0	0	0	0	0	0	0	0	0	1	0	0
DGRQVEALTQ	P891	Zm00001d004139_P001_1	Zm00001d004139	junction	in frame	1	EP, IND, SR7D, SiU	4	2	85802628	-	Zm00001d004139	Zm00001d004139_P001	85802589	Zm00001d004139_P010	-	GAT	CTC	DGEDGR	LTQLCE	0			1116.56	25.99	4.18	0	0	0	0	0	0	0	0	0	0	0	0	1	1	1	1406200	1993900	1465600	1	1	1	4019600	4344000
GVISMSAATGFPRF	P892	Zm00001d006185_P001_1	Zm00001d006185	unique	in frame	1	EP, IND, SR7D, SiU	4	2	200998564	+	Zm00001d006185	Zm00001d006185_P001	200996491	Zm00001d006185_P001	+	GGT	GAT	VKNGVI	PRFDLQ	0			1440.73	55.04	10.55	0	0	0	0	0	0	1	1	1	0	0	0	1	2	1	4000000	9083500	2922200	0	1	1	0	10031000
QIVVDAPAETLT	P893	Zm00001d005358_P001_1	Zm00001d005358	unique	in frame	1	EP, IND, SR7D, Tas	4	2	170899012	+	Zm00001d005358	Zm00001d005358_P001	170877680	Zm00001d005358_P001	+	CAG	AAT	KVNQIV	TLTNAA	0			1256.67	28.23	3.55	1	1	2	8936500	14333000	23199000	0	0	0	0	0	0	1	0	0	0	0	0	0	1	1	0	9338300
LADQLTDIVV	P894	Zm00001d007192_P001_1	Zm00001d007192	junction	in frame	1	EP, IND, SR7D	3	2	224427043	+	Zm00001d007192	Zm00001d007192_P001	224428176	Zm00001d007192_P003	+	TTG	AAT	YEGLAD	IVVNAV	0			1086.6	25.82	3.49	0	0	0	0	0	0	1	1	0	0	0	0	0	0	0	0	0	0	0	1	1	0	2961400
DPSKYGDHTSTIREAD	P895	Zm00001d042541_P002_1	Zm00001d042541	junction	in frame	1	IND, SR7D, SiU	3	3	171423694	+	Zm00001d042541	Zm00001d042541_P005	171423251	Zm00001d042541_P004	+	GAC	CTC	SSLDPS	EADLEN	0			1791.81	26.43	4.49	0	1	1	0	0	0	0	2	0	0	0	0	3	1	3	5378000	5332500	5359400	0	0	0	0	0
LTVEKTSSSPTQTTSA	P896	Zm00001d003817_P001_1	Zm00001d003817	junction	in frame	1	IND, SR7D, Tas	3	2	60753832	+	Zm00001d003817	Zm00001d003817_P001	60753286	Zm00001d003817_P021	+	CTG	GTG	EAELTV	TSAVAE	0			1637.82	33.26	6.41	0	1	1	0	2867300	4022300	0	3	0	0	0	0	0	0	0	0	0	0	1	0	0	0	0
QPRLRPPTGAAS	P897	Zm00001d001861_P001_3	Zm00001d001861	junction	out of frame	3	SR7D, IND	2	Chr2	2048754	+	Zm00001d001861		2048654	Zm00001d001861	+	CAG	CCG	AGDQPR	AASPPP	sense	99	99	1250.7	29.25	12.5	0	0	0	0	0	0	0	0	0	0	0	0	0	0	0	0	0	0	0	0	0	0	0
FVMLLGSCT	P898	Zm00001d048019_P002_1	Zm00001d048019	unique	in frame	1	IND, SR7D	2	9	148172902	+	Zm00001d048019	Zm00001d048019_P002	148172986	Zm00001d048019_P004	+	TTT	ATA	FFFFVM	SCTISV	0			970.474	39.19	5.92	0	0	0	0	0	0	0	0	0	0	0	0	0	0	0	0	0	0	0	0	0	0	0
GAALVSPEHRYY	P899	Zm00001d032472_P001_1	Zm00001d032472	junction	in frame	1	IND, SR7D	2	1	227858313	-	Zm00001d032472	Zm00001d032472_P001	227856104	Zm00001d032472_P003	-	GGT	GGA	KKFGAA	RYYGKS	0			1362.68	35.63	7.54	0	1	0	0	0	0	0	0	0	0	0	0	0	0	0	0	0	0	0	1	0	0	0
GDAAIAADQAGAHVISHAFPHTYG	P900	Zm00001d051629_P002_1	Zm00001d051629	junction	in frame	1	IND, SR7D	2	4	165083542	-	Zm00001d051629	Zm00001d051629_P002	165084421	Zm00001d051629_P008	-	GGT	CAG	VEYGDA	TYGQPL	0			2377.13	25.05	6.2	0	0	0	0	0	0	0	0	0	0	0	0	0	0	0	0	0	0	0	2	0	0	0
IRTSASPVATIVFL	P901	Zm00001d052104_P001_1	Zm00001d052104	unique	in frame	1	IND, SR7D	2	4	179684388	-	Zm00001d052104	Zm00001d052104_P001	179685804	Zm00001d052104_P001	-	ATC	GGC	KRYIRT	VFLGTV	0			1474.86	39.48	10.55	1	0	0	0	0	0	0	0	1	0	0	0	0	0	0	0	0	0	0	0	0	0	0
KSFVSEYPIESIE	P902	Zm00001d045431_P001_1	Zm00001d045431	junction	in frame	1	IND, SR7D	2	9	21926774	+	Zm00001d045431	Zm00001d045431_P001	21927220	Zm00001d045431_P003	+	AAG	GAC	DLYKSF	SIEDPF	0			1527.76	45.64	3.98	0	0	0	0	0	0	0	0	0	0	0	0	0	0	0	0	0	0	0	0	0	0	0
LAYFNHGGILPY	P903	Zm00001d049409_P001_1	Zm00001d049409	junction	in frame	1	IND, SR7D	2	4	29647905	+	Zm00001d049409	Zm00001d049409_P015	29645761	Zm00001d049409_P018	+	CTG	GTC	EVELAY	LPYVIR	0			1364.7	34.37	7.53	0	0	0	0	0	0	0	0	0	0	0	0	0	0	0	0	0	0	0	0	0	0	0
LLKIATGGA	P904	Zm00001d011778_P001_1	Zm00001d011778	unique	in frame	1	IND, SR7D	2	8	161412995	-	Zm00001d011778	Zm00001d011778_P001	161413429	Zm00001d011778_P001	-	CTC	GCC	ACLLLK	GGAAIG	0			843.53	40.43	9.7	0	0	0	0	0	0	2	2	2	0	0	0	0	0	1	0	0	0	0	0	0	0	0
PRRTSGTL	P905	Zm00001d024497_P001_2	Zm00001d024497	unique	out of frame	2	SR7D, Em20DAP	2	Chr10	74155480	-	Zm00001d024497		74159100	Zm00001d024497	-	CCG	CGC	AGCPRR	GTLRRR	sense	-3619	1576	887.506	27.22	12.5	0	0	0	0	0	0	0	1	0	0	0	0	0	0	0	0	0	0	0	0	0	0	0
QLSLVGLGWVPVEC	P906	Zm00001d031281_P001_2	Zm00001d031281	unique	out of frame	2	SR7D, Em20DAP	2	Chr1	184924879	-	Zm00001d031281		184926172	Zm00001d031281	-	CAG	GGC	MLTQLS	VECGLI	sense	-1292	496	1499.79	26.8	3.85	0	0	0	0	0	0	0	0	0	0	0	0	0	0	0	0	0	0	0	0	0	0	0
KDCPVLRVCCLLWT	P907	Zm00001d033912_P001_2	Zm00001d033912	junction	out of frame	2	SR7D	1	Chr1	278376693	+	Zm00001d033912		278373877	Zm00001d033912	+	AAG	CGT	SCQKDC	LWTRPI	sense	2815	-2620	1648.84	26.5	8.05	0	0	0	0	0	0	0	0	0	0	0	0	0	0	0	0	0	0	0	0	0	0	0
PSERTAGDKSPR	P908	Zm00001d041773_P001_2	Zm00001d041773	junction	out of frame	2	SR7D, FS	2	Chr3	137021706	+	Zm00001d041773		137017318	Zm00001d041773	+	CCC	AAG	SPSPSE	SPRKSR	sense	4387	-859	1300.66	25.24	9.69	0	0	0	0	0	0	0	0	0	0	0	0	0	0	0	0	0	0	1	0	0	0	0
DAGVQAAAGPEP	P909	Zm00001d021661_P001_3	Zm00001d021661	junction	out of frame	3	EP, SR7D	2	Chr7	159418920	-	Zm00001d021661		159420277	Zm00001d021661	-	GAT	CAC	HVPDAG	PEPHGA	sense	-1356	-1321	1082.51	25.66	3.55	0	0	1	0	0	0	0	0	0	0	0	0	0	1	0	0	0	0	0	1	1	0	3063700
LLETRLLLL	P910	Zm00001d008619_P001_2	Zm00001d008619	junction	out of frame	2	SR7D, En8DAP, Em20DAP	3	Chr8	14788152	-	Zm00001d008619		14790046	Zm00001d008619	-	TTG	TGT	DASLLE	LLLCLR	sense	-1893	-1867	1083.71	45.95	6.41	0	0	0	0	0	0	0	0	0	0	0	0	0	0	0	0	0	0	0	0	0	0	0
VRAVRQPDSAQSGVQP	P911	Zm00001d005252_P001_3	Zm00001d005252	unique	out of frame	3	SR7D, Em20DAP	2	Chr2	165865808	+	Zm00001d005252		165864515	Zm00001d005252	+	GTT	CCT	PHAVRA	VQPPCR	sense	1292	1292	1694.89	35.42	10.4	0	0	0	0	0	0	0	0	0	0	0	0	0	0	0	0	0	0	0	0	0	0	0
KGLEVNTSLQL	P912	Zm00001d024973_P001_2	Zm00001d024973	junction	out of frame	2	SR7D, Em20DAP, GP	3	Chr10	97676946	+	Zm00001d024973		97673568	Zm00001d024973	+	AAA	TTG	KHMKGL	LQLLFQ	sense	3377	3377	1201.68	27.55	6.41	0	0	0	0	0	0	1	1	1	130270000	119050000	117270000	0	0	0	0	0	0	0	0	0	0	0
TRSAARSASCLPR	P913	Zm00001d024927_P001_2	Zm00001d024927	junction	out of frame	2	SR7D, ML8, En8DAP, FS, GP, VM19D	6	Chr10	95365522	-	Zm00001d024927		95366568	Zm00001d024927	-	ACT	CCA	SGWTRS	LPRPEP	sense	-1045	-1007	1375.72	29.74	12.2	0	0	0	0	0	0	2	3	2	20956000	28119000	21720000	0	2	1	0	0	0	1	2	1	0	0
LSLLTTSTDYQLGLIQMH	P914	Zm00001d048635_P001_2	Zm00001d048635	unique	out of frame	2	SR7D, En8DAP	2	Chr4	1864826	-	Zm00001d048635		1867128	Zm00001d048635	-	TTG	TAG	-	-	sense	-2301	1340	2034.06	29.83	5.29	1	0	0	0	0	0	0	0	0	0	0	0	0	0	0	0	0	0	1	0	0	0	0
CLAAAARRR	P915	Zm00001d024538_P001_2	Zm00001d024538	unique	out of frame	2	SR7D	1	Chr10	77078723	-	Zm00001d024538		77079341	Zm00001d024538	-	TGT	ATG	SPRCLA	RRRMSS	sense	-617	334	987.563	27.86	12.2	0	0	0	0	0	0	0	0	0	0	0	0	0	0	0	0	0	0	0	0	0	0	0
PLFPSKT	P916	Zm00001d012313_P001_2	Zm00001d012313	unique	out of frame	2	SR7D	1	Chr8	172256641	-	Zm00001d012313		172257134	Zm00001d012313	-	CCA	TGC	-	-	sense	-492	-472	789.451	31	9.7	0	0	0	0	0	0	0	0	0	0	0	0	0	0	0	0	0	0	0	0	0	0	0
AGTSLLLPRPSR	P917	Zm00001d035486_P001_2	Zm00001d035486	unique	out of frame	2	SR7D	1	Chr6	28935494	+	Zm00001d035486		28935061	Zm00001d035486	+	GCC	CCG	CSAAGT	PSRPRT	sense	432	432	1267.75	36.44	12.5	0	0	0	0	0	0	1	0	0	0	0	0	0	0	0	0	0	0	0	0	0	0	0
GRDVINLDAIKEPR	P918	Zm00001d003438_P001_2	Zm00001d003438	unique	out of frame	2	SR7D	1	Chr2	44458632	-	Zm00001d003438		44459430	Zm00001d003438	-	GGC	GCA	MEVGRD	EPRAAL	sense	-797	-756	1595.89	28.62	6.56	0	0	0	0	0	0	0	0	0	0	0	0	0	0	0	0	0	0	0	0	0	0	0
AGAGTGAPPPPPPPPRPP	P919	Zm00001d042932_P001_3	Zm00001d042932	unique	out of frame	3	SR7D	1	Chr3	184469889	+	Zm00001d042932		184468612	Zm00001d042932	+	GCA	CCC	AARAGA	RPPPAP	sense	1276	1276	1630.87	36.44	10.55	0	0	0	0	0	0	0	0	0	0	0	0	0	0	0	0	0	0	0	0	0	0	0
AAIGFGLSKDAF	P920	Zm00001d051664_P001_1	Zm00001d051664	unique	in frame	1	JLB3, FS, SR7D, En8DAP, ML8, SiU	6	4	166090519	-	Zm00001d051664	Zm00001d051664_P001	166091595	Zm00001d051664_P001	-	GCT	ACT	AEMAAI	DAFTSL	0			1196.63	29.76	6.34	0	0	0	0	0	0	0	0	0	0	0	0	1	2	2	2173100	5324200	2533900	0	0	0	0	0
NKAGAAESEEDVM	P921	Zm00001d008241_P001_1	Zm00001d008241	unique	in frame	1	JLB3, FS, SR7D, Tas, En8DAP, ML8, SiU	7	8	2344584	-	Zm00001d008241	Zm00001d008241_P001	2344857	Zm00001d008241_P001	-	AAT	CTA	TGNNKA	DVMLRV	0			1350.58	69.5	3.78	1	1	2	12940000	12679000	14891000	0	0	0	0	0	0	0	1	1	0	1106500	1150100	0	0	1	0	0
KLEGRAGGF	P922	Zm00001d050861_P001_1	Zm00001d050861	unique	in frame	1	JLB3, FS, SR7D, Tas, En8DAP, ML8, SiU	7	4	127298250	+	Zm00001d050861	Zm00001d050861_P001	127298106	Zm00001d050861_P001	+	AAG	GTC	LLSKLE	GGFVVG	0			934.51	33.6	9.7	1	1	1	0	4101500	3172000	2	1	0	0	0	0	1	0	1	1708500	0	1387000	0	1	0	0	0
AAGLAVRF	P923	Zm00001d031253_P001_1	Zm00001d031253	unique	in frame	1	JLB3, SR7D, En8DAP, ML8	4	1	183891722	-	Zm00001d031253	Zm00001d031253_P001	183891995	Zm00001d031253_P001	-	GCC	CTC	LSLAAG	VRFLVP	0			804.473	39.3	10.55	0	0	0	0	0	0	0	0	0	0	0	0	0	0	0	0	0	0	0	1	0	0	0
ITHSVPFAEINKA	P924	Zm00001d033931_P001_1	Zm00001d033931	junction	in frame	1	JLB3, SR7D, En8DAP, ML8	4	1	278821762	-	Zm00001d033931	Zm00001d033931_P001	278823273	Zm00001d033931_P006	-	ATC	TTC	EKFITH	NKAFDL	0			1426.77	27.15	7.55	1	0	0	0	0	0	1	1	2	0	0	0	0	0	1	0	0	0	0	0	0	0	0
KAAIVYDNENSG	P925	Zm00001d031058_P001_1	Zm00001d031058	junction	in frame	1	JLB3, SR7D, En8DAP, ML8	4	1	175151874	+	Zm00001d031058	Zm00001d031058_P001	175151922	Zm00001d031058_P005	+	AAA	GTC	AGFKAA	NSGVLV	0			1280.61	27.49	4.18	0	0	0	0	0	0	1	0	0	0	0	0	0	1	0	0	0	0	1	1	1	0	0
DRILSQQGEMATKG	P926	Zm00001d053718_P001_1	Zm00001d053718	junction	in frame	1	FS, SR7D, En8DAP, ML8	4	4	239807618	-	Zm00001d053718	Zm00001d053718_P001	239812789	Zm00001d053718_P006	-	GAT	TAG	-	-	0			1533.77	53.88	6.49	1	0	1	0	0	0	1	0	0	0	0	0	0	0	1	0	0	0	0	0	0	0	0
ADEAHALLSSGHGY	P927	Zm00001d053862_P001_1	Zm00001d053862	junction	in frame	1	SR7D, En8DAP, ML8	3	4	242523366	-	Zm00001d053862	Zm00001d053862_P001	242523537	Zm00001d053862_P002	-	GCT	GTG	TIDADE	HGYVDV	0			1427.65	37.74	5.3	0	0	0	0	0	0	0	0	0	0	0	0	0	0	0	0	0	0	0	3	0	0	0
ALLDAAKYTKH	P928	Zm00001d023699_P001_1	Zm00001d023699	unique	in frame	1	SR7D, En8DAP, ML8	3	10	16082493	+	Zm00001d023699	Zm00001d023699_P001	16081523	Zm00001d023699_P001	+	GCC	TGC	EADALL	TKHCEE	0			1230.68	42.19	9.26	0	0	0	0	0	0	0	0	0	0	0	0	0	0	0	0	0	0	0	0	0	0	0
ATSAANFARAY	P929	Zm00001d023713_P001_1	Zm00001d023713	unique	in frame	1	SR7D, En8DAP, ML8	3	10	16577916	+	Zm00001d023713	Zm00001d023713_P001	16577552	Zm00001d023713_P001	+	GCC	ACA	KRMATS	RAYTVE	0			1142.56	31.66	9.35	0	0	0	0	0	0	0	0	0	0	0	0	0	0	0	0	0	0	0	0	0	0	0
DTIDVSNLNRQFL	P930	Zm00001d008256_P001_1	Zm00001d008256	junction	in frame	1	SR7D, En8DAP, ML8	3	8	3194216	+	Zm00001d008256	Zm00001d008256_P001	3193885	Zm00001d008256_P001	+	GAC	TTC	IDMDTI	QFLFRV	0			1534.79	27.96	4.11	0	0	0	0	0	0	1	4	3	0	0	0	0	0	2	0	0	0	0	0	1	0	0
KSLSGLVGNDLRSPEK	P931	Zm00001d053886_P001_1	Zm00001d053886	junction	in frame	1	SR7D, En8DAP, ML8	3	4	242976822	+	Zm00001d053886	Zm00001d053886_P001	242976627	Zm00001d053886_P006	+	AAG	CAA	SFLKSL	PEKQTR	0			1699.93	27.05	9.53	0	0	0	0	0	0	0	1	1	0	0	0	0	0	0	0	0	0	0	1	0	0	0
VSFALVLGM	P932	Zm00001d034313_P001_1	Zm00001d034313	junction	in frame	1	SR7D, En8DAP, ML8	3	1	288969076	-	Zm00001d034313	Zm00001d034313_P003	288969455	Zm00001d034313_P003	-	GTT	GTT	LTIVSF	LGMVVQ	0			936.522	27.38	6.1	1	0	0	0	0	0	0	0	0	0	0	0	1	0	0	0	0	0	0	0	0	0	0
YLQRHIATL	P933	Zm00001d041173_P001_1	Zm00001d041173	unique	in frame	1	SR7D, En8DAP, ML8	3	3	102056465	+	Zm00001d041173	Zm00001d041173_P001	102052661	Zm00001d041173_P001	+	TAC	AAG	RVHYLQ	ATLKES	0			1114.64	34.06	9.35	0	0	0	0	0	0	0	0	1	0	0	0	0	0	0	0	0	0	0	0	2	0	0
SLTAVNNAMVATLE	P934	Zm00001d053848_P001_1	Zm00001d053848	unique	in frame	1	EP, FS, SR7D, En8DAP, ML8	5	4	242180211	-	Zm00001d053848	Zm00001d053848_P001	242180739	Zm00001d053848_P001	-	AGC	GTG	RGLSLT	TLEVIH	0			1433.73	30.01	3.85	0	0	0	0	0	0	0	1	0	0	0	0	1	0	0	0	0	0	1	2	1	5264700	5803000
KTVGAQLN	P935	Zm00001d015469_P001_1	Zm00001d015469	junction	in frame	1	SR7D, En8DAP, ML8, SiU	4	5	91979854	+	Zm00001d015469	Zm00001d015469_P001	91983347	Zm00001d015470_P001	-	AAA	GAT	NAEKTV	QLNDAE	1			830.473	25.3	9.7	0	1	0	0	0	0	0	0	0	0	0	0	1	1	1	4022200	4402200	5401600	1	0	0	0	0
VEDIKSIPADTSF	P936	Zm00001d034531_P001_1	Zm00001d034531	junction	in frame	1	SR7D, En8DAP, ML8, SiU	4	1	295753729	+	Zm00001d034531	Zm00001d034531_P004	295752720	Zm00001d034531_P003	+	GTT	GGT	VEDVED	TSFGGE	0			1421.72	35.59	3.88	0	0	0	0	0	0	0	1	2	0	0	0	1	1	2	591630	888260	3441100	0	0	0	0	0
APGVLAPDATAVRAPVMPY	P937	Zm00001d028194_P002_1	Zm00001d028194	junction	in frame	1	SR7D, En8DAP, ML8	3	1	25926060	-	Zm00001d028194	Zm00001d028194_P002	25926162	Zm00001d028194_P006	-	GCG	GAC	VAAAPG	MPYDRI	0			1896	25.84	6.33	0	1	0	0	0	0	2	0	0	0	0	0	0	0	0	0	0	0	0	0	0	0	0
DLEELQRQLDALNAS	P938	Zm00001d016559_P001_1	Zm00001d016559	junction	in frame	1	SR7D, En8DAP, ML8	3	5	167480657	+	Zm00001d016559	Zm00001d016559_P001	167476807	Zm00001d016559_P004	+	GAT	TAG	-	-	0			1714.86	28.95	3.74	0	0	0	0	0	0	0	0	1	0	0	0	0	0	0	0	0	0	0	0	1	0	0
LPTDKVLVE	P939	Zm00001d025047_P001_1	Zm00001d025047	unique	in frame	1	SR7D, En8DAP, ML8	3	10	101526552	-	Zm00001d025047	Zm00001d025047_P001	101527885	Zm00001d025047_P001	-	CTC	GAT	LLKLPT	LVEDPE	0			1013.59	30.64	4.18	0	0	0	0	0	0	0	0	0	0	0	0	0	0	0	0	0	0	0	1	0	0	0
NEAVNAIMNNLAGKSY	P940	Zm00001d006573_P001_1	Zm00001d006573	junction	in frame	1	SR7D, En8DAP, ML8	3	2	211262321	+	Zm00001d006573	Zm00001d006573_P002	211262159	Zm00001d006573_P059	+	AAT	GTT	FQMNEA	KSYVAD	0			1708.83	45.27	6.4	0	0	0	0	0	0	0	0	0	0	0	0	0	0	0	0	0	0	0	1	0	0	0
VGVAAKTDVHD	P941	Zm00001d027832_P001_1	Zm00001d027832	unique	in frame	1	EP, JLB3, FS, SR7D, En8DAP	5	1	14653511	-	Zm00001d027832	Zm00001d027832_P001	14653598	Zm00001d027832_P001	-	GTG	GTC	AAAVGV	VHDVAE	0			1111.57	62.52	5.41	0	0	0	0	0	0	1	0	0	0	0	0	1	0	0	0	0	0	1	3	2	7697700	6049000
VPAPSKSL	P942	Zm00001d046014_P001_1	Zm00001d046014	unique	in frame	1	JLB3, FS, SR7D, Tas, En8DAP	5	9	54568660	+	Zm00001d046014	Zm00001d046014_P001	54568465	Zm00001d046014_P001	+	GTG	CTT	TARVPA	KSLLVR	0			798.472	38.08	9.7	1	1	0	239960	217050	0	1	1	1	0	0	0	0	0	0	0	0	0	0	0	1	0	0
CVCRSGEVVF	P943	Zm00001d052933_P001_1	Zm00001d052933	unique	in frame	1	JLB3, FS, SR7D, En8DAP	4	4	205276650	-	Zm00001d052933	Zm00001d052933_P001	205277832	Zm00001d052933_P001	-	TGT	GTG	PIECVC	VVFVPN	0			1098.51	39.1	6.14	0	0	0	0	0	0	0	1	1	0	0	0	0	0	0	0	0	0	0	0	0	0	0
KPFLMPIED	P944	Zm00001d034856_P002_1	Zm00001d034856	junction	in frame	1	EP, JLB3, SR7D, En8DAP, SiU	5	1	303906951	-	Zm00001d034856	Zm00001d034856_P005	303906999	Zm00001d034856_P005	-	AAG	GTG	QLDKPF	IEDVFS	0			1089.56	30.57	4.18	0	1	1	0	0	0	0	0	0	0	0	0	1	0	1	145210	0	239800	0	1	1	0	1537700
VPVNGATASDAGRSEIQ	P945	Zm00001d011119_P001_1	Zm00001d011119	junction	in frame	1	JLB3, SR7D, Tas, En8DAP	4	8	139413233	-	Zm00001d011119	Zm00001d011119_P009	139413587	Zm00001d011119_P009	-	GTT	GAA	VTEVPV	EIQEQS	0			1671.83	85.9	4.18	1	1	1	8067100	5492400	8198500	3	2	1	0	0	0	0	0	0	0	0	0	0	0	0	0	0
IPLETSVKE	P946	Zm00001d015956_P001_1	Zm00001d015956	junction	in frame	1	JLB3, SR7D, En8DAP	3	5	134171980	+	Zm00001d015956	Zm00001d015956_P001	134167166	Zm00001d015956_P003	+	ATT	ACC	IELIPL	VKETIE	0			1015.57	34.24	4.26	1	1	1	0	0	0	2	1	1	0	0	0	1	0	0	0	0	0	0	0	0	0	0
LPTDIVVADKF	P947	Zm00001d015376_P001_1	Zm00001d015376	junction	in frame	1	JLB3, SR7D, En8DAP	3	5	87054364	+	Zm00001d015376	Zm00001d015376_P001	87052154	Zm00001d015376_P001	+	CTT	GCA	SLLLPT	DKFAAD	0			1217.68	47.14	4.11	0	0	1	0	0	0	0	0	0	0	0	0	0	0	0	0	0	0	0	0	0	0	0
VEKTVQYL	P948	Zm00001d012221_P001_1	Zm00001d012221	unique	in frame	1	JLB3, SR7D, En8DAP	3	8	170367800	-	Zm00001d012221	Zm00001d012221_P001	170368334	Zm00001d012221_P001	-	GTC	ATC	MRMVEK	QYLIGS	0			979.546	31.81	6.4	0	1	0	0	0	0	1	1	0	0	0	0	0	0	0	0	0	0	0	0	0	0	0
QPVSVAIEASGRNF	P949	Zm00001d011787_P001_1	Zm00001d011787	unique	in frame	1	EP, JLB3, FS, SR7D, En8DAP	5	8	161554025	-	Zm00001d011787	Zm00001d011787_P001	161554910	Zm00001d011787_P001	-	CAG	CAG	LAQQPV	RNFQFY	0			1474.76	54.05	6.41	0	0	0	0	0	0	1	0	0	0	0	0	0	0	0	0	0	0	1	2	2	12954000	18683000
PVLVSAHNNETVR	P950	Zm00001d011138_P001_1	Zm00001d011138	junction	in frame	1	JLB3, FS, SR7D, En8DAP	4	8	140117915	-	Zm00001d011138	Zm00001d011138_P001	140118161	Zm00001d011138_P008	-	CCT	GAG	ISEPVL	TVREVA	0			1435.77	50.11	7.55	0	0	1	0	0	0	1	0	0	0	0	0	0	1	0	0	0	0	0	0	0	0	0
VNNVGTNIRKPTTEF	P951	Zm00001d028575_P001_1	Zm00001d028575	unique	in frame	1	JLB3, FS, SR7D, En8DAP	4	1	39564428	-	Zm00001d028575	Zm00001d028575_P001	39569138	Zm00001d028575_P001	-	GTA	ACT	NILVNN	TEFTAE	0			1689.89	41.81	9.7	0	0	0	0	0	0	1	0	0	0	0	0	0	0	0	0	0	0	0	1	0	0	0
VVGPVYDRF	P952	Zm00001d010855_P001_1	Zm00001d010855	junction	in frame	1	JLB3, SR7D, En8DAP, SiU	4	8	130580445	+	Zm00001d010855	Zm00001d010855_P001	130580121	Zm00001d010855_P001	+	GTC	CAC	VKAVVG	DRFHAV	0			1051.56	42.99	6.33	0	0	0	0	0	0	0	0	0	0	0	0	1	1	1	1492500	0	1534400	0	0	1	0	0
KQQIAKDHPAA	P953	Zm00001d009741_P001_1	Zm00001d009741	junction	in frame	1	JLB3, SR7D, En8DAP	3	8	78868544	-	Zm00001d009741	Zm00001d009741_P001	78868961	Zm00001d009741_P002	-	AAG	GCG	GYVKQQ	PAAARP	0			1206.66	37.52	9.54	0	0	0	0	0	0	1	0	0	0	0	0	0	0	0	0	0	0	0	0	1	0	0
LDILQDLHGED	P954	Zm00001d012702_P001_1	Zm00001d012702	junction	in frame	1	JLB3, SR7D, En8DAP	3	8	178935610	+	Zm00001d012702	Zm00001d012702_P001	178935487	Zm00001d012702_P001	+	CTC	ATC	DRFLDI	GEDIRE	0			1267.62	59.97	3.7	1	0	0	0	0	0	1	1	2	0	0	0	0	0	0	0	0	0	0	0	1	0	0
VLEAVGATVVGL	P955	Zm00001d016128_P002_1	Zm00001d016128	unique	in frame	1	JLB3, SR7D, En8DAP	3	5	145733978	+	Zm00001d016128	Zm00001d016128_P002	145732199	Zm00001d016128_P001	+	GTC	GCG	VGDVLE	VGLAKH	0			1127.67	30.85	3.85	1	1	0	0	0	0	1	2	2	0	0	0	0	0	0	0	0	0	1	0	0	0	0
VPVACGPRL	P956	Zm00001d047077_P001_3	Zm00001d047077	unique	out of frame	3	SR7D, En8DAP	2	Chr9	117527662	+	Zm00001d047077		117527633	Zm00001d047077	+	GTT	CAA	LDVVPV	PRLQAP	sense	28	28	911.513	29.82	8.55	0	0	0	0	0	0	0	0	0	0	0	0	0	0	1	0	0	0	1	0	0	0	0
LKLDPAPGLF	P957	Zm00001d052618_P001_1	Zm00001d052618	unique	in frame	1	EP, FS, SR7D, En8DAP	4	4	195016862	-	Zm00001d052618	Zm00001d052618_P001	195017105	Zm00001d052618_P001	-	CTC	GCC	GRFLKL	GLFAVT	0			1070.62	27.54	6.34	0	0	1	0	0	0	0	1	0	0	0	0	0	0	0	0	0	0	1	2	1	24400000	24962000
GIASNPHLKSKDGEQGSLN	P958	Zm00001d044222_P002_1	Zm00001d044222	junction	in frame	1	EP, FS, SR7D, Tas, En8DAP	5	3	222370968	+	Zm00001d044222	Zm00001d044222_P002	222362704	Zm00001d044222_P030	+	GGA	GGG	PENGIA	SLNGTL	0			1951.98	25.57	7.55	1	1	1	7995600	4266400	13732000	0	0	0	0	0	0	1	1	0	0	0	0	1	1	2	5492600	0
PAVLGQAIDPIAQL	P959	Zm00001d040665_P001_1	Zm00001d040665	junction	in frame	1	EP, FS, SR7D, Tas, En8DAP	5	3	57045884	+	Zm00001d040665	Zm00001d040665_P001	57045926	Zm00001d040665_P013	+	CCA	ATG	LALPAV	AQLMET	0			1405.8	40.93	3.75	2	3	7	7003500	0	11386000	0	2	0	0	0	0	0	0	3	0	0	0	19	14	11	17617000	14149000
VATFPLKMYN	P960	Zm00001d005347_P001_1	Zm00001d005347	unique	in frame	1	EP, FS, SR7D, En8DAP	4	2	170387639	-	Zm00001d005347	Zm00001d005347_P001	170387618	Zm00001d005347_P002	-	GTG	GAG	IGDVAT	MYNELR	0			1183.62	29.62	9.3	0	0	0	0	0	0	1	1	2	0	0	0	0	1	0	0	0	0	1	0	2	541490	0
DGRTKAVDVTGPDGSF	P961	Zm00001d053908_P001_1	Zm00001d053908	unique	in frame	1	FS, SR7D, En8DAP	3	4	243423002	-	Zm00001d053908	Zm00001d053908_P001	243423185	Zm00001d053908_P001	-	GAC	GTC	EGDDGR	GSFVRG	0			1621.78	39.27	4.31	0	0	0	0	0	0	0	0	0	0	0	0	0	0	0	0	0	0	1	0	0	0	0
GVEAGGQRRKELHLNSP	P962	Zm00001d013012_P001_1	Zm00001d013012	junction	in frame	1	FS, SR7D, En8DAP	3	5	3198437	+	Zm00001d013012	Zm00001d013012_P001	3198365	Zm00001d013012_P005	+	GGC	GAA	DDTGVE	NSPEMK	0			1847.98	26.2	9.69	0	0	0	0	0	0	1	1	1	0	0	0	0	0	0	0	0	0	1	0	0	0	0
IVLDPAAGISARLY	P963	Zm00001d005909_P001_1	Zm00001d005909	unique	in frame	1	FS, SR7D, En8DAP	3	2	192448902	+	Zm00001d005909	Zm00001d005909_P001	192448650	Zm00001d005909_P001	+	ATC	CTA	SKDIVL	RLYLPA	0			1458.83	54.52	6.33	0	0	0	0	0	0	1	1	0	0	0	0	0	0	0	0	0	0	0	0	0	0	0
IVVTNDGNAILRE	P964	Zm00001d028183_P001_1	Zm00001d028183	junction	in frame	1	FS, SR7D, En8DAP	3	1	25730598	-	Zm00001d028183	Zm00001d028183_P001	25731528	Zm00001d028183_P005	-	ATT	ATA	SGGIVV	LREIDI	0			1413.77	82.05	4.18	0	0	0	0	0	0	0	0	0	0	0	0	0	0	0	0	0	0	1	0	0	0	0
KAVADDAPPAPGAPV	P965	Zm00001d052564_P001_1	Zm00001d052564	unique	in frame	1	FS, SR7D, En8DAP	3	4	193275215	-	Zm00001d052564	Zm00001d052564_P001	193275656	Zm00001d052564_P001	-	AAG	ATG	NEYKAV	APVMVR	0			1375.72	27.65	4.11	1	0	0	0	0	0	0	0	0	0	0	0	0	0	0	0	0	0	0	1	0	0	0
LQFGGFKERL	P966	Zm00001d038085_P001_1	Zm00001d038085	junction	in frame	1	FS, SR7D, En8DAP	3	6	147225631	+	Zm00001d038085	Zm00001d038085_P002	147225163	Zm00001d038085_P001	+	CTG	CTC	RWLLQF	ERLLAD	0			1194.66	36.04	9.7	0	0	0	0	0	0	0	0	0	0	0	0	0	0	0	0	0	0	0	0	2	0	0
VSAAKLRI	P967	Zm00001d041624_P001_1	Zm00001d041624	unique	in frame	1	FS, SR7D, En8DAP	3	3	129826103	+	Zm00001d041624	Zm00001d041624_P001	129822383	Zm00001d041624_P001	+	GTT	GAG	LGIVSA	LRIEVM	0			857.557	28.14	11.65	0	0	0	0	0	0	0	1	0	0	0	0	0	0	0	0	0	0	0	1	0	0	0
QITGSTVSG	P968	Zm00001d012690_P001_1	Zm00001d012690	junction	in frame	1	EP, FS, SR7D, En8DAP	4	8	178705239	+	Zm00001d012690	Zm00001d012690_P001	178704102	Zm00001d012690_P003	+	CAA	GCT	RLPQIT	VSGATL	0			849.431	39.71	6.1	0	0	0	0	0	0	0	1	0	0	0	0	0	0	0	0	0	0	2	1	1	1878400	2282600
IAKAITLPGQGEIMDM	P969	Zm00001d031891_P001_1	Zm00001d031891	junction	in frame	1	EP, FS, SR7D, En8DAP	4	1	205439393	+	Zm00001d031891	Zm00001d031891_P002	205438959	Zm00001d031891_P010	+	ATT	ATG	KEFIAK	MDMMEV	0			1687.88	36.15	4.18	0	1	0	0	0	0	0	0	0	0	0	0	0	2	0	0	0	0	2	1	0	6187000	3582300
IESIRSEPKLGQTVQEL	P970	Zm00001d032282_P001_1	Zm00001d032282	junction	in frame	1	EP, FS, SR7D, En8DAP	4	1	220251144	+	Zm00001d032282	Zm00001d032282_P001	220235644	Zm00001d032282_P001	+	ATC	CTG	ARWIES	QELLQA	0			1927.05	30.19	4.48	0	0	0	0	0	0	2	2	0	0	0	0	0	0	0	0	0	0	0	1	1	0	7665100
AINSETSGNYRTFL	P971	Zm00001d005713_P001_1	Zm00001d005713	junction	in frame	1	FS, SR7D, En8DAP, SiU	4	2	184334815	+	Zm00001d005713	Zm00001d005713_P001	184337431	Zm00001d005714_P001	-	GCT	CTT	LAEAIN	TFLLSL	1			1572.77	66.38	6.4	1	0	0	0	0	0	2	4	2	0	0	0	2	2	2	6092500	8133800	909490	1	0	0	0	0
VGGIAAAVARKK	P972	Zm00001d009978_P001_1	Zm00001d009978	unique	in frame	1	FS, SR7D, En8DAP, SiU	4	8	93232394	+	Zm00001d009978	Zm00001d009978_P001	93224960	Zm00001d009978_P001	+	GTT	TGA	-	-	0			1140.72	47.46	11.82	0	1	1	0	0	0	1	1	1	0	0	0	1	1	1	846830	509080	802450	1	0	1	0	0
PGIALGLAN	P973	Zm00001d033152_P001_1	Zm00001d033152	unique	in frame	1	FS, SR7D, En8DAP, SiU	4	1	252203275	+	Zm00001d033152	Zm00001d033152_P001	252201827	Zm00001d033152_P001	+	CCT	ATG	RICPGI	LANMEL	0			825.483	45.44	6.1	0	0	0	0	0	0	0	0	0	0	0	0	0	1	1	0	5160900	4255000	0	0	0	0	0
SVFVNSYGTGTIPDKE	P974	Zm00001d040697_P001_1	Zm00001d040697	unique	in frame	1	FS, SR7D, Tas, En8DAP	4	3	58920432	-	Zm00001d040697	Zm00001d040697_P001	58921386	Zm00001d040697_P001	-	TCC	ATC	EPLSVF	DKEILK	0			1713.83	48.19	4.18	1	1	1	1972700	1865500	2469500	0	3	1	0	0	0	0	0	0	0	0	0	1	1	1	0	0
ALFGRMSDRT	P975	Zm00001d044904_P001_1	Zm00001d044904	unique	in frame	1	FS, SR7D, En8DAP	3	9	6852215	+	Zm00001d044904	Zm00001d044904_P001	6851924	Zm00001d044904_P001	+	GCG	CCG	DAGALF	DRTPAS	0			1153.58	29.56	10.4	0	0	0	0	0	0	0	0	0	0	0	0	0	0	0	0	0	0	0	0	0	0	0
IFVAGSGSGGTVSGVGKY	P976	Zm00001d045327_P001_1	Zm00001d045327	unique	in frame	1	FS, SR7D, En8DAP	3	9	19068639	+	Zm00001d045327	Zm00001d045327_P001	19067513	Zm00001d045327_P001	+	ATA	CTC	KVDIFV	GKYLKT	0			1642.84	33.5	9.3	0	0	0	0	0	0	2	1	0	0	0	0	0	0	0	0	0	0	0	0	0	0	0
IPSLQKPPGPPQNF	P977	Zm00001d005281_P001_1	Zm00001d005281	junction	in frame	1	FS, SR7D, En8DAP	3	2	167641227	+	Zm00001d005281	Zm00001d005281_P001	167641389	Zm00001d005281_P007	+	ATC	GCT	GQQIPS	QNFAVQ	0			1519.83	33.4	9.7	0	0	0	0	0	0	0	0	0	0	0	0	0	0	2	0	0	0	2	0	1	0	0
IRVDGSDDETVLRF	P978	Zm00001d019265_P001_1	Zm00001d019265	junction	in frame	1	FS, SR7D, En8DAP	3	7	24772097	-	Zm00001d019265	Zm00001d019265_P001	24772759	Zm00001d019265_P002	-	ATC	ATC	RDLIRV	LRFITR	0			1621.82	48.53	4.06	0	0	1	0	0	0	1	1	1	0	0	0	1	0	0	0	0	0	0	0	1	0	0
NTVSRTVDAGFNSQHGVTL	P979	Zm00001d010371_P001_1	Zm00001d010371	unique	in frame	1	FS, SR7D, En8DAP	3	8	111651645	-	Zm00001d010371	Zm00001d010371_P001	111652278	Zm00001d010371_P001	-	AAC	ACC	LRFNTV	VTLTVT	0			2002.99	37.15	7.55	0	0	0	0	0	0	0	1	0	0	0	0	0	0	1	0	0	0	0	1	0	0	0
RALGKLNWPSE	P980	Zm00001d012504_P001_1	Zm00001d012504	junction	in frame	1	FS, SR7D, En8DAP	3	8	175573482	+	Zm00001d012504	Zm00001d012504_P001	175572636	Zm00001d012504_P001	+	AGG	TAT	TTFRAL	PSEYED	0			1270.69	33.56	9.7	0	0	0	0	0	0	0	0	0	0	0	0	0	0	0	0	0	0	0	0	0	0	0
RALLPEGTPLEF	P981	Zm00001d042451_P002_1	Zm00001d042451	junction	in frame	1	FS, SR7D, En8DAP	3	3	168259750	+	Zm00001d042451	Zm00001d042451_P002	168254052	Zm00001d042451_P005	+	CGT	CAG	NTYRAL	LEFQRI	0			1342.74	41.78	4.26	1	1	0	0	0	0	0	0	0	0	0	0	0	0	0	0	0	0	0	1	1	0	0
SFLKSESISASK	P982	Zm00001d039105_P001_1	Zm00001d039105	junction	in frame	1	FS, SR7D, En8DAP	3	6	170119847	+	Zm00001d039105	Zm00001d039105_P001	170116566	Zm00001d039105_P005	+	AGC	TGT	SERSFL	ASKCIG	0			1283.68	77.85	9.54	0	0	0	0	0	0	2	2	2	0	0	0	0	0	0	0	0	0	0	0	0	0	0
VGVSEETTTGVKRLYQ	P983	Zm00001d049239_P001_1	Zm00001d049239	junction	in frame	1	FS, SR7D, En8DAP	3	4	22372449	+	Zm00001d049239	Zm00001d049239_P001	22371852	Zm00001d049239_P001	+	GTC	ATG	ERLVGV	LYQMQE	0			1766.93	49.67	6.53	2	0	1	0	0	0	1	3	1	0	0	0	1	1	1	0	0	0	0	0	2	0	0
VVTGKVTSPFTFY	P984	Zm00001d015613_P001_1	Zm00001d015613	junction	in frame	1	FS, SR7D, En8DAP	3	5	101140934	+	Zm00001d015613	Zm00001d015613_P001	101139180	Zm00001d015613_P001	+	GTT	GCA	FSTVVT	TFYATA	0			1445.77	40.11	9.3	0	0	0	0	0	0	1	0	0	0	0	0	0	0	0	0	0	0	0	1	0	0	0
PSELKAIASEG	P985	Zm00001d045381_P001_1	Zm00001d045381	unique	in frame	1	EP, SR7D, Tas, En8DAP	4	9	20215772	+	Zm00001d045381	Zm00001d045381_P001	20210465	Zm00001d045381_P001	+	CCA	GTA	KPEPSE	SEGVIT	0			1101.58	40.16	4.26	2	1	1	739030	232490	265060	0	0	0	0	0	0	0	0	1	0	0	0	2	1	1	1590200	3264400
LVDYIISGPVVAM	P986	Zm00001d029968_P001_1	Zm00001d029968	unique	in frame	1	EP, SR7D, En8DAP	3	1	96902384	-	Zm00001d029968	Zm00001d029968_P001	96902927	Zm00001d029968_P001	-	CTC	GTC	FQGLVD	VAMVWE	0			1376.75	28.36	3.75	0	0	0	0	0	0	2	2	2	0	0	0	0	0	0	0	0	0	1	1	2	611130	346710
LVKRIGEATALE	P987	Zm00001d034015_P001_1	Zm00001d034015	junction	in frame	1	EP, SR7D, En8DAP	3	1	281229487	+	Zm00001d034015	Zm00001d034015_P001	281228827	Zm00001d034015_P001	+	CTC	GTT	DPDLVK	ALEVRA	0			1299.76	30.56	6.53	0	0	0	0	0	0	0	0	0	0	0	0	0	0	0	0	0	0	1	1	1	1248600	1076000
FLGLSPSSGL	P988	Zm00001d018281_P001_1	Zm00001d018281	unique	in frame	1	EP, SR7D, Tas, En8DAP	4	5	217840375	+	Zm00001d018281	Zm00001d018281_P001	217840006	Zm00001d018281_P001	+	TTC	CTC	TPSFLG	SGLLPR	0			977.53	35.47	6.1	2	1	1	47237000	36223000	51241000	0	0	0	0	0	0	0	1	0	0	0	0	1	1	0	136500000	232050000
DGGGSTFRFPGFY	P989	Zm00001d017707_P001_1	Zm00001d017707	junction	in frame	1	EP, SR7D, En8DAP	3	5	204745894	+	Zm00001d017707	Zm00001d017707_P001	204745807	Zm00001d017707_P001	+	GAC	TCC	AHADGG	GFYSSA	0			1407.63	55.06	6.33	0	0	0	0	0	0	0	0	0	0	0	0	0	0	0	0	0	0	1	1	1	4576600	5903800
DIKGFLLPAK	P990	Zm00001d049042_P001_1	Zm00001d049042	unique	in frame	1	EP, SR7D, En8DAP	3	4	13683060	-	Zm00001d049042	Zm00001d049042_P001	13688007	Zm00001d049042_P001	-	GAC	TAA	-	-	0			1101.67	30.83	9.54	0	0	0	0	0	0	1	1	1	0	0	0	0	0	0	0	0	0	0	1	2	0	4719000
FQIPDPSKPSGTVA	P991	Zm00001d050123_P001_1	Zm00001d050123	unique	in frame	1	EP, SR7D, En8DAP	3	4	67486969	-	Zm00001d050123	Zm00001d050123_P001	67489234	Zm00001d050123_P001	-	TTC	GCT	YAIFQI	TVAAVV	0			1443.75	27.05	6.34	0	0	0	0	0	0	0	0	0	0	0	0	1	1	0	0	0	0	2	0	1	6226000	0
GKMYHDMSTAGGLVAVALAHA	P992	Zm00001d013956_P003_1	Zm00001d013956	unique	in frame	1	EP, SR7D, En8DAP	3	5	26132292	+	Zm00001d013956	Zm00001d013956_P003	26132413	Zm00001d013956_P004	+	GGG	CTG	LSLGKM	AHALAL	0			2100.04	43.71	7.7	0	0	0	0	0	0	1	0	2	0	0	0	1	0	0	0	0	0	2	2	0	4432700	11377000
IHVKSGLTAM	P993	Zm00001d027625_P001_1	Zm00001d027625	junction	in frame	1	EP, SR7D, En8DAP	3	1	9351875	-	Zm00001d027625	Zm00001d027625_P002	9352887	Zm00001d027625_P002	-	ATC	GTG	IMGIHV	TAMVYR	0			1056.59	39.26	9.7	0	0	0	0	0	0	0	0	0	0	0	0	0	0	0	0	0	0	0	1	1	0	532420
QRQFQGKTVLLGVDDMD	P994	Zm00001d012748_P001_1	Zm00001d012748	junction	in frame	1	EP, SR7D, En8DAP	3	8	179666015	+	Zm00001d012748	Zm00001d012748_P001	179665661	Zm00001d012748_P021	+	CAA	ATC	SELQRQ	DMDIFK	0			1949.97	25.32	4.31	1	0	1	0	0	0	1	1	2	0	0	0	0	0	0	0	0	0	3	0	1	6234100	0
TLAALIEL	P995	Zm00001d027384_P001_1	Zm00001d027384	unique	in frame	1	EP, SR7D, En8DAP	3	1	4115108	+	Zm00001d027384	Zm00001d027384_P001	4115081	Zm00001d027384_P001	+	ACC	TCT	GEETLA	IELSRT	0			843.519	37.12	3.85	0	0	0	0	0	0	0	0	0	0	0	0	1	0	0	0	0	0	1	1	0	230650	1009400
GASALVKVAVF	P996	Zm00001d005485_P001_1	Zm00001d005485	unique	in frame	1	SR7D, Tas, En8DAP, SiU	4	2	175612788	-	Zm00001d005485	Zm00001d005485_P001	175612830	Zm00001d005485_P001	-	GGG	GGC	PPPGAS	AVFGGA	0			1061.64	30.58	9.7	3	1	3	6962900	4973200	13677000	2	1	2	0	0	0	4	5	4	30951000	35157000	33497000	3	1	2	0	0
GVTTTTAVPEK	P997	Zm00001d014249_P001_1	Zm00001d014249	unique	in frame	1	SR7D, En8DAP, SiU	3	5	38005749	+	Zm00001d014249	Zm00001d014249_P001	38005266	Zm00001d014249_P001	+	GGG	GCC	PGKGVT	PEKAGT	0			1103.59	28.67	6.41	0	0	0	0	0	0	1	4	1	0	0	0	1	2	1	2787100	3182800	2947800	2	0	0	0	0
APEVKAPKIEEASQSGDRIFA	P998	Zm00001d053580_P001_1	Zm00001d053580	junction	in frame	1	SR7D, En8DAP, SiU	3	4	235229239	-	Zm00001d053580	Zm00001d053580_P004	235229879	Zm00001d053580_P006	-	GCT	AGC	LTQAPE	IFASPL	0			2243.17	27.97	4.59	0	0	0	0	0	0	0	0	1	0	0	0	0	2	1	0	1197200	883650	1	1	0	0	0
GISHEHPGTF	P999	Zm00001d038570_P003_1	Zm00001d038570	junction	in frame	1	SR7D, En8DAP, SiU	3	6	160131097	+	Zm00001d038570	Zm00001d038570_P007	160129135	Zm00001d038570_P015	+	GGC	ATA	YSFGIS	GTFILS	0			1081.51	27.95	6.5	0	1	0	0	0	0	0	0	1	0	0	0	1	1	0	1899800	2509700	0	0	0	0	0	0
LTADDAGVGTGSFKE	P1000	Zm00001d042664_P001_1	Zm00001d042664	junction	in frame	1	SR7D, En8DAP, SiU	3	3	175920024	-	Zm00001d042664	Zm00001d042664_P001	175920180	Zm00001d042664_P002	-	CTC	GAA	EAELTA	FKEESN	0			1467.7	34.82	3.88	0	0	1	0	0	0	1	1	2	0	0	0	1	0	1	3096500	0	3030200	0	0	0	0	0
VDVTGITKGKGFA	P1001	Zm00001d008360_P001_1	Zm00001d008360	unique	in frame	1	SR7D, En8DAP, SiU	3	8	6301313	-	Zm00001d008360	Zm00001d008360_P001	6303469	Zm00001d008360_P001	-	GTT	GGT	GQFVDV	GFAGVM	0			1292.72	41.74	9.54	0	0	0	0	0	0	0	0	0	0	0	0	1	1	0	718920	1076500	0	0	0	1	0	0
EGNTIGYET	P1002	Zm00001d045294_P005_1	Zm00001d045294	unique	in frame	1	SR7D, Tas, En8DAP	3	9	18092538	+	Zm00001d045294	Zm00001d045294_P005	18087866	Zm00001d045294_P007	+	GAA	AAC	REEEGN	YETNRS	0			983.432	29.68	3.61	2	2	2	20915000	17190000	23961000	2	2	2	0	0	0	0	0	0	0	0	0	0	0	1	0	0
IDTSSPDPLYHV	P1003	Zm00001d015431_P001_1	Zm00001d015431	unique	in frame	1	SR7D, Tas, En8DAP	3	5	89677827	+	Zm00001d015431	Zm00001d015431_P001	89677689	Zm00001d015431_P001	+	ATC	TGC	EKYIDT	YHVCIG	0			1343.65	68.48	4.11	1	1	1	9975800	12340000	13415000	0	0	0	0	0	0	0	0	0	0	0	0	0	0	1	0	0
NGGLEFSFGSK	P1004	Zm00001d013124_P001_1	Zm00001d013124	unique	in frame	1	SR7D, Tas, En8DAP	3	5	5150106	+	Zm00001d013124	Zm00001d013124_P001	5150016	Zm00001d013124_P001	+	AAC	GCG	RLLNGG	GSKAAT	0			1142.55	53.3	6.41	1	1	1	5311800	5403700	2966700	0	0	0	0	0	0	0	0	0	0	0	0	0	0	0	0	0
AGAQKNVGPSGVTIAIVRKD	P1005	Zm00001d027727_P001_1	Zm00001d027727	unique	in frame	1	SR7D, Tas, En8DAP	3	1	12331296	+	Zm00001d027727	Zm00001d027727_P001	12330534	Zm00001d027727_P001	+	GCC	CTC	VIYAGA	RKDLIG	0			1981.12	53.49	10.79	1	1	0	8996600	14610000	0	1	1	1	0	0	0	0	0	0	0	0	0	0	0	0	0	0
AALKRANVDPAL	P1006	Zm00001d031212_P001_1	Zm00001d031212	junction	in frame	1	SR7D, En8DAP	2	1	182380285	+	Zm00001d031212	Zm00001d031212_P001	182380723	Zm00001d031212_P003	+	GCT	GTG	AIEAAL	PALVQE	0			1238.72	29.17	9.7	0	0	0	0	0	0	0	0	1	0	0	0	0	0	0	0	0	0	0	0	0	0	0
ADELIKNAAY	P1007	Zm00001d012103_P001_1	Zm00001d012103	unique	in frame	1	SR7D, En8DAP	2	8	168306041	-	Zm00001d012103	Zm00001d012103_P001	168306065	Zm00001d012103_P001	-	GCG	ATC	GKYADE	AAYIGT	0			1107.57	50.92	4.18	0	0	0	0	0	0	2	2	2	0	0	0	0	0	0	0	0	0	0	0	0	0	0
ADLFDKAANSFKL	P1008	Zm00001d049982_P002_1	Zm00001d049982	junction	in frame	1	SR7D, En8DAP	2	4	56872269	-	Zm00001d049982	Zm00001d049982_P002	56872365	Zm00001d049982_P009	-	GCC	GCC	EDAADL	FKLAKN	0			1439.75	36.32	6.45	0	0	0	0	0	0	0	0	1	0	0	0	1	1	0	0	0	0	0	0	0	0	0
AEHLQPEILSHY	P1009	Zm00001d028511_P001_1	Zm00001d028511	junction	in frame	1	SR7D, En8DAP	2	1	37585698	-	Zm00001d028511	Zm00001d028511_P001	37586400	Zm00001d028511_P057	-	GCT	GCG	GQFAEH	SHYASV	0			1436.72	39.71	5.33	0	0	0	0	0	0	0	0	0	0	0	0	0	0	2	0	0	0	0	0	0	0	0
AEKLAAVRSSEGGTSLDAADKV	P1010	Zm00001d007067_P002_1	Zm00001d007067	junction	in frame	1	SR7D, En8DAP	2	2	221307751	-	Zm00001d007067	Zm00001d007067_P002	221310495	Zm00001d007067_P002	-	GCT	TGA	-	-	0			2175.13	30.82	4.54	0	0	0	0	0	0	0	0	0	0	0	0	0	0	0	0	0	0	0	1	1	0	0
AFEGAPKLPSSF	P1011	Zm00001d045394_P001_1	Zm00001d045394	unique	in frame	1	SR7D, En8DAP	2	9	20531823	+	Zm00001d045394	Zm00001d045394_P001	20532973	Zm00001d045395_P001	+	GCT	TCA	SSWAFE	SSFSNL	0			1250.64	50.53	6.41	0	0	0	0	0	0	0	0	0	0	0	0	0	0	0	0	0	0	0	0	0	0	0
AGITFTGDHAKNKKQAEK	P1012	Zm00001d032679_P001_1	Zm00001d032679	unique	in frame	1	SR7D, En8DAP	2	1	233904650	+	Zm00001d032679	Zm00001d032679_P001	233901192	Zm00001d032679_P001	+	GCT	AAT	VELAGI	AEKNAA	0			1944.03	25.81	10.33	0	0	0	0	0	0	1	1	0	0	0	0	0	0	0	0	0	0	0	0	0	0	0
AGRHPHDVQSVP	P1013	Zm00001d008591_P001_1	Zm00001d008591	junction	in frame	1	SR7D, En8DAP	2	8	13721361	-	Zm00001d008591	Zm00001d008591_P001	13722135	Zm00001d008591_P002	-	GCC	GAC	AAGAGR	SVPDSP	0			1299.66	30.14	7.71	0	1	2	0	0	0	3	6	5	0	0	0	0	1	0	0	0	0	0	0	0	0	0
AKLTDEIGQKVQIVGDDL	P1014	Zm00001d045431_P001_1	Zm00001d045431	junction	in frame	1	SR7D, En8DAP	2	9	21926846	+	Zm00001d045431	Zm00001d045431_P001	21927220	Zm00001d045431_P003	+	GCC	CTC	STYAKL	DDLLVT	0			1942.05	46.11	4.06	1	0	0	0	0	0	0	0	0	0	0	0	0	0	0	0	0	0	0	0	0	0	0
AKNIVEPAQQATR	P1015	Zm00001d005238_P001_1	Zm00001d005238	unique	in frame	1	SR7D, En8DAP	2	2	165157579	+	Zm00001d005238	Zm00001d005238_P001	165155569	Zm00001d005238_P005	+	GCA	TGA	-	-	0			1425.78	35.54	9.7	0	0	0	0	0	0	1	0	0	0	0	0	0	0	0	0	0	0	1	0	0	0	0
ALSVEKTSSGREY	P1016	Zm00001d049239_P001_1	Zm00001d049239	junction	in frame	1	SR7D, En8DAP	2	4	22371855	+	Zm00001d049239	Zm00001d049239_P001	22371852	Zm00001d049239_P001	+	GCG	AAG	-	-	0			1426.72	37.36	6.53	0	1	0	0	0	0	0	0	0	0	0	0	0	0	0	0	0	0	0	0	0	0	0
ANLASEAERM	P1017	Zm00001d021050_P002_1	Zm00001d021050	unique	in frame	1	SR7D, En8DAP	2	7	141292226	-	Zm00001d021050	Zm00001d021050_P002	141292271	Zm00001d021050_P002	-	GCC	GTC	SDFANL	ERMVRL	0			1091.51	67.36	4.26	0	0	0	0	0	0	0	0	0	0	0	0	0	0	0	0	0	0	0	0	0	0	0
APADSYGCAACGAPLNLSAAH	P1018	Zm00001d027550_P001_1	Zm00001d027550	unique	in frame	1	SR7D, En8DAP	2	1	8055753	+	Zm00001d027550	Zm00001d027550_P001	8055744	Zm00001d027550_P001	+	GCG	CTG	MASAPA	AAHLYP	0			1959.87	30.75	5.29	0	0	1	0	0	0	1	1	0	0	0	0	0	0	0	0	0	0	0	0	1	0	0
APAKLIDGKL	P1019	Zm00001d053900_P001_1	Zm00001d053900	junction	in frame	1	SR7D, En8DAP	2	4	243351962	-	Zm00001d053900	Zm00001d053900_P002	243352484	Zm00001d053900_P002	-	GCG	GTG	SADAPA	GKLVAK	0			1025.64	29.26	9.54	0	0	0	0	0	0	0	0	0	0	0	0	0	0	0	0	0	0	0	0	0	0	0
ASAIRHAEIAE	P1020	Zm00001d032398_P001_1	Zm00001d032398	unique	in frame	1	SR7D, En8DAP	2	1	225370001	+	Zm00001d032398	Zm00001d032398_P001	225366813	Zm00001d032398_P001	+	GCA	TTG	IGKASA	IAELDK	0			1167.61	32.38	5.49	0	0	0	0	0	0	0	0	0	0	0	0	0	0	0	0	0	0	0	1	0	0	0
ASKIAVSTAQKF	P1021	Zm00001d029065_P001_1	Zm00001d029065	unique	in frame	1	SR7D, En8DAP	2	1	56920644	+	Zm00001d029065	Zm00001d029065_P001	56919006	Zm00001d029065_P001	+	GCA	TCA	PKEASK	QKFSED	0			1250.71	35.64	10.81	0	0	0	0	0	0	0	1	0	0	0	0	0	0	0	0	0	0	1	0	0	0	0
AVAAPVAAADSSAAAAPKEEE	P1022	Zm00001d049619_P001_1	Zm00001d049619	junction	in frame	1	SR7D, En8DAP	2	4	37785921	+	Zm00001d049619	Zm00001d049619_P001	37785543	Zm00001d049619_P001	+	GCT	AAG	SKFAVA	EEEKAP	0			1925.95	37.3	3.78	0	0	0	0	0	0	0	0	1	0	0	0	0	0	0	0	0	0	0	0	0	0	0
AVASIGAAKLSL	P1023	Zm00001d035597_P001_1	Zm00001d035597	unique	in frame	1	SR7D, En8DAP	2	6	35984406	+	Zm00001d035597	Zm00001d035597_P001	35984307	Zm00001d035597_P001	+	GCC	GCC	PMLAVA	LSLAAG	0			1100.67	44.88	9.7	0	0	1	0	0	0	0	0	0	0	0	0	0	0	0	0	0	0	0	0	0	0	0
AVLAIGNDDRLNL	P1024	Zm00001d053857_P001_1	Zm00001d053857	junction	in frame	1	SR7D, En8DAP	2	4	242296814	-	Zm00001d053857	Zm00001d053857_P005	242295313	Zm00001d053857_P006	-	GCT	ATT	VVDAVL	LNLIGI	0			1383.76	50.07	4.11	0	0	0	0	0	0	0	0	0	0	0	0	0	0	0	0	0	0	0	0	0	0	0
AVLGSEVADHW	P1025	Zm00001d035054_P001_1	Zm00001d035054	junction	in frame	1	SR7D, En8DAP	2	6	3286059	-	Zm00001d035054	Zm00001d035054_P001	3286570	Zm00001d035054_P004	-	GCC	TAC	ITGAVL	DHWYQL	0			1183.57	63.22	4.18	0	0	0	0	0	0	0	0	0	0	0	0	0	0	0	0	0	0	1	0	0	0	0
DAAAISYQLTPASRLL	P1026	Zm00001d049179_P001_1	Zm00001d049179	junction	in frame	1	SR7D, En8DAP	2	4	19409721	+	Zm00001d049179	Zm00001d049179_P001	19409430	Zm00001d049179_P001	+	GAC	GTC	KADDAA	RLLVSS	0			1689.92	60.19	6.33	0	0	1	0	0	0	0	0	0	0	0	0	0	0	0	0	0	0	0	1	1	0	0
DKVIESEVTHPQMAGSKGSR	P1027	Zm00001d032387_P001_1	Zm00001d032387	unique	in frame	1	SR7D, En8DAP	2	1	225072865	+	Zm00001d032387	Zm00001d032387_P001	225072691	Zm00001d032387_P001	+	GAC	TGC	HLMDKV	GSRCAM	0			2156.08	31.81	7.55	0	0	0	0	0	0	1	2	2	0	0	0	0	0	0	0	0	0	0	0	0	0	0
DLVFARAK	P1028	Zm00001d007213_P001_1	Zm00001d007213	junction	in frame	1	SR7D, En8DAP	2	2	224819826	+	Zm00001d007213	Zm00001d007213_P001	224819451	Zm00001d007213_P005	+	GAT	TAG	-	-	0			919.536	33.47	9.7	0	0	0	0	0	0	0	0	0	0	0	0	0	0	0	0	0	0	0	0	0	0	0
DTVSNPLRTQAGSASPGE	P1029	Zm00001d039770_P001_1	Zm00001d039770	unique	in frame	1	SR7D, En8DAP	2	3	14343162	+	Zm00001d039770	Zm00001d039770_P001	14342781	Zm00001d039770_P001	+	GAC	TTC	SQFDTV	PGEFPL	0			1786.86	26.94	4.18	1	0	0	0	0	0	0	2	0	0	0	0	0	0	0	0	0	0	1	1	0	0	0
EAISVAEPKF	P1030	Zm00001d033551_P002_1	Zm00001d033551	junction	in frame	1	SR7D, En8DAP	2	1	266961463	+	Zm00001d033551	Zm00001d033551_P002	266958428	Zm00001d033551_P047	+	GAA	ATT	TREEAI	PKFIED	0			1090.58	40.16	4.26	0	0	1	0	0	0	1	1	1	0	0	0	0	0	0	0	0	0	0	0	0	0	0
FAKKGSEQKSLDTF	P1031	Zm00001d053923_P001_1	Zm00001d053923	junction	in frame	1	SR7D, En8DAP	2	4	243657111	-	Zm00001d053923	Zm00001d053923_P001	243658819	Zm00001d053923_P002	-	TTT	ATT	TELFAK	DTFIPK	0			1585.82	36.52	9.44	1	0	0	0	0	0	0	0	0	0	0	0	0	0	0	0	0	0	0	0	0	0	0
FETSGDPQRPVET	P1032	Zm00001d042210_P001_1	Zm00001d042210	unique	in frame	1	SR7D, En8DAP	2	3	156117887	+	Zm00001d042210	Zm00001d042210_P001	156117346	Zm00001d042210_P001	+	TTC	TTT	DCEFET	VETFRF	0			1462.68	25.68	3.93	0	0	0	0	0	0	0	0	0	0	0	0	0	0	0	0	0	0	0	0	0	0	0
FIDASTIPRVVTF	P1033	Zm00001d049099_P001_1	Zm00001d049099	junction	in frame	1	SR7D, En8DAP	2	4	15976584	-	Zm00001d049099	Zm00001d049099_P001	15976590	Zm00001d049099_P001	-	TTT	GAC	-	-	0			1465.8	30.05	6.34	0	0	0	0	0	0	1	0	0	0	0	0	0	0	0	0	0	0	0	0	0	0	0
GFVPNGARSY	P1034	Zm00001d029654_P001_1	Zm00001d029654	junction	in frame	1	SR7D, En8DAP	2	1	81615892	-	Zm00001d029654	Zm00001d029654_P001	81614918	Zm00001d029654_P006	-	GGT	TAC	EKYGFV	RSYYTN	0			1067.53	45.02	9.35	0	0	0	0	0	0	1	1	1	0	0	0	0	0	0	0	0	0	0	0	0	0	0
GSLRQPLFQQD	P1035	Zm00001d032308_P002_1	Zm00001d032308	unique	in frame	1	SR7D, En8DAP	2	1	221570564	+	Zm00001d032308	Zm00001d032308_P002	221568149	Zm00001d032308_P001	+	GGA	ACG	VNAGSL	QQDTEA	0			1288.66	27.76	6.34	0	0	0	0	0	0	0	0	0	0	0	0	0	0	0	0	0	0	0	0	0	0	0
GVVAAKVADETTKPAIQED	P1036	Zm00001d041670_P001_1	Zm00001d041670	unique	in frame	1	SR7D, En8DAP	2	3	132769233	+	Zm00001d041670	Zm00001d041670_P001	132769221	Zm00001d041670_P001	+	GGA	GGC	DSEGVV	QEDGAE	0			1942.01	59.73	4.11	0	0	0	0	0	0	0	1	1	0	0	0	0	1	0	0	0	0	0	0	0	0	0
IATPIDNSPFIVSSSRDKSL	P1037	Zm00001d038923_P001_1	Zm00001d038923	unique	in frame	1	SR7D, En8DAP	2	6	167106228	+	Zm00001d038923	Zm00001d038923_P001	167106159	Zm00001d038923_P001	+	ATC	CTG	VTAIAT	KSLLVW	0			2147.13	25.24	6.45	0	0	0	0	0	0	0	0	0	0	0	0	0	0	0	0	0	0	0	1	0	0	0
IEGKYGSLPPAHASLLTAHL	P1038	Zm00001d032239_P001_1	Zm00001d032239	unique	in frame	1	SR7D, En8DAP	2	1	218500779	+	Zm00001d032239	Zm00001d032239_P001	218500368	Zm00001d032239_P001	+	ATC	GCG	SKYIEG	AHLARM	0			2075.13	40.53	7.7	0	0	0	0	0	0	0	0	0	0	0	0	0	0	0	0	0	0	1	0	0	0	0
ILDTGILPSHPSF	P1039	Zm00001d029686_P001_1	Zm00001d029686	unique	in frame	1	SR7D, En8DAP	2	1	82712833	-	Zm00001d029686	Zm00001d029686_P001	82713262	Zm00001d029686_P001	-	ATC	GGC	VIGILD	PSFGDD	0			1396.75	49.95	5.29	0	0	0	0	0	0	1	1	1	0	0	0	0	0	0	0	0	0	0	0	0	0	0
IPKPETSGLGLEDNEE	P1040	Zm00001d049830_P001_1	Zm00001d049830	junction	in frame	1	SR7D, En8DAP	2	4	46816239	+	Zm00001d049830	Zm00001d049830_P001	46815104	Zm00001d049830_P004	+	ATC	GAG	SQMIPK	NEEEEV	0			1727.83	35.56	3.67	0	2	0	0	0	0	3	1	4	0	0	0	1	0	0	0	0	0	0	1	0	0	0
IQVLPVGSPVTL	P1041	Zm00001d035681_P001_1	Zm00001d035681	junction	in frame	1	SR7D, En8DAP	2	6	40868177	+	Zm00001d035681	Zm00001d035681_P001	40868045	Zm00001d035681_P002	+	ATC	GAC	NAYIQV	VTLDLR	0			1222.74	32.14	6.1	0	0	0	0	0	0	0	0	0	0	0	0	0	0	0	0	0	0	0	0	0	0	0
IRQIVGDKF	P1042	Zm00001d004125_P001_1	Zm00001d004125	junction	in frame	1	SR7D, En8DAP	2	2	84509250	+	Zm00001d004125	Zm00001d004125_P001	84507501	Zm00001d004125_P017	+	ATA	ACG	AKEIRQ	DKFTHQ	0			1075.63	33.31	9.7	0	0	0	0	0	0	0	0	0	0	0	0	0	0	0	0	0	0	0	0	0	0	0
ISETALVAEVHRL	P1043	Zm00001d010867_P001_1	Zm00001d010867	junction	in frame	1	SR7D, En8DAP	2	8	131313124	+	Zm00001d010867	Zm00001d010867_P004	131312803	Zm00001d010867_P001	+	ATC	AAC	PEDISE	HRLNAD	0			1437.81	53.22	5.49	0	0	0	0	0	0	0	0	0	0	0	0	0	0	0	0	0	0	0	0	0	0	0
KARSLETGMKL	P1044	Zm00001d005179_P001_1	Zm00001d005179	unique	in frame	1	SR7D, En8DAP	2	2	162701351	+	Zm00001d005179	Zm00001d005179_P001	162701249	Zm00001d005179_P001	+	AAA	CAC	LPAKAR	MKLHIS	0			1233.7	31.82	10.79	0	0	0	0	0	0	0	1	0	0	0	0	0	0	0	0	0	0	0	0	0	0	0
KLASQLTLETPAPDQ	P1045	Zm00001d011835_P001_1	Zm00001d011835	junction	in frame	1	SR7D, En8DAP	2	8	162309438	-	Zm00001d011835	Zm00001d011835_P001	162312248	Zm00001d011835_P005	-	AAA	TTA	NLDKLA	PDQLGC	0			1611.86	25.2	4.18	0	0	0	0	0	0	0	0	0	0	0	0	0	1	0	0	0	0	0	0	0	0	0
LADACAMAFAAVAAEVR	P1046	Zm00001d009710_P001_1	Zm00001d009710	unique	in frame	1	SR7D, En8DAP	2	8	77060325	+	Zm00001d009710	Zm00001d009710_P001	77060226	Zm00001d009710_P001	+	CTC	GCC	CRLLAD	EVRAHL	0			1679.82	29.89	4.18	0	2	0	0	0	0	2	2	2	0	0	0	0	0	0	0	0	0	0	0	0	0	0
LANAYLHPIFRL	P1047	Zm00001d030133_P002_1	Zm00001d030133	junction	in frame	1	SR7D, En8DAP	2	1	108283449	-	Zm00001d030133	Zm00001d030133_P002	108284660	Zm00001d030133_P001	-	CTG	TTC	ESFLAN	FRLFEE	0			1427.82	41.24	9.35	0	1	0	0	0	0	0	0	0	0	0	0	0	0	0	0	0	0	0	0	0	0	0
LARARANLAF	P1048	Zm00001d033053_P001_1	Zm00001d033053	unique	in frame	1	SR7D, En8DAP	2	1	248744114	+	Zm00001d033053	Zm00001d033053_P001	248744039	Zm00001d033053_P001	+	CTT	CAG	RSLLAR	LAFQSV	0			1102.65	30.65	12.5	0	0	0	0	0	0	0	0	0	0	0	0	0	0	0	0	0	0	0	0	0	0	0
LEMNQHQSAVEF	P1049	Zm00001d027683_P001_1	Zm00001d027683	unique	in frame	1	SR7D, En8DAP	2	1	11128173	+	Zm00001d027683	Zm00001d027683_P001	11126781	Zm00001d027683_P001	+	CTT	TTC	QAYLEM	VEFFKL	0			1432.65	33.44	4.25	0	0	0	0	0	0	0	0	0	0	0	0	0	0	0	0	0	0	0	0	0	0	0
LETRGEKGEPWTEVL	P1050	Zm00001d032573_P001_1	Zm00001d032573	unique	in frame	1	SR7D, En8DAP	2	1	230981642	-	Zm00001d032573	Zm00001d032573_P001	230981926	Zm00001d032573_P001	-	CTA	TCG	DSGLET	EVLSWE	0			1743.89	27.35	4.19	0	0	0	0	0	0	0	0	0	0	0	0	0	3	2	0	0	0	0	0	0	0	0
LGLVSGGSGVWPASKY	P1051	Zm00001d003668_P001_1	Zm00001d003668	unique	in frame	1	SR7D, En8DAP	2	2	53275887	-	Zm00001d003668	Zm00001d003668_P001	53276232	Zm00001d003668_P001	-	CTC	GGC	PAFLGL	SKYGDG	0			1577.83	25.93	9.3	0	0	0	0	0	0	2	2	0	0	0	0	0	0	0	0	0	0	0	1	0	0	0
LLDTATLQFS	P1052	Zm00001d032275_P001_1	Zm00001d032275	unique	in frame	1	SR7D, En8DAP	2	1	219958662	+	Zm00001d032275	Zm00001d032275_P001	219957894	Zm00001d032275_P001	+	TTG	GTC	YKVLLD	QFSVID	0			1108.59	40.53	3.75	0	0	0	0	0	0	0	0	0	0	0	0	0	0	0	0	0	0	0	0	0	0	0
LNERTLKGTF	P1053	Zm00001d033931_P001_1	Zm00001d033931	junction	in frame	1	SR7D, En8DAP	2	1	278821973	-	Zm00001d033931	Zm00001d033931_P001	278823273	Zm00001d033931_P006	-	CTG	TTT	MNFLNE	GTFFGN	0			1178.65	44.02	9.7	0	0	0	0	0	0	0	0	0	0	0	0	0	0	0	0	0	0	0	1	0	0	0
LPAAAGAKAAEALLPSL	P1054	Zm00001d006756_P001_1	Zm00001d006756	unique	in frame	1	SR7D, En8DAP	2	2	215978552	+	Zm00001d006756	Zm00001d006756_P001	215978477	Zm00001d006756_P001	+	CTG	AGT	DAALPA	PSLSIW	0			1563.91	60.61	6.41	0	0	0	0	0	0	0	0	0	0	0	0	0	0	0	0	0	0	0	0	0	0	0
LVEAAAETLSTF	P1055	Zm00001d028066_P001_1	Zm00001d028066	unique	in frame	1	SR7D, En8DAP	2	1	21904089	-	Zm00001d028066	Zm00001d028066_P001	21911942	Zm00001d028066_P001	-	CTC	TCC	PPKLVE	STFSFS	0			1251.65	25.58	3.61	0	1	0	0	0	0	0	0	0	0	0	0	0	0	0	0	0	0	0	0	0	0	0
LVPRPAEVTPEAWQL	P1056	Zm00001d031253_P001_1	Zm00001d031253	unique	in frame	1	SR7D, En8DAP	2	1	183891698	-	Zm00001d031253	Zm00001d031253_P001	183891995	Zm00001d031253_P001	-	CTC	CTC	VRFLVP	WQLLSI	0			1705.93	27.99	4.26	0	0	4	0	0	0	1	1	0	0	0	0	0	0	0	0	0	0	1	0	0	0	0
MAVADPSSPYKVRLL	P1057	Zm00001d042541_P002_1	Zm00001d042541	junction	in frame	1	SR7D, En8DAP	2	3	171424439	+	Zm00001d042541	Zm00001d042541_P002	171423251	Zm00001d042541_P004	+	ATG	GTG	KRGMAV	RLLVED	0			1646.89	37.62	9.3	0	0	0	0	0	0	0	0	1	0	0	0	0	0	0	0	0	0	0	0	0	0	0
NEFITFSNANPGLMKD	P1058	Zm00001d049920_P001_1	Zm00001d049920	unique	in frame	1	SR7D, En8DAP	2	4	52805899	-	Zm00001d049920	Zm00001d049920_P001	52806076	Zm00001d049920_P001	-	AAC	GTC	IDFNEF	MKDVAK	0			1797.85	51.61	4.18	0	0	1	0	0	0	3	1	1	0	0	0	0	0	0	0	0	0	2	0	2	0	0
PDVEHFKQVLGGY	P1059	Zm00001d053858_P001_1	Zm00001d053858	unique	in frame	1	SR7D, En8DAP	2	4	242394561	+	Zm00001d053858	Zm00001d053858_P001	242396086	Zm00001d053859_P001	+	CCC	AGC	GDFPDV	GGYSID	0			1488.75	37.71	5.45	0	0	0	0	0	0	0	0	0	0	0	0	0	0	0	0	0	0	0	1	0	0	0
QALGTAWRSGSLF	P1060	Zm00001d033932_P001_1	Zm00001d033932	junction	in frame	1	SR7D, En8DAP	2	1	278901184	-	Zm00001d033932	Zm00001d033932_P001	278901760	Zm00001d033932_P006	-	CAA	GTT	GTWQAL	SLFVQK	0			1393.72	40.97	10.55	0	0	0	0	0	0	0	1	0	0	0	0	0	0	0	0	0	0	0	0	0	0	0
QILTDAA	P1061	Zm00001d029807_P001_1	Zm00001d029807	unique	in frame	1	SR7D, En8DAP	2	1	87791144	+	Zm00001d029807	Zm00001d029807_P001	87791009	Zm00001d029807_P001	+	CAG	TTG	GILQIL	DAALLK	0			731.393	48.85	3.75	0	0	0	0	0	0	1	1	2	0	0	0	0	0	0	0	0	0	0	0	0	0	0
QKDAVNALPLY	P1062	Zm00001d029375_P001_1	Zm00001d029375	junction	in frame	1	SR7D, En8DAP	2	1	68093586	+	Zm00001d029375	Zm00001d029375_P001	68093634	Zm00001d029375_P017	+	CAA	CCA	RQSQKD	PLYPNE	0			1231.67	27.99	6.33	0	0	0	0	0	0	0	1	0	0	0	0	0	0	0	0	0	0	0	0	0	0	0
REVDWSMPPRPVPEF	P1063	Zm00001d010055_P001_1	Zm00001d010055	junction	in frame	1	SR7D, En8DAP	2	8	97445735	-	Zm00001d010055	Zm00001d010055_P001	97445780	Zm00001d010055_P004	-	CGG	TTC	DALREV	PEFFSR	0			1841.9	25.35	4.43	1	2	0	0	0	0	0	0	0	0	0	0	0	0	0	0	0	0	0	0	0	0	0
SIFRNPISAM	P1064	Zm00001d002941_P001_1	Zm00001d002941	junction	in frame	1	SR7D, En8DAP	2	2	27636126	-	Zm00001d002941	Zm00001d002941_P001	27636931	Zm00001d002941_P002	-	TCG	AAT	VSWSIF	SAMNAI	0			1135.59	34.93	10.55	0	0	0	0	0	0	0	0	1	0	0	0	0	0	0	0	0	0	0	0	0	0	0
SLAAAAVSSRL	P1065	Zm00001d005628_P001_1	Zm00001d005628	unique	in frame	1	SR7D, En8DAP	2	2	181214834	+	Zm00001d005628	Zm00001d005628_P001	181214717	Zm00001d005628_P001	+	TCC	GCC	EAFSLA	SRLARL	0			1045.6	41.55	10.55	1	2	0	0	0	0	0	0	0	0	0	0	0	0	0	0	0	0	0	0	0	0	0
SLRLAPSVDGFL	P1066	Zm00001d003172_P001_1	Zm00001d003172	unique	in frame	1	SR7D, En8DAP	2	2	34447946	+	Zm00001d003172	Zm00001d003172_P001	34447811	Zm00001d003172_P001	+	TCG	CTC	LTLSLR	GFLLIL	0			1274.71	42.78	6.34	0	0	0	0	0	0	1	0	0	0	0	0	0	0	0	0	0	0	0	0	0	0	0
SLRTTATEALTAD	P1067	Zm00001d030020_P001_1	Zm00001d030020	junction	in frame	1	SR7D, En8DAP	2	1	99945727	+	Zm00001d030020	Zm00001d030020_P001	99945601	Zm00001d030020_P001	+	TCG	CTC	AAQSLR	TADLAG	0			1349.69	39.91	4.18	1	0	0	0	0	0	1	0	0	0	0	0	0	0	0	0	0	0	0	0	0	0	0
STPEVTQKRIS	P1068	Zm00001d037949_P001_1	Zm00001d037949	unique	in frame	1	SR7D, En8DAP	2	6	143245499	+	Zm00001d037949	Zm00001d037949_P001	143243551	Zm00001d037949_P001	+	TCT	AGC	GVISTP	RISSSD	0			1245.68	34.78	9.7	1	0	1	0	0	0	0	2	1	0	0	0	0	0	0	0	0	0	0	0	0	0	0
TALTAVSQLTHHGMVF	P1069	Zm00001d005251_P001_1	Zm00001d005251	unique	in frame	1	SR7D, En8DAP	2	2	165786870	+	Zm00001d005251	Zm00001d005251_P001	165786370	Zm00001d005251_P001	+	ACG	GTG	QEETAL	MVFVPV	0			1712.88	55.09	7.71	0	0	1	0	0	0	0	0	0	0	0	0	0	0	0	0	0	0	0	0	0	0	0
TKDGSGLGAALIAAAHSQY	P1070	Zm00001d037689_P001_1	Zm00001d037689	junction	in frame	1	SR7D, En8DAP	2	6	134066062	+	Zm00001d037689	Zm00001d037689_P001	134064985	Zm00001d037689_P002	+	ACC	TGA	-	-	0			1830.93	32.14	7.54	0	0	0	0	0	0	0	0	0	0	0	0	0	0	0	0	0	0	0	0	0	0	0
TPSEAAVVEEKKEEEKKEEED	P1071	Zm00001d039283_P001_1	Zm00001d039283	junction	in frame	1	SR7D, En8DAP	2	3	1001722	+	Zm00001d039283	Zm00001d039283_P003	1001353	Zm00001d039283_P003	+	ACA	AAG	PAETPS	EEDKPA	0			2433.15	46.8	3.96	1	0	0	0	0	0	0	0	0	0	0	0	0	0	0	0	0	0	0	0	1	0	0
TSVDFKPYIGPIYN	P1072	Zm00001d053813_P001_1	Zm00001d053813	junction	in frame	1	SR7D, En8DAP	2	4	241599099	+	Zm00001d053813	Zm00001d053813_P001	241598100	Zm00001d053813_P041	+	ACC	GCA	LETTSV	IYNAIL	0			1613.82	37.1	6.32	0	0	0	0	0	0	0	0	0	0	0	0	0	0	0	0	0	0	0	0	0	0	0
VARFPPLPDSSSF	P1073	Zm00001d029206_P001_1	Zm00001d029206	junction	in frame	1	SR7D, En8DAP	2	1	62408968	+	Zm00001d029206	Zm00001d029206_P001	62408863	Zm00001d029206_P001	+	GTC	CTT	RSLVAR	SSFLAG	0			1419.73	54.52	6.34	0	0	0	0	0	0	0	0	0	0	0	0	0	0	0	0	0	0	0	0	0	0	0
VARTPLGGFLGALSSL	P1074	Zm00001d031212_P001_1	Zm00001d031212	junction	in frame	1	SR7D, En8DAP	2	1	182380204	+	Zm00001d031212	Zm00001d031212_P001	182380723	Zm00001d031212_P003	+	GTT	CCC	VVGVAR	SSLPAT	0			1558.9	36.89	10.55	0	0	0	0	0	0	0	0	0	0	0	0	0	0	0	0	0	0	0	1	0	0	0
VDKFPGVNTL	P1075	Zm00001d008210_P001_1	Zm00001d008210	junction	in frame	1	SR7D, En8DAP	2	8	1297309	+	Zm00001d008210	Zm00001d008210_P006	1297165	Zm00001d008210_P006	+	GTG	GGC	AANVDK	NTLGVS	0			1089.59	40.99	6.34	0	0	0	0	0	0	1	0	0	0	0	0	0	0	0	0	0	0	0	0	0	0	0
VEEGGGAGNGGERVFDA	P1076	Zm00001d012068_P001_1	Zm00001d012068	unique	in frame	1	SR7D, En8DAP	2	8	167588324	-	Zm00001d012068	Zm00001d012068_P001	167588672	Zm00001d012068_P001	-	GTG	GTC	VVAVEE	FDAVVV	0			1620.72	56.81	3.78	0	0	0	0	0	0	2	1	1	0	0	0	0	0	0	0	0	0	2	0	0	0	0
VGDSNGASAVGSGGGY	P1077	Zm00001d042492_P001_1	Zm00001d042492	unique	in frame	1	SR7D, En8DAP	2	3	169437576	+	Zm00001d042492	Zm00001d042492_P001	169439430	Zm00001d042493_P001	+	GTC	ATG	NGGVGD	GGYMMP	0			1354.59	25.95	3.75	0	0	1	0	0	0	0	0	0	0	0	0	0	0	0	0	0	0	2	1	0	0	0
VGGLAWETHKDALRE	P1078	Zm00001d028714_P001_1	Zm00001d028714	unique	in frame	1	SR7D, En8DAP	2	1	44016090	-	Zm00001d028714	Zm00001d028714_P001	44016177	Zm00001d028714_P002	-	GTG	CAC	KVFVGG	LREHFE	0			1681.87	27.22	5.55	1	2	0	0	0	0	0	1	1	0	0	0	0	1	0	0	0	0	0	0	1	0	0
VIREKLSGYQ	P1079	Zm00001d031267_P001_1	Zm00001d031267	junction	in frame	1	SR7D, En8DAP	2	1	184399682	+	Zm00001d031267	Zm00001d031267_P001	184398835	Zm00001d031267_P002	+	GTC	TAG	-	-	0			1192.67	29.69	9.3	0	0	1	0	0	0	0	0	0	0	0	0	2	0	0	0	0	0	0	0	0	0	0
VLRSAQHLQQSNVSTEQQL	P1080	Zm00001d005276_P001_1	Zm00001d005276	junction	in frame	1	SR7D, En8DAP	2	2	167102532	+	Zm00001d005276	Zm00001d005276_P001	167098914	Zm00001d005276_P001	+	GTC	GCT	AMEVLR	QQLANL	0			2166.13	53.86	7.55	0	0	0	0	0	0	3	2	2	0	0	0	2	0	0	0	0	0	1	0	1	0	0
VPITHPAKSY	P1081	Zm00001d011650_P001_1	Zm00001d011650	unique	in frame	1	SR7D, En8DAP	2	8	157471619	-	Zm00001d011650	Zm00001d011650_P001	157471706	Zm00001d011650_P001	-	GTC	GTC	EEQVPI	KSYVTL	0			1112.61	42.78	9.3	0	0	0	0	0	0	0	0	0	0	0	0	0	1	0	0	0	0	0	1	1	0	0
VSGALAGAMTKA	P1082	Zm00001d031527_P001_1	Zm00001d031527	unique	in frame	1	SR7D, En8DAP	2	1	192954087	+	Zm00001d031527	Zm00001d031527_P001	192952084	Zm00001d031527_P001	+	GTG	GTT	AEFVSG	TKAVLA	0			1076.58	53.8	9.7	0	0	0	0	0	0	1	0	1	0	0	0	1	0	1	0	0	0	0	0	0	0	0
VSVEKTPGTVALAD	P1083	Zm00001d005312_P001_1	Zm00001d005312	unique	in frame	1	SR7D, En8DAP	2	2	169182060	-	Zm00001d005312	Zm00001d005312_P001	169183278	Zm00001d005312_P001	-	GTG	AGC	VEMVSV	LADSPE	0			1386.75	36.73	4.18	1	1	0	0	0	0	0	0	0	0	0	0	0	0	0	0	0	0	0	0	0	0	0
VTIGGHVLREGEW	P1084	Zm00001d038163_P001_1	Zm00001d038163	junction	in frame	1	SR7D, En8DAP	2	6	150032677	+	Zm00001d038163	Zm00001d038163_P001	150032803	Zm00001d038163_P036	+	GTG	CTG	EKLVTI	GEWLSL	0			1452.76	25.17	5.49	0	0	0	0	0	0	0	0	0	0	0	0	0	0	0	0	0	0	0	0	1	0	0
VVLSSQLKH	P1085	Zm00001d003039_P001_1	Zm00001d003039	junction	in frame	1	SR7D, En8DAP	2	2	30081270	-	Zm00001d003039	Zm00001d003039_P001	30081840	Zm00001d003039_P001	-	GTG	ATG	LQSVVL	LKHMLG	0			1010.6	25.89	9.7	0	0	0	0	0	0	0	0	0	0	0	0	0	0	0	0	0	0	0	0	0	0	0
VWEGKSVVTT	P1086	Zm00001d029968_P001_1	Zm00001d029968	unique	in frame	1	SR7D, En8DAP	2	1	96902345	-	Zm00001d029968	Zm00001d029968_P001	96902927	Zm00001d029968_P001	-	GTC	GGC	VAMVWE	VTTGRK	0			1105.59	29.49	6.41	1	0	0	0	0	0	1	0	1	0	0	0	0	0	1	0	0	0	0	0	0	0	0
WAKTYPENKHVKF	P1087	Zm00001d011581_P001_1	Zm00001d011581	unique	in frame	1	SR7D, En8DAP	2	8	154935188	-	Zm00001d011581	Zm00001d011581_P001	154938829	Zm00001d011581_P001	-	TGG	CTC	MKAWAK	VKFLAD	0			1647.86	35.57	10.12	0	0	0	0	0	0	0	0	0	0	0	0	0	0	0	0	0	0	0	0	0	0	0
YVDGIGGKAGAVY	P1088	Zm00001d034824_P001_1	Zm00001d034824	junction	in frame	1	SR7D, En8DAP	2	1	303003016	-	Zm00001d034824	Zm00001d034824_P002	303003397	Zm00001d034824_P002	-	TAC	GCG	TANYVD	AVYAKH	0			1269.65	28.55	6.32	0	0	0	0	0	0	0	0	0	0	0	0	0	0	0	0	0	0	0	0	0	0	0
QSSSRRASWKTSRTARKA	P1089	Zm00001d026426_P001_2	Zm00001d026426	junction	out of frame	2	SR7D, En8DAP, FS, VM19D	4	Chr10	145634581	-	Zm00001d026426		145641419	Zm00001d026426	-	CAG	CGA	SRSQSS	RKARAR	sense	-6837	652	2064.12	27.96	12.98	0	0	0	0	0	0	0	0	0	0	0	0	0	0	0	0	0	0	1	0	0	0	0
ALLRNGET	P1090	Zm00001d032405_P001_1	Zm00001d032405	unique	in frame	1	JLB3, FS, SR7D, En8DAP, ML8	5	1	225601103	-	Zm00001d032405	Zm00001d032405_P001	225602481	Zm00001d032405_P001	-	GCG	AGG	SDEALL	GETRAL	0			873.479	28.06	6.41	0	0	0	0	0	0	0	0	0	0	0	0	0	0	0	0	0	0	0	0	0	0	0
ALEDVSLSPR	P1091	Zm00001d032981_P001_1	Zm00001d032981	junction	in frame	1	JLB3, SR7D, En8DAP, ML8	4	1	245736678	-	Zm00001d032981	Zm00001d032981_P001	245738739	Zm00001d032981_P005	-	GCG	GGC	QFRALE	SPRGGG	0			1086.58	52.84	4.18	0	0	0	0	0	0	1	1	1	0	0	0	0	0	0	0	0	0	1	0	0	0	0
LPGTGEYNKF	P1092	Zm00001d029238_P001_1	Zm00001d029238	unique	in frame	1	JLB3, SR7D, En8DAP, ML8	4	1	63327341	+	Zm00001d029238	Zm00001d029238_P001	63325426	Zm00001d029238_P001	+	TTA	TAC	GTELPG	NKFYGD	0			1125.56	36.47	6.4	0	0	0	0	0	0	1	1	1	0	0	0	0	1	1	0	0	0	0	1	1	0	0
TYVLDKQ	P1093	Zm00001d037103_P001_1	Zm00001d037103	unique	in frame	1	JLB3, SR7D, Tas, En8DAP, ML8	5	6	112381656	+	Zm00001d037103	Zm00001d037103_P001	112380619	Zm00001d037103_P001	+	ACG	GGC	GRQTYV	DKQGVV	0			866.462	28.6	6.33	1	1	0	4231200	4494800	0	0	0	0	0	0	0	0	0	0	0	0	0	0	0	0	0	0
PFLLSPDVKL	P1094	Zm00001d028170_P001_1	Zm00001d028170	unique	in frame	1	FS, SR7D, En8DAP, ML8	4	1	25116532	+	Zm00001d028170	Zm00001d028170_P001	25116199	Zm00001d028170_P001	+	CCG	CAG	LALPFL	VKLQAS	0			1128.67	41.29	6.34	0	0	0	0	0	0	2	1	1	0	0	0	0	2	0	0	0	0	0	0	0	0	0
VELKNGETYN	P1095	Zm00001d040294_P001_1	Zm00001d040294	junction	in frame	1	SR7D, En8DAP, ML8, SiU	4	3	36198867	-	Zm00001d040294	Zm00001d040294_P001	36199126	Zm00001d040294_P002	-	GTG	GGG	PMLVEL	TYNGHL	0			1166.57	30.11	4.26	0	0	0	0	0	0	2	2	3	0	0	0	1	2	2	315620	2114900	1085900	0	0	0	0	0
GYRGGPRGAPGDFGGDKGGAPADF	P1096	Zm00001d011816_P001_1	Zm00001d011816	junction	in frame	1	SR7D, En8DAP, ML8	3	8	162013608	+	Zm00001d011816	Zm00001d011816_P001	162012954	Zm00001d011816_P002	+	GGT	CAA	DRDGYR	ADFQPS	0			2279.06	25.9	6.52	0	0	0	0	0	0	0	1	0	0	0	0	0	0	1	0	0	0	0	1	0	0	0
HLVGEGAPPDATFF	P1097	Zm00001d028438_P001_1	Zm00001d028438	junction	in frame	1	SR7D, En8DAP, ML8	3	1	34976106	+	Zm00001d028438	Zm00001d028438_P001	34975235	Zm00001d028438_P017	+	CAT	GCG	ENLHLV	TFFALQ	0			1457.71	36.9	4.18	0	1	0	0	0	0	0	0	0	0	0	0	0	0	0	0	0	0	0	0	0	0	0
VRAKDSDDFGAL	P1098	Zm00001d005926_P001_1	Zm00001d005926	unique	in frame	1	FS, SR7D, Tas, En8DAP, ML8	5	2	193008097	-	Zm00001d005926	Zm00001d005926_P001	193008306	Zm00001d005926_P001	-	GTT	CTG	SLAVRA	GALLSE	0			1293.64	38.67	4.31	1	1	0	693530	1373200	0	0	1	0	0	0	0	1	0	0	0	0	0	0	1	0	0	0
KTAKEEAREL	P1099	Zm00001d033817_P002_1	Zm00001d033817	junction	in frame	1	EP, SR7D, En8DAP, ML8	4	1	274663960	+	Zm00001d033817	Zm00001d033817_P004	274667964	Zm00001d033817_P009	+	AAG	CTC	DKAKTA	RELLLK	0			1174.64	35.45	6.61	0	0	0	0	0	0	0	0	0	0	0	0	0	0	0	0	0	0	2	1	1	2314700	2675400
LTMIGKGAFGE	P1100	Zm00001d032716_P001_1	Zm00001d032716	junction	in frame	1	EP, SR7D, En8DAP, ML8	4	1	235904869	-	Zm00001d032716	Zm00001d032716_P001	235904722	Zm00001d032716_P004	-	CTA	GTC	FELLTM	FGEVRV	0			1123.58	34.64	6.41	0	0	0	0	0	0	1	1	1	0	0	0	0	0	0	0	0	0	1	1	0	1406600	3536300
LASFSHLKE	P1101	Zm00001d003071_P001_1	Zm00001d003071	junction	in frame	1	SR7D, En8DAP, ML8, SiU	4	2	31124109	+	Zm00001d003071	Zm00001d003071_P001	31121978	Zm00001d003071_P001	+	TTA	TGA	-	-	0			1031.55	29.39	7.55	0	0	0	0	0	0	0	0	0	0	0	0	0	2	1	0	5524100	3343600	0	2	0	0	0
RELAKGAGFSGF	P1102	Zm00001d049541_P001_1	Zm00001d049541	unique	in frame	1	SR7D, Tas, En8DAP, ML8	4	4	33818191	-	Zm00001d049541	Zm00001d049541_P001	33819976	Zm00001d049541_P001	-	CGC	AAG	REFREL	SGFKAT	0			1239.65	26.12	9.7	1	1	2	3150200	5925200	4665000	0	1	0	0	0	0	0	0	0	0	0	0	0	0	0	0	0
PASTIRCSSRARTAR	P1103	Zm00001d034413_P001_2	Zm00001d034413	junction	out of frame	2	ML8, En8DAP, SR7D	3	1	292247741	-	Zm00001d034413		292249329	Zm00001d034413	-	CCA	TTC	-	-	sense	-1587	435	1632.87	41.01	12.5	0	0	0	0	0	0	0	0	0	0	0	0	0	0	0	0	0	0	0	1	0	0	0
FAAASKSAAAAAE	P1104	Zm00001d006756_P001_1	Zm00001d006756	unique	in frame	1	SR7D, En8DAP, ML8	3	2	215978753	+	Zm00001d006756	Zm00001d006756_P001	215978477	Zm00001d006756_P001	+	TTC	TGC	AEAFAA	AAECPA	0			1165.58	65.04	6.41	0	0	0	0	0	0	0	0	1	0	0	0	0	0	0	0	0	0	0	1	0	0	0
GGLKGKLGVED	P1105	Zm00001d028426_P001_1	Zm00001d028426	unique	in frame	1	SR7D, En8DAP, ML8	3	1	34649124	+	Zm00001d028426	Zm00001d028426_P001	34649103	Zm00001d028426_P001	+	GGC	GCC	AVYGGL	VEDAPE	0			1072.6	33.75	6.49	0	0	0	0	0	0	0	0	0	0	0	0	0	0	0	0	0	0	0	0	0	0	0
NIIGGQVPAALGF	P1106	Zm00001d028796_P001_1	Zm00001d028796	unique	in frame	1	SR7D, En8DAP, ML8	3	1	46667592	+	Zm00001d028796	Zm00001d028796_P001	46667202	Zm00001d028796_P001	+	AAC	CTC	FHDNII	LGFLRE	0			1256.7	55.42	6.1	0	0	0	0	0	0	1	0	1	0	0	0	0	0	0	0	0	0	0	0	0	0	0
VEVSPSPLGEEVAE	P1107	Zm00001d010852_P002_1	Zm00001d010852	junction	in frame	1	SR7D, En8DAP, ML8	3	8	130476330	+	Zm00001d010852	Zm00001d010852_P003	130476830	Zm00001d010852_P004	+	GTT	GTG	EEEVEV	VAEVAE	0			1441.71	47.97	3.37	0	0	1	0	0	0	0	3	0	0	0	0	0	0	0	0	0	0	1	0	1	0	0
GTISVASAFAGHQ	P1108	Zm00001d034726_P001_1	Zm00001d034726	unique	in frame	1	JLB3, FS, SR7D, Tas, En8DAP	5	1	300809746	+	Zm00001d034726	Zm00001d034726_P001	300808648	Zm00001d034726_P001	+	GGG	GAA	SKDGTI	GHQEAV	0			1245.62	62.42	7.55	2	1	1	6306100	8523400	8028400	2	0	1	0	0	0	0	1	0	0	0	0	1	0	0	0	0
GKELPGVVALNEAA	P1109	Zm00001d038579_P001_1	Zm00001d038579	unique	in frame	1	JLB3, FS, SR7D, En8DAP	4	6	160393856	-	Zm00001d038579	Zm00001d038579_P001	160392378	Zm00001d038578_P001	+	GGA	ACT	LLEGKE	EAATVT	1			1367.75	52.86	4.26	0	0	0	0	0	0	2	1	2	0	0	0	0	0	0	0	0	0	0	0	0	0	0
LAGGPLRAF	P1110	Zm00001d020178_P001_1	Zm00001d020178	junction	in frame	1	JLB3, FS, SR7D, En8DAP	4	7	97691083	-	Zm00001d020178	Zm00001d020178_P001	97694236	Zm00001d020178_P006	-	CTT	ACC	LVLLAG	RAFTRQ	0			901.525	31.29	10.55	0	0	0	0	0	0	0	0	0	0	0	0	0	0	0	0	0	0	0	1	0	0	0
VPELVQGETF	P1111	Zm00001d048526_P001_1	Zm00001d048526	unique	in frame	1	JLB3, FS, SR7D, En8DAP	4	9	157815671	+	Zm00001d048526	Zm00001d048526_P001	157814460	Zm00001d048526_P001	+	GTC	GAG	DDDVPE	ETFEEA	0			1118.57	41.21	3.61	0	0	0	0	0	0	1	0	1	0	0	0	0	0	0	0	0	0	0	0	0	0	0
LYAGGSFSQPRNSAH	P1112	Zm00001d045136_P001_1	Zm00001d045136	unique	in frame	1	JLB3, FS, SR7D, En8DAP	4	9	14001672	+	Zm00001d045136	Zm00001d045136_P001	14003228	Zm00001d045137_P001	-	CTC	TGA	-	-	1			1591.76	38.74	9.35	0	0	0	0	0	0	0	0	1	0	0	0	1	0	0	0	0	0	0	0	1	0	0
SIIHANVLP	P1113	Zm00001d033412_P001_1	Zm00001d033412	unique	in frame	1	EP, JLB3, FS, SR7D, En8DAP	5	1	262342595	-	Zm00001d033412	Zm00001d033412_P001	262343640	Zm00001d033412_P001	-	AGC	TTC	LHLSII	VLPFVE	0			963.562	41.32	7.55	0	0	0	0	0	0	0	0	0	0	0	0	0	0	0	0	0	0	1	1	0	7731700	5937300
QFAPVINF	P1114	Zm00001d053379_P001_1	Zm00001d053379	junction	in frame	1	EP, JLB3, SR7D, En8DAP, SiU	5	4	228497072	-	Zm00001d053379	Zm00001d053379_P003	228496706	Zm00001d053379_P004	-	CAA	TTC	QDPQFA	INFFPG	0			935.499	26.24	6.1	0	0	0	0	0	0	0	0	0	0	0	0	1	1	1	5478400	4991400	3244300	0	1	1	0	12762000
APSDFKVSGAEVIL	P1115	Zm00001d040341_P001_1	Zm00001d040341	unique	in frame	1	EP, FS, SR7D, Tas, En8DAP	5	3	38864833	+	Zm00001d040341	Zm00001d040341_P001	38862438	Zm00001d040341_P001	+	GCA	GAC	VEEAPS	VILDQI	0			1432.77	38.32	4.18	2	0	1	688470	0	3803100	1	1	2	0	0	0	0	0	0	0	0	0	1	1	1	7145300	5307500
GASKPKPRKFY	P1116	Zm00001d018281_P001_1	Zm00001d018281	unique	in frame	1	FS, SR7D, En8DAP, SiU	4	5	217840897	+	Zm00001d018281	Zm00001d018281_P001	217840006	Zm00001d018281_P001	+	GGC	AAA	VSLGAS	KFYKDG	0			1278.73	30.06	11.13	0	0	0	0	0	0	1	1	2	0	0	0	0	1	1	0	7030000	5490900	0	0	0	0	0
IPALVDGDEVLF	P1117	Zm00001d042216_P001_1	Zm00001d042216	unique	in frame	1	FS, SR7D, En8DAP	3	3	156422686	+	Zm00001d042216	Zm00001d042216_P001	156422439	Zm00001d042216_P001	+	ATC	GAG	FGQIPA	VLFESR	0			1287.68	30.35	3.38	1	0	1	0	0	0	1	0	1	0	0	0	0	0	0	0	0	0	0	0	0	0	0
SGLANKKTVTIQPAAGKDSA	P1118	Zm00001d009417_P001_1	Zm00001d009417	junction	in frame	1	FS, SR7D, En8DAP	3	8	63481805	-	Zm00001d009417	Zm00001d009417_P003	63481949	Zm00001d009417_P006	-	TCT	GTG	YKYSGL	DSAVVL	0			1957.07	28.06	10.51	0	0	0	0	0	0	0	0	0	0	0	0	0	0	0	0	0	0	1	0	0	0	0
MANAPRILAL	P1119	Zm00001d003190_P001_1	Zm00001d003190	unique	in frame	1	EP, FS, SR7D, En8DAP, SiU	5	2	35066143	+	Zm00001d003190	Zm00001d003190_P001	35066143	Zm00001d003190_P001	+	ATG	GGC	-	-	0			1069.62	48.42	10.55	1	0	0	0	0	0	0	1	0	0	0	0	2	2	2	10927000	12872000	9386900	0	1	1	0	2778600
VPHLTHLGVRQ	P1120	Zm00001d027541_P001_1	Zm00001d027541	unique	in frame	1	EP, FS, SR7D, En8DAP	4	1	7882740	-	Zm00001d027541	Zm00001d027541_P001	7882461	Zm00001d027541_P002	-	GTC	GAC	LAFVPH	VRQDPA	0			1256.72	29.19	10.55	0	0	0	0	0	0	0	0	0	0	0	0	1	0	0	0	0	0	0	1	1	0	2603100
YSTYGHVARL	P1121	Zm00001d005251_P001_1	Zm00001d005251	unique	in frame	1	EP, FS, SR7D, En8DAP	4	2	165786519	+	Zm00001d005251	Zm00001d005251_P001	165786370	Zm00001d005251_P001	+	TAC	GCG	VVYYST	ARLAEE	0			1166.6	25.48	9.17	0	0	0	0	0	0	0	1	1	0	0	0	0	0	0	0	0	0	1	1	1	1508500	0
IPMAPGKT	P1122	Zm00001d027656_P001_1	Zm00001d027656	junction	in frame	1	FS, SR7D, En8DAP, SiU	4	1	10264090	+	Zm00001d027656	Zm00001d027656_P001	10262548	Zm00001d027656_P002	+	ATT	CGT	SFNIPM	GKTRSI	0			814.449	27.13	9.7	0	0	0	0	0	0	0	0	0	0	0	0	1	1	1	527410	941690	838490	0	1	0	0	0
ATRDAVSLSGGPSFTVPLGRLD	P1123	Zm00001d002899_P001_1	Zm00001d002899	unique	in frame	1	FS, SR7D, En8DAP	3	2	26145497	-	Zm00001d002899	Zm00001d002899_P001	26145908	Zm00001d002899_P001	-	GCC	AGC	TVLATR	RLDSAA	0			2216.17	42.81	6.45	2	1	0	0	0	0	0	0	0	0	0	0	0	0	0	0	0	0	0	1	0	0	0
VIEEKFPTPSLVTPPEY	P1124	Zm00001d011034_P001_1	Zm00001d011034	junction	in frame	1	FS, SR7D, En8DAP	3	8	137154754	+	Zm00001d011034	Zm00001d011034_P001	137153564	Zm00001d011034_P002	+	GTC	GCA	ITQVIE	PEYASV	0			1946.02	34.89	3.98	0	0	2	0	0	0	0	0	1	0	0	0	0	0	0	0	0	0	0	0	1	0	0
FKIGVGNL	P1125	Zm00001d052989_P001_1	Zm00001d052989	unique	in frame	1	EP, SR7D, Tas, En8DAP	4	4	207785540	+	Zm00001d052989	Zm00001d052989_P001	207785262	Zm00001d052989_P001	+	TTC	ATG	EKQFKI	GNLMAM	0			847.504	29.21	9.7	1	0	1	4947800	0	7878100	0	0	0	0	0	0	0	1	0	0	0	0	1	1	1	35392000	30122000
AVEPASFTVKE	P1126	Zm00001d009023_P001_1	Zm00001d009023	junction	in frame	1	EP, SR7D, En8DAP, SiU	4	8	30574853	+	Zm00001d009023	Zm00001d009023_P001	30575492	Zm00001d009025_P001	+	GCT	GAC	RIEAVE	VKEDNN	0			1177.61	39.46	4.26	0	0	0	0	0	0	0	0	0	0	0	0	1	2	1	4674800	11592000	5780300	1	0	1	1869300	0
IRSNASPPVATIEFH	P1127	Zm00001d018281_P001_1	Zm00001d018281	unique	in frame	1	EP, SR7D, En8DAP, SiU	4	5	217841428	+	Zm00001d018281	Zm00001d018281_P001	217840006	Zm00001d018281_P001	+	ATA	GGC	KKYIRS	EFHGTV	0			1638.86	25.08	7.55	1	1	0	0	0	0	0	0	3	0	0	0	0	1	1	0	998710	4179200	0	1	1	0	80263000
DISDLPIINTD	P1128	Zm00001d042061_P001_1	Zm00001d042061	unique	in frame	1	EP, SR7D, En8DAP	3	3	149276761	+	Zm00001d042061	Zm00001d042061_P001	149276495	Zm00001d042061_P001	+	GAC	CTT	DELDIS	NTDLET	0			1215.61	32.56	3.34	0	0	0	0	0	0	0	0	0	0	0	0	0	0	0	0	0	0	1	0	1	6373400	0
KVKLVTVL	P1129	Zm00001d031815_P001_1	Zm00001d031815	unique	in frame	1	EP, SR7D, En8DAP	3	1	202689848	-	Zm00001d031815	Zm00001d031815_P001	202689896	Zm00001d031815_P001	-	AAG	AGC	DPEKVK	TVLSID	0			899.629	30.8	10.81	0	0	0	0	0	0	0	0	0	0	0	0	1	0	0	0	0	0	1	1	1	6742200	0
QPAAAAGDDAAPKSPAPE	P1130	Zm00001d008397_P001_1	Zm00001d008397	unique	in frame	1	EP, SR7D, En8DAP	3	8	7233075	+	Zm00001d008397	Zm00001d008397_P001	7232820	Zm00001d008397_P001	+	CAG	GCG	EQEQPA	APEAPK	0			1663.79	40.07	3.88	0	0	0	0	0	0	0	0	0	0	0	0	0	0	0	0	0	0	1	1	2	9210000	0
TVTFAPPAVER	P1131	Zm00001d039878_P002_1	Zm00001d039878	junction	in frame	1	SR7D, En8DAP, SiU	3	3	17380389	+	Zm00001d039878	Zm00001d039878_P002	17380548	Zm00001d039878_P004	+	ACC	GAG	KTKTVT	VEREQP	0			1187.64	39.82	6.41	1	0	1	0	0	0	0	0	1	0	0	0	1	2	2	14063000	22536000	44905000	0	1	0	0	0
VSWDGIHF	P1132	Zm00001d033044_P001_1	Zm00001d033044	unique	in frame	1	SR7D, En8DAP, SiU	3	1	248431483	-	Zm00001d033044	Zm00001d033044_P001	248432805	Zm00001d033044_P001	-	GTC	ACC	SKFVSW	IHFTEA	0			960.457	35.29	5.29	0	0	0	0	0	0	1	1	1	0	0	0	1	1	2	2949600	3515200	4757900	0	0	0	0	0
YAMMDQKLQQALLEHD	P1133	Zm00001d052282_P001_1	Zm00001d052282	junction	in frame	1	SR7D, En8DAP, SiU	3	4	185926571	+	Zm00001d052282	Zm00001d052282_P001	185925319	Zm00001d052282_P063	+	TAT	AAT	VEAYAM	EHDNFE	0			1933.91	52.94	4.37	0	1	1	0	0	0	0	0	1	0	0	0	3	2	1	7246100	5783600	5102600	0	2	0	0	0
ELAQAIDTVKSD	P1134	Zm00001d024835_P001_1	Zm00001d024835	unique	in frame	1	SR7D, Tas, En8DAP, SiU	4	10	90195665	-	Zm00001d024835	Zm00001d024835_P001	90196990	Zm00001d024835_P001	-	GAG	TGA	-	-	0			1289.66	28.24	3.88	1	1	2	2388800	395120	4164500	0	0	0	0	0	0	0	1	1	0	6999900	7980200	0	0	0	0	0
LAEKALADDQME	P1135	Zm00001d010946_P001_1	Zm00001d010946	junction	in frame	1	SR7D, En8DAP, SiU	3	8	134637106	+	Zm00001d010946	Zm00001d010946_P001	134633745	Zm00001d010946_P001	+	CTT	GCT	QVFLAE	QMEALR	0			1333.63	25.74	3.74	0	0	1	0	0	0	1	3	2	0	0	0	0	1	1	0	2820000	5807900	0	0	0	0	0
VPALQDGDLY	P1136	Zm00001d012675_P001_1	Zm00001d012675	unique	in frame	1	SR7D, En8DAP, SiU	3	8	178413201	+	Zm00001d012675	Zm00001d012675_P001	178413995	Zm00001d012675_P002	+	GTT	CTC	FGQVPA	DLYLFE	0			1090.54	25.18	3.49	0	0	0	0	0	0	0	0	0	0	0	0	1	1	0	1072400	1506800	0	0	0	0	0	0
IEDLAIEF	P1137	Zm00001d010572_P001_1	Zm00001d010572	junction	in frame	1	SR7D, Tas, En8DAP	3	8	120670924	+	Zm00001d010572	Zm00001d010572_P001	120669642	Zm00001d010572_P031	+	ATT	GCT	GCRIED	IEFALP	0			949.488	30.1	3.42	1	1	1	10039000	5171000	7966300	0	3	2	0	0	0	0	1	1	0	0	0	0	0	0	0	0
VVGGSGYLGQHL	P1138	Zm00001d018517_P001_1	Zm00001d018517	junction	in frame	1	SR7D, Tas, En8DAP	3	5	222357169	+	Zm00001d018517	Zm00001d018517_P001	222357136	Zm00001d018517_P001	+	GTG	CTC	RVLVVG	QHLLAA	0			1186.62	49.97	7.54	0	3	3	0	11859000	14281000	1	2	1	0	0	0	1	1	2	0	0	0	0	0	0	0	0
ADDAATLKSIITGE	P1139	Zm00001d045451_P001_1	Zm00001d045451	unique	in frame	1	SR7D, En8DAP	2	9	22643869	+	Zm00001d045451	Zm00001d045451_P001	22641890	Zm00001d045451_P001	+	GCA	TTA	KKYADD	TGELPT	0			1404.72	32.89	3.88	0	0	0	0	0	0	0	0	0	0	0	0	0	0	0	0	0	0	0	0	0	0	0
AFIHAGKVAE	P1140	Zm00001d005894_P001_1	Zm00001d005894	unique	in frame	1	SR7D, En8DAP	2	2	192025148	+	Zm00001d005894	Zm00001d005894_P001	192024917	Zm00001d005894_P001	+	GCG	CTG	ADGAFI	VAELDS	0			1042.57	26.7	7.55	0	0	0	0	0	0	0	0	0	0	0	0	0	0	0	0	0	0	0	0	0	0	0
AFLPATTAREAIQY	P1141	Zm00001d002889_P001_1	Zm00001d002889	junction	in frame	1	SR7D, En8DAP	2	2	25920767	+	Zm00001d002889	Zm00001d002889_P001	25920112	Zm00001d002889_P019	+	GCA	TCC	AVDAFL	IQYSMD	0			1551.82	26.94	6.4	0	0	0	0	0	0	0	1	1	0	0	0	0	0	0	0	0	0	0	0	0	0	0
ALAARGAAAVLN	P1142	Zm00001d049058_P001_1	Zm00001d049058	unique	in frame	1	SR7D, En8DAP	2	4	14139479	-	Zm00001d049058	Zm00001d049058_P001	14139833	Zm00001d049058_P001	-	GCC	TTC	DQAALA	VLNFPV	0			1097.64	35.5	10.55	0	0	0	0	0	0	0	0	0	0	0	0	0	0	0	0	0	0	1	1	0	0	0
AVGAGMSGTVQGVLNRVFQNRSG	P1143	Zm00001d029455_P001_1	Zm00001d029455	unique	in frame	1	SR7D, En8DAP	2	1	71523642	+	Zm00001d029455	Zm00001d029455_P001	71519000	Zm00001d029455_P001	+	GCC	TGA	-	-	0			2305.18	41.95	12.5	0	0	0	0	0	0	4	3	2	0	0	0	0	0	0	0	0	0	0	1	0	0	0
CPAQLLELAAPT	P1144	Zm00001d005364_P001_1	Zm00001d005364	unique	in frame	1	SR7D, En8DAP	2	2	171081462	-	Zm00001d005364	Zm00001d005364_P001	171081738	Zm00001d005364_P001	-	TGC	GCG	PRACPA	APTAAL	0			1226.64	33.05	3.85	0	0	0	0	0	0	0	0	0	0	0	0	0	0	0	0	0	0	0	0	0	0	0
DFHVAHGGKM	P1145	Zm00001d002258_P001_1	Zm00001d002258	junction	in frame	1	SR7D, En8DAP	2	2	9084074	-	Zm00001d002258	Zm00001d002258_P001	9084203	Zm00001d002258_P002	-	GAC	GTG	ALYDFH	GKMVPF	0			1098.51	29.17	7.71	0	0	0	0	0	0	0	0	0	0	0	0	0	0	0	0	0	0	0	0	0	0	0
DLAKQLALGK	P1146	Zm00001d007146_P001_1	Zm00001d007146	junction	in frame	1	SR7D, En8DAP	2	2	223326548	-	Zm00001d007146	Zm00001d007146_P001	223327678	Zm00001d007146_P002	-	GAC	TGA	-	-	0			1056.64	39.76	9.54	0	0	0	0	0	0	1	0	0	0	0	0	0	0	0	0	0	0	0	0	0	0	0
EERLPLLPIEE	P1147	Zm00001d044831_P001_1	Zm00001d044831	junction	in frame	1	SR7D, En8DAP	2	9	4440192	+	Zm00001d044831	Zm00001d044831_P001	4440925	Zm00001d044831_P002	+	GAA	GTG	YHFEER	IEEVRQ	0			1337.73	45.02	3.82	0	0	0	0	0	0	0	0	0	0	0	0	0	1	0	0	0	0	0	1	0	0	0
EIAADLKEHVIKPVIPERY	P1148	Zm00001d009146_P001_1	Zm00001d009146	junction	in frame	1	SR7D, En8DAP	2	8	39525611	+	Zm00001d009146	Zm00001d009146_P002	39525545	Zm00001d009146_P001	+	GAG	CTG	TNDEIA	ERYLDE	0			2220.24	34.06	5.62	0	0	0	0	0	0	0	0	0	0	0	0	0	0	0	0	0	0	0	0	0	0	0
FGREILAGVNPML	P1149	Zm00001d042541_P002_1	Zm00001d042541	junction	in frame	1	SR7D, En8DAP	2	3	171423535	+	Zm00001d042541	Zm00001d042541_P002	171423251	Zm00001d042541_P004	+	TTT	GTC	DEEFGR	PMLVKR	0			1416.77	37.84	6.41	0	0	0	0	0	0	1	0	0	0	0	0	0	0	0	0	0	0	0	0	0	0	0
FLNERLT	P1150	Zm00001d007044_P001_1	Zm00001d007044	junction	in frame	1	SR7D, En8DAP	2	2	220798607	+	Zm00001d007044	Zm00001d007044_P001	220796104	Zm00001d007044_P001	+	TTC	GTT	LKIFLN	RLTVGT	0			892.489	39.57	6.41	0	0	0	0	0	0	1	1	1	0	0	0	0	0	0	0	0	0	0	0	0	0	0
FQAGAPFNQHL	P1151	Zm00001d053375_P001_1	Zm00001d053375	unique	in frame	1	SR7D, En8DAP	2	4	228268017	-	Zm00001d053375	Zm00001d053375_P001	228269793	Zm00001d053375_P001	-	TTC	CTT	AAAFQA	QHLLAF	0			1229.61	32.08	7.55	0	0	0	0	0	0	0	0	0	0	0	0	1	0	1	0	0	0	0	0	0	0	0
FRPTEPVGFGGASR	P1152	Zm00001d026214_P001_1	Zm00001d026214	junction	in frame	1	SR7D, En8DAP	2	10	141188494	-	Zm00001d026214	Zm00001d026214_P001	141188707	Zm00001d026214_P008	-	TTC	GGC	QYGFRP	ASRGDA	0			1477.75	39.2	10.4	0	0	1	0	0	0	0	0	0	0	0	0	0	0	0	0	0	0	0	0	0	0	0
FSVSTSPAKSAVTF	P1153	Zm00001d034387_P001_1	Zm00001d034387	junction	in frame	1	SR7D, En8DAP	2	1	291605733	-	Zm00001d034387	Zm00001d034387_P001	291605987	Zm00001d034387_P003	-	TTC	CAG	RKEFSV	VTFQMD	0			1428.74	39.24	9.7	0	0	0	0	0	0	0	0	0	0	0	0	0	0	0	0	0	0	0	0	0	0	0
FVNLHNRARAAD	P1154	Zm00001d029558_P001_1	Zm00001d029558	unique	in frame	1	SR7D, En8DAP	2	1	76160930	-	Zm00001d029558	Zm00001d029558_P001	76161041	Zm00001d029558_P001	-	TTC	GGC	PQDFVN	AADGVG	0			1383.72	25.38	10.4	0	0	0	0	0	0	0	0	0	0	0	0	0	0	0	0	0	0	0	0	0	0	0
FVTSAEEAGSSRW	P1155	Zm00001d052618_P001_1	Zm00001d052618	unique	in frame	1	SR7D, En8DAP	2	4	195014791	-	Zm00001d052618	Zm00001d052618_P001	195017105	Zm00001d052618_P001	-	TTT	TGA	-	-	0			1426.66	46.33	4.26	2	0	0	0	0	0	1	0	1	0	0	0	0	0	0	0	0	0	0	0	1	0	0
FYQLAAQAKKG	P1156	Zm00001d017952_P001_1	Zm00001d017952	junction	in frame	1	SR7D, En8DAP	2	5	210782764	+	Zm00001d017952	Zm00001d017952_P001	210781678	Zm00001d017952_P004	+	TTT	TGA	-	-	0			1224.67	46.4	10.25	0	0	0	0	0	0	2	2	2	0	0	0	0	0	0	0	0	0	0	0	0	0	0
GALPPEAPVP	P1157	Zm00001d010785_P001_1	Zm00001d010785	unique	in frame	1	SR7D, En8DAP	2	8	127753448	+	Zm00001d010785	Zm00001d010785_P001	127752652	Zm00001d010785_P001	+	GGC	GGC	PADGAL	PVPGKA	0			947.52	30.2	3.85	0	0	0	0	0	0	0	0	0	0	0	0	0	0	0	0	0	0	0	0	0	0	0
GAVGIGVGVPVYAV	P1158	Zm00001d003653_P001_1	Zm00001d003653	junction	in frame	1	SR7D, En8DAP	2	2	52012760	+	Zm00001d003653	Zm00001d003653_P001	52014547	Zm00001d003654_P001	+	GGA	ATA	SVLGAV	YAVIFQ	0			1257.72	31.64	6.09	0	0	0	0	0	0	0	0	0	0	0	0	1	0	0	0	0	0	0	0	0	0	0
GDLLIGITASRQAVTN	P1159	Zm00001d006036_P001_1	Zm00001d006036	unique	in frame	1	SR7D, En8DAP	2	2	195895360	-	Zm00001d006036	Zm00001d006036_P001	195895240	Zm00001d006036_P003	-	GGT	GCC	NQNGDL	VTNAQN	0			1628.9	53.63	6.34	1	0	0	0	0	0	0	0	0	0	0	0	0	0	0	0	0	0	0	0	0	0	0
GKTVATIVGARKDEL	P1160	Zm00001d019034_P001_1	Zm00001d019034	unique	in frame	1	SR7D, En8DAP	2	7	13647701	-	Zm00001d019034	Zm00001d019034_P001	13649745	Zm00001d019034_P001	-	GGC	CTG	VKNGKT	DELLAQ	0			1557.9	56.28	9.53	0	0	0	0	0	0	0	1	0	0	0	0	0	0	0	0	0	0	0	0	0	0	0
GPNLTLNPRGF	P1161	Zm00001d007160_P001_1	Zm00001d007160	junction	in frame	1	SR7D, En8DAP	2	2	223566671	+	Zm00001d007160	Zm00001d007160_P001	223566294	Zm00001d007160_P001	+	GGC	GTT	QSQGPN	RGFVVV	0			1185.64	45.49	10.55	1	0	0	0	0	0	0	0	0	0	0	0	0	0	0	0	0	0	0	0	0	0	0
ITREKVNGSTVNVGIHPSKVM	P1162	Zm00001d008594_P001_1	Zm00001d008594	unique	in frame	1	SR7D, En8DAP	2	8	13894539	+	Zm00001d008594	Zm00001d008594_P001	13894290	Zm00001d008594_P001	+	ATC	GTT	VERITR	KVMVTK	0			2266.23	34.97	10.79	0	0	0	0	0	0	1	0	0	0	0	0	0	0	0	0	0	0	0	0	0	0	0
KEQAGAGKGL	P1163	Zm00001d040171_P001_1	Zm00001d040171	unique	in frame	1	SR7D, En8DAP	2	3	30519851	+	Zm00001d040171	Zm00001d040171_P001	30518924	Zm00001d040171_P001	+	AAG	ACA	VSGKEQ	KGLTAF	0			958.532	27.47	9.54	0	0	0	0	0	0	0	0	1	0	0	0	0	0	0	0	0	0	0	0	0	0	0
KLVGVPVIN	P1164	Zm00001d027936_P001_1	Zm00001d027936	junction	in frame	1	SR7D, En8DAP	2	1	17970040	+	Zm00001d027936	Zm00001d027936_P001	17971355	Zm00001d027936_P007	+	AAG	GTT	KLEKLV	VINVHI	0			938.603	29.89	9.7	0	0	0	0	0	0	1	1	1	0	0	0	0	0	0	0	0	0	0	0	0	0	0
KMNVVASRKQPGD	P1165	Zm00001d011123_P001_1	Zm00001d011123	unique	in frame	1	SR7D, En8DAP	2	8	139677508	-	Zm00001d011123	Zm00001d011123_P001	139677514	Zm00001d011123_P001	-	AAG	TGG	-	-	0			1429.76	28.2	10.79	1	0	0	0	0	0	1	1	0	0	0	0	0	1	1	0	0	0	1	0	0	0	0
KSTISSASPVVSGAF	P1166	Zm00001d007214_P001_1	Zm00001d007214	junction	in frame	1	SR7D, En8DAP	2	2	224883370	-	Zm00001d007214	Zm00001d007214_P001	224883861	Zm00001d007214_P005	-	AAG	GCA	TKLKST	GAFAKL	0			1437.76	28.34	9.7	0	1	0	0	0	0	0	0	0	0	0	0	0	0	0	0	0	0	0	0	0	0	0
KTKALAKALGYFEKM	P1167	Zm00001d052240_P001_1	Zm00001d052240	unique	in frame	1	SR7D, En8DAP	2	4	184370462	-	Zm00001d052240	Zm00001d052240_P001	184371462	Zm00001d052240_P001	-	AAG	AAG	SRDKTK	EKMKCI	0			1698.96	29.73	10.48	0	0	0	0	0	0	0	0	1	0	0	0	0	0	0	0	0	0	0	0	0	0	0
LAAALAASGRW	P1168	Zm00001d006128_P002_1	Zm00001d006128	unique	in frame	1	SR7D, En8DAP	2	2	199361289	-	Zm00001d006128	Zm00001d006128_P002	199361379	Zm00001d006128_P002	-	CTG	TCC	GRYLAA	GRWSAV	0			1086.61	43.34	10.55	0	0	1	0	0	0	0	0	0	0	0	0	0	0	0	0	0	0	1	0	0	0	0
LALQRSPQAW	P1169	Zm00001d052632_P001_1	Zm00001d052632	junction	in frame	1	SR7D, En8DAP	2	4	195422220	+	Zm00001d052632	Zm00001d052632_P001	195422112	Zm00001d052632_P001	+	CTC	GCA	QWLLAL	QAWAVA	0			1169.64	34.29	10.55	0	0	0	0	0	0	0	0	0	0	0	0	0	1	0	0	0	0	0	0	0	0	0
LPSPFEALH	P1170	Zm00001d048625_P001_1	Zm00001d048625	unique	in frame	1	SR7D, En8DAP	2	4	1563587	-	Zm00001d048625	Zm00001d048625_P001	1564019	Zm00001d048625_P001	-	CTG	GGG	DRQLPS	ALHGVP	0			1010.53	37.96	5.36	0	0	0	0	0	0	0	0	0	0	0	0	0	0	0	0	0	0	0	0	2	0	0
LSKTPKAGLVAA	P1171	Zm00001d042216_P001_1	Zm00001d042216	unique	in frame	1	SR7D, En8DAP	2	3	156423300	+	Zm00001d042216	Zm00001d042216_P001	156422439	Zm00001d042216_P001	+	CTC	CGC	LLYLSK	VAARPH	0			1155.71	45.42	10.81	0	0	0	0	0	0	1	2	2	0	0	0	0	0	0	0	0	0	0	0	0	0	0
MMLLPTGPRE	P1172	Zm00001d003288_P001_1	Zm00001d003288	junction	in frame	1	SR7D, En8DAP	2	2	38816876	-	Zm00001d003288	Zm00001d003288_P001	38817167	Zm00001d003288_P004	-	ATG	CGC	HEEMML	PRERSA	0			1144.59	35.28	6.41	0	0	0	0	0	0	1	0	1	0	0	0	0	1	0	0	0	0	0	0	0	0	0
NLESAKKFEPKYRL	P1173	Zm00001d011741_P001_1	Zm00001d011741	junction	in frame	1	SR7D, En8DAP	2	8	160443797	-	Zm00001d011741	Zm00001d011741_P003	160443893	Zm00001d011741_P003	-	AAC	ATC	IYDNLE	YRLIRN	0			1722.95	26.8	10.12	1	1	0	0	0	0	0	0	0	0	0	0	0	0	1	0	0	0	0	1	0	0	0
NPNNLTHGAPED	P1174	Zm00001d031908_P001_1	Zm00001d031908	unique	in frame	1	SR7D, En8DAP	2	1	206406834	-	Zm00001d031908	Zm00001d031908_P001	206408926	Zm00001d031908_P001	-	AAT	GAA	PHFNPN	PEDEVR	0			1278.57	43.68	4.18	1	0	0	0	0	0	2	1	1	0	0	0	0	0	0	0	0	0	0	1	0	0	0
PASRVIHTVGPIYDL	P1175	Zm00001d029065_P001_1	Zm00001d029065	unique	in frame	1	SR7D, En8DAP	2	1	56920270	+	Zm00001d029065	Zm00001d029065_P001	56919006	Zm00001d029065_P001	+	CCT	GAC	FELPAS	YDLDKH	0			1637.9	28.68	7.54	0	0	0	0	0	0	0	0	0	0	0	0	0	0	0	0	0	0	0	0	0	0	0
PFLGSPDRF	P1176	Zm00001d042436_P001_1	Zm00001d042436	unique	in frame	1	SR7D, En8DAP	2	3	167171563	+	Zm00001d042436	Zm00001d042436_P001	167171083	Zm00001d042436_P001	+	CCC	CTC	FWMPFL	DRFLRL	0			1035.53	28.31	6.34	0	0	0	0	0	0	1	0	0	0	0	0	0	0	0	0	0	0	0	0	0	0	0
PIVERLTNSL	P1177	Zm00001d008387_P001_1	Zm00001d008387	junction	in frame	1	SR7D, En8DAP	2	8	6915409	+	Zm00001d008387	Zm00001d008387_P001	6915135	Zm00001d008387_P001	+	CCG	ATG	AQCPIV	NSLMMH	0			1141.66	38.72	6.41	0	0	0	0	0	0	0	0	0	0	0	0	0	0	0	0	0	0	0	0	0	0	0
QPPSQVKHG	P1178	Zm00001d009683_P003_1	Zm00001d009683	junction	in frame	1	SR7D, En8DAP	2	8	75783275	+	Zm00001d009683	Zm00001d009683_P006	75783329	Zm00001d009683_P001	+	CAG	TGG	NTFQPP	KHGWGG	0			977.516	38.77	9.7	0	0	1	0	0	0	1	0	0	0	0	0	0	0	0	0	0	0	0	0	0	0	0
QQVVSGMNYRL	P1179	Zm00001d029628_P001_1	Zm00001d029628	unique	in frame	1	SR7D, En8DAP	2	1	80601312	-	Zm00001d029628	Zm00001d029628_P001	80601549	Zm00001d029628_P001	-	CAG	TAC	RGEQQV	YRLYVD	0			1294.66	38.04	9.35	0	0	0	0	0	0	0	0	0	0	0	0	0	0	0	0	0	0	0	0	0	0	0
RERLAVPKKTKA	P1180	Zm00001d028653_P001_1	Zm00001d028653	junction	in frame	1	SR7D, En8DAP	2	1	41837726	+	Zm00001d028653	Zm00001d028653_P001	41836767	Zm00001d028653_P004	+	CGG	TAA	-	-	0			1396.87	39.81	11.75	0	0	0	0	0	0	2	2	0	0	0	0	0	0	0	0	0	0	0	1	0	0	0
RNCSIDSKSKESKT	P1181	Zm00001d028660_P001_1	Zm00001d028660	junction	in frame	1	SR7D, En8DAP	2	1	42120495	+	Zm00001d028660	Zm00001d028660_P009	42121017	Zm00001d028660_P018	+	CGA	AGG	RPLRNC	SKTRDT	0			1582.79	26.02	9.58	0	0	0	0	0	0	0	1	0	0	0	0	0	0	0	0	0	0	1	0	0	0	0
SENVVVEDVTSPGIAP	P1182	Zm00001d047536_P001_1	Zm00001d047536	junction	in frame	1	SR7D, En8DAP	2	9	134145988	+	Zm00001d047536	Zm00001d047536_P003	134143903	Zm00001d047536_P008	+	AGT	TTG	TVSSEN	IAPLPS	0			1612.81	26.22	3.42	0	0	0	0	0	0	0	0	1	0	0	0	0	0	0	0	0	0	0	0	0	0	0
SGAAAEAGGGEEERRER	P1183	Zm00001d011399_P001_1	Zm00001d011399	junction	in frame	1	SR7D, En8DAP	2	8	149508254	+	Zm00001d011399	Zm00001d011399_P002	149508230	Zm00001d011399_P001	+	TCC	AGC	DERSGA	RERSVG	0			1731.8	54.49	4.33	0	0	0	0	0	0	3	2	4	0	0	0	1	1	0	0	0	0	0	0	0	0	0
SKAYRPSHADATY	P1184	Zm00001d028477_P001_1	Zm00001d028477	junction	in frame	1	SR7D, En8DAP	2	1	36247856	+	Zm00001d028477	Zm00001d028477_P001	36246370	Zm00001d028477_P003	+	TCT	GAC	SEMSKA	ATYDFK	0			1466.7	33.5	9.15	0	0	0	0	0	0	0	0	0	0	0	0	0	1	0	0	0	0	0	0	0	0	0
SSIGLDNTEPNRQAY	P1185	Zm00001d008491_P001_1	Zm00001d008491	junction	in frame	1	SR7D, En8DAP	2	8	10205341	-	Zm00001d008491	Zm00001d008491_P001	10206989	Zm00001d008491_P001	-	TCG	AGG	KRLSSI	QAYRQL	0			1664.79	45.78	4.18	0	2	0	0	0	0	0	0	0	0	0	0	0	0	0	0	0	0	0	1	0	0	0
TLEPLANSPPLFAGTY	P1186	Zm00001d030698_P001_1	Zm00001d030698	unique	in frame	1	SR7D, En8DAP	2	1	154144464	+	Zm00001d030698	Zm00001d030698_P001	154144314	Zm00001d030698_P001	+	ACG	ACG	VTLTLE	GTYTLH	0			1690.87	27.07	3.85	0	0	0	0	0	0	0	0	0	0	0	0	0	0	0	0	0	0	0	1	0	0	0
TSRLPPNADDGTM	P1187	Zm00001d002898_P001_1	Zm00001d002898	unique	in frame	1	SR7D, En8DAP	2	2	26128233	-	Zm00001d002898	Zm00001d002898_P001	26129099	Zm00001d002898_P001	-	ACC	GAC	SSFTSR	GTMDPA	0			1374.63	70.35	4.11	1	0	0	0	0	0	2	0	0	0	0	0	0	0	0	0	0	0	0	0	0	0	0
TYDGLPKYQL	P1188	Zm00001d015231_P001_1	Zm00001d015231	junction	in frame	1	SR7D, En8DAP	2	5	80214684	+	Zm00001d015231	Zm00001d015231_P001	80211242	Zm00001d015231_P001	+	ACC	AAC	GIFTYD	YQLNLG	0			1197.62	27.8	6.32	0	0	0	0	0	0	0	0	0	0	0	0	0	0	0	0	0	0	0	0	0	0	0
VALLGGAGLYAVL	P1189	Zm00001d034795_P001_1	Zm00001d034795	junction	in frame	1	SR7D, En8DAP	2	1	302377609	-	Zm00001d034795	Zm00001d034795_P001	302377672	Zm00001d034795_P002	-	GTG	AAC	LVKVAL	AVLNSF	0			1216.73	29.84	6.09	0	0	1	0	0	0	0	0	0	0	0	0	1	1	1	0	0	0	0	0	0	0	0
VELLGEEASRLVE	P1190	Zm00001d037689_P001_1	Zm00001d037689	junction	in frame	1	SR7D, En8DAP	2	6	134066014	+	Zm00001d037689	Zm00001d037689_P001	134064985	Zm00001d037689_P002	+	GTG	GTC	ATLVEL	LVEVKL	0			1443.77	42.26	3.82	0	0	0	0	0	0	0	1	0	0	0	0	1	0	0	0	0	0	0	0	0	0	0
VGAVANPKKPFAA	P1191	Zm00001d015376_P001_1	Zm00001d015376	junction	in frame	1	SR7D, En8DAP	2	5	87054115	+	Zm00001d015376	Zm00001d015376_P001	87052154	Zm00001d015376_P001	+	GTT	ATT	DYLVGA	FAAIVG	0			1269.73	39.64	10.81	0	0	0	0	0	0	0	1	0	0	0	0	0	0	0	0	0	0	1	0	1	0	0
VPLRLTGAEPAGSVLVRNLY	P1192	Zm00001d008377_P001_1	Zm00001d008377	unique	in frame	1	SR7D, En8DAP	2	8	6768126	+	Zm00001d008377	Zm00001d008377_P001	6768030	Zm00001d008377_P001	+	GTT	CTC	GAEVPL	NLYLSC	0			2125.21	43.04	9.35	0	0	0	0	0	0	0	0	1	0	0	0	0	0	0	0	0	0	1	0	0	0	0
VVAAAVLSGNRNFE	P1193	Zm00001d049409_P001_1	Zm00001d049409	junction	in frame	1	SR7D, En8DAP	2	4	29646366	+	Zm00001d049409	Zm00001d049409_P001	29645761	Zm00001d049409_P018	+	GTT	GGT	ENDVVA	NFEGRV	0			1446.77	65.12	6.41	0	0	0	0	0	0	0	1	0	0	0	0	0	0	0	0	0	0	0	0	0	0	0
VVGLSVEDAKKVILKDKPDAD	P1194	Zm00001d011080_P001_1	Zm00001d011080	unique	in frame	1	SR7D, En8DAP	2	8	138416720	+	Zm00001d011080	Zm00001d011080_P001	138416663	Zm00001d011080_P001	+	GTG	ATC	WPEVVG	DADIVV	0			2239.25	31.69	4.6	0	1	0	0	0	0	0	0	2	0	0	0	0	0	0	0	0	0	0	1	0	0	0
VVLISSPN	P1195	Zm00001d048195_P001_1	Zm00001d048195	unique	in frame	1	SR7D, En8DAP	2	9	152187925	+	Zm00001d048195	Zm00001d048195_P001	152187406	Zm00001d048195_P001	+	GTT	AAG	SPDVVL	SPNKSP	0			828.483	42.66	6.1	0	0	0	0	0	0	1	1	1	0	0	0	0	0	0	0	0	0	0	0	0	0	0
VYEAHLARNKY	P1196	Zm00001d042216_P001_1	Zm00001d042216	unique	in frame	1	SR7D, En8DAP	2	3	156423210	+	Zm00001d042216	Zm00001d042216_P001	156422439	Zm00001d042216_P001	+	GTG	CTC	VLDVYE	NKYLAG	0			1363.71	32.85	9.15	0	0	0	0	0	0	0	1	0	0	0	0	0	0	0	0	0	0	0	0	0	0	0
WITANLGLGTKSS	P1197	Zm00001d039653_P001_1	Zm00001d039653	junction	in frame	1	SR7D, En8DAP	2	3	10755674	+	Zm00001d039653	Zm00001d039653_P001	10754388	Zm00001d039653_P006	+	TGG	TGA	-	-	0			1347.73	47.44	9.7	0	0	0	0	0	0	0	0	0	0	0	0	0	0	0	0	0	0	0	0	0	0	0
WLMKATEPVAARG	P1198	Zm00001d007422_P001_1	Zm00001d007422	junction	in frame	1	SR7D, En8DAP	2	2	231392289	+	Zm00001d007422	Zm00001d007422_P001	231391041	Zm00001d007422_P012	+	TGG	TGA	-	-	0			1429.76	44.63	9.7	1	0	0	0	0	0	0	0	0	0	0	0	0	0	0	0	0	0	1	1	1	0	0
YEKTGKIPDPESTDNAEF	P1199	Zm00001d049239_P001_1	Zm00001d049239	junction	in frame	1	SR7D, En8DAP	2	4	22372320	+	Zm00001d049239	Zm00001d049239_P001	22371852	Zm00001d049239_P001	+	TAC	AAG	EEDYEK	AEFKIV	0			2040.94	25.06	3.95	0	1	1	0	0	0	1	1	1	0	0	0	0	1	1	0	0	0	1	0	0	0	0
YVVPLDAAPSGITRPLVE	P1200	Zm00001d034859_P001_1	Zm00001d034859	unique	in frame	1	SR7D, En8DAP	2	1	303989878	+	Zm00001d034859	Zm00001d034859_P001	303989728	Zm00001d034859_P001	+	TAC	ATC	TTNYVV	LVEILR	0			1897.04	36.5	4.18	0	0	0	0	0	0	0	0	1	0	0	0	0	0	0	0	0	0	0	0	0	0	0
ASYLFGNLVEQL	P1201	Zm00001d030623_P001_3	Zm00001d030623	junction	out of frame	3	SR7D, En8DAP	2	1	149357515	-	Zm00001d030623	Zm00001d030623_P002	149357288	Zm00001d030623_P009	-	GCT	TGG	ALYASY	EQLWNF	0			1353.7	27.93	3.85	0	0	0	0	0	0	0	1	2	0	0	0	0	0	0	0	0	0	0	1	0	0	0
AQGDEGAEVREL	P1202	Zm00001d038855_P001_3	Zm00001d038855	junction	out of frame	3	SiU, SR7D, FS	3	Chr6	165906365	-	Zm00001d038855		165906657	Zm00001d038855	-	GCC	CTT	GQCAQG	RELLRP	sense	-291	-256	1273.6	40.27	3.78	0	0	1	0	0	0	0	0	0	0	0	0	0	1	1	0	510060	628080	0	0	0	0	0
KDRGLKSTV	P1203	Zm00001d026269_P001_2	Zm00001d026269	unique	out of frame	2	SR7D	1	Chr10	142407359	-	Zm00001d026269		142407949	Zm00001d026269	-	AAA	GCT	-	-	sense	-589	-563	1003.59	44.92	10.79	0	0	0	0	0	0	0	0	0	0	0	0	0	0	0	0	0	0	0	0	0	0	0
LAQGLARVS	P1204	Zm00001d032632_P001_2	Zm00001d032632	junction	out of frame	2	SR7D	1	Chr1	232563493	+	Zm00001d032632		232559757	Zm00001d032632	+	TTA	CCA	-	-	sense	3735	-3216	914.542	40.76	10.55	0	0	0	0	0	0	0	0	0	0	0	0	0	0	0	0	0	0	0	0	0	0	0
ARDAATLVSGSGDR	P1205	Zm00001d049916_P001_1	Zm00001d049916	junction	in frame	1	JLB3, FS, SR7D, ML8	4	4	52465399	-	Zm00001d049916	Zm00001d049916_P001	52467329	Zm00001d049916_P005	-	GCC	GAG	ARFARD	GDREGL	0			1375.69	50.84	6.45	0	0	1	0	0	0	0	0	1	0	0	0	0	0	0	0	0	0	1	0	0	0	0
GQGDRLAAAAGE	P1206	Zm00001d017602_P001_3	Zm00001d017602	junction	out of frame	3	SiU, SR7D, ML8, JLB3	4	Chr5	201331111	+	Zm00001d017602		201330993	Zm00001d017602	+	GGA	GCT	GRRGQG	AGEAAP	sense	117	117	1115.54	38.42	4.18	0	1	0	0	0	0	0	0	0	0	0	0	1	1	1	1713800	1500100	1648500	0	0	0	0	0
SDSDAAKEAISAMD	P1207	Zm00001d012052_P001_1	Zm00001d012052	unique	in frame	1	EP, JLB3, SR7D, ML8	4	8	167251249	-	Zm00001d012052	Zm00001d012052_P001	167251709	Zm00001d012052_P001	-	TCC	GGC	VNYSDS	AMDGKE	0			1410.61	36.06	3.7	1	0	0	0	0	0	2	1	0	0	0	0	1	1	0	0	0	0	2	2	1	0	8660900
RAAGADVVGGDEL	P1208	Zm00001d046183_P001_1	Zm00001d046183	unique	in frame	1	JLB3, SR7D, Tas, ML8, SiU	5	9	70149094	+	Zm00001d046183	Zm00001d046183_P001	70139069	Zm00001d046183_P001	+	AGA	ATT	DEARAA	DELIEE	0			1229.61	35.2	3.88	3	1	2	5076100	3876100	6354700	2	3	3	0	0	0	1	1	1	1417400	1398900	1466200	0	0	0	0	0
SSPVDGVPPRIA	P1209	Zm00001d011465_P001_1	Zm00001d011465	junction	in frame	1	JLB3, SR7D, ML8, SiU	4	8	151224235	-	Zm00001d011465	Zm00001d011465_P001	151229601	Zm00001d011465_P004	-	AGC	GAA	EYASSP	RIAELK	0			1194.65	41.08	6.34	0	0	0	0	0	0	3	2	2	0	0	0	2	1	1	4136400	18694000	6185900	0	0	0	0	0
KKQKVSGGFHE	P1210	Zm00001d029598_P001_1	Zm00001d029598	junction	in frame	1	JLB3, SR7D, Tas, ML8	4	1	78396087	-	Zm00001d029598	Zm00001d029598_P003	78395630	Zm00001d029598_P012	-	AAA	CAA	PSSKKQ	FHEQSI	0			1244.67	32.67	10.51	1	1	0	473580	842700	0	0	0	0	0	0	0	0	0	0	0	0	0	0	0	0	0	0
AAAPVEKFRLDN	P1211	Zm00001d028240_P001_1	Zm00001d028240	unique	in frame	1	JLB3, SR7D, ML8	3	1	27696065	+	Zm00001d028240	Zm00001d028240_P001	27695864	Zm00001d028240_P001	+	GCC	TTG	ASDAAA	LDNLGP	0			1330.71	26.33	6.49	0	0	0	0	0	0	0	0	0	0	0	0	0	0	0	0	0	0	0	0	0	0	0
YTTSGGLQSFEHPLHE	P1212	Zm00001d033983_P001_1	Zm00001d033983	junction	in frame	1	JLB3, SR7D, ML8	3	1	280118893	-	Zm00001d033983	Zm00001d033983_P001	280122001	Zm00001d033983_P003	-	TAC	GTC	GCFYTT	LHEVKA	0			1802.83	54.53	5.33	1	0	0	0	0	0	0	3	0	0	0	0	0	0	0	0	0	0	0	0	0	0	0
GKLQSSVHVE	P1213	Zm00001d007422_P001_1	Zm00001d007422	junction	in frame	1	EP, JLB3, SR7D, ML8	4	2	231385635	+	Zm00001d007422	Zm00001d007422_P001	231387210	Zm00001d007422_P010	+	GGC	AAG	LASGKL	HVEKYM	0			1083.58	30.81	7.55	1	0	0	0	0	0	0	0	0	0	0	0	0	0	0	0	0	0	1	0	1	2982300	0
ISLADDSVLERL	P1214	Zm00001d038475_P001_1	Zm00001d038475	junction	in frame	1	JLB3, SR7D, ML8	3	6	158257391	+	Zm00001d038475	Zm00001d038475_P001	158260961	Zm00001d038475_P004	+	ATT	AAC	IDEISL	ERLNSV	0			1330.72	74.46	3.88	0	0	0	0	0	0	1	1	1	0	0	0	0	0	0	0	0	0	0	0	0	0	0
LSSKSVKNLE	P1215	Zm00001d045448_P001_1	Zm00001d045448	junction	in frame	1	JLB3, SR7D, ML8	3	9	22516337	+	Zm00001d045448	Zm00001d045448_P001	22516241	Zm00001d045448_P001	+	CTC	AAA	RITLSS	NLEKVC	0			1104.63	42.79	9.54	0	0	1	0	0	0	0	0	0	0	0	0	0	0	0	0	0	0	0	0	0	0	0
TTLLSVNK	P1216	Zm00001d027533_P001_1	Zm00001d027533	unique	in frame	1	JLB3, SR7D, ML8	3	1	7565159	+	Zm00001d027533	Zm00001d027533_P001	7564574	Zm00001d027533_P001	+	ACC	ATC	VTETTL	VNKITD	0			875.52	46.24	9.7	0	0	0	0	0	0	2	1	2	0	0	0	0	0	0	0	0	0	0	0	1	0	0
IITFGSEPS	P1217	Zm00001d002760_P001_1	Zm00001d002760	unique	in frame	1	FS, SR7D, ML8	3	2	21850841	-	Zm00001d002760	Zm00001d002760_P001	21851141	Zm00001d002760_P001	-	ATA	TCC	PPVIIT	EPSSPV	0			950.483	27	3.85	0	2	0	0	0	0	0	0	0	0	0	0	0	0	0	0	0	0	1	0	0	0	0
ASSIYKSVQK	P1218	Zm00001d036401_P001_1	Zm00001d036401	junction	in frame	1	FS, SR7D, ML8	3	6	86907878	+	Zm00001d036401	Zm00001d036401_P008	86904729	Zm00001d036401_P007	+	GCG	GGC	KEFASS	VQKGLD	0			1110.62	35.51	10.25	0	0	0	0	0	0	1	1	1	0	0	0	0	0	0	0	0	0	0	1	0	0	0
QLEFKQHYPEAG	P1219	Zm00001d002085_P001_1	Zm00001d002085	unique	in frame	1	EP, SR7D, ML8, SiU	4	2	5765563	+	Zm00001d002085	Zm00001d002085_P001	5765458	Zm00001d002085_P001	+	CAG	TGG	ASHQLE	EAGWVE	0			1446.7	32.53	5.49	1	0	0	0	0	0	1	0	0	0	0	0	1	1	1	2984200	5230000	5549500	1	1	1	23679000	23036000
VRLIPNQQAEDAMVSNYG	P1220	Zm00001d025303_P001_1	Zm00001d025303	junction	in frame	1	EP, SR7D, ML8	3	10	113467337	+	Zm00001d025303	Zm00001d025303_P001	113467893	Zm00001d025303_P003	+	GTA	ATC	HSKVRL	NYGIEA	0			2004.98	44.88	4.18	0	0	0	0	0	0	0	0	0	0	0	0	0	0	0	0	0	0	0	1	1	0	1515300
LAAASAVETPNEETA	P1221	Zm00001d031344_P001_1	Zm00001d031344	junction	in frame	1	SR7D, ML8, SiU	3	1	186837192	-	Zm00001d031344	Zm00001d031344_P001	186837367	Zm00001d031344_P001	-	CTG	GCT	AAQLAA	ETAAPA	0			1473.71	25.69	3.47	0	0	1	0	0	0	0	0	0	0	0	0	1	1	1	907640	1031400	673420	0	0	0	0	0
IASSEAASAGAE	P1222	Zm00001d033795_P001_1	Zm00001d033795	junction	in frame	1	SR7D, Tas, ML8, SiU	4	1	273938737	-	Zm00001d033795	Zm00001d033795_P001	273940105	Zm00001d033795_P003	-	ATC	TCC	TAFIAS	GAESTK	0			1063.49	30.09	3.61	1	1	0	2321800	1719100	0	0	0	0	0	0	0	0	1	1	0	2988000	1677300	1	0	0	0	0
LDLNFDNK	P1223	Zm00001d033665_P001_1	Zm00001d033665	junction	in frame	1	SR7D, Tas, ML8	3	1	269987810	+	Zm00001d033665	Zm00001d033665_P001	269986982	Zm00001d033665_P002	+	CTG	ATC	QILLDL	DNKITK	0			978.489	50.74	4.11	1	0	1	2662300	0	3818500	0	0	0	0	0	0	0	0	0	0	0	0	0	0	0	0	0
ASAASATQRAF	P1224	Zm00001d007486_P001_1	Zm00001d007486	unique	in frame	1	SR7D, ML8	2	2	232826720	-	Zm00001d007486	Zm00001d007486_P001	232826846	Zm00001d007486_P001	-	GCG	CTG	ITFASA	RAFLAS	0			1080.54	56.48	10.55	0	0	0	0	0	0	0	0	0	0	0	0	0	0	0	0	0	0	0	0	0	0	0
ASEALDAHDNF	P1225	Zm00001d004689_P001_1	Zm00001d004689	unique	in frame	1	SR7D, ML8	2	2	131243357	-	Zm00001d004689	Zm00001d004689_P001	131243873	Zm00001d004689_P001	-	GCG	GGC	HDMASE	DNFGIE	0			1189.51	37.25	3.87	0	0	0	0	0	0	0	1	0	0	0	0	0	0	0	0	0	0	0	0	0	0	0
AVPSFMRSAF	P1226	Zm00001d038698_P001_1	Zm00001d038698	junction	in frame	1	SR7D, ML8	2	6	162809054	+	Zm00001d038698	Zm00001d038698_P001	162808435	Zm00001d038698_P006	+	GCG	AAC	MSQAVP	SAFNSG	0			1112.56	25.22	10.55	1	1	1	0	0	0	1	1	0	0	0	0	1	0	1	0	0	0	0	0	0	0	0
GPAPGVPHSHTKPY	P1227	Zm00001d022462_P001_1	Zm00001d022462	unique	in frame	1	SR7D, ML8	2	7	178148798	-	Zm00001d022462	Zm00001d022462_P001	178147213	Zm00001d022461_P001	+	GGG	GTT	RHFGPA	KPYVRS	1			1444.73	39.04	9.3	0	0	0	0	0	0	0	0	0	0	0	0	0	0	0	0	0	0	0	0	0	0	0
GRIKALADSAREH	P1228	Zm00001d034724_P001_1	Zm00001d034724	unique	in frame	1	SR7D, ML8	2	1	300787730	-	Zm00001d034724	Zm00001d034724_P001	300789637	Zm00001d034724_P001	-	GGC	GGG	LYHGRI	REHGLE	0			1423.78	35.55	9.69	0	0	0	0	0	0	0	0	0	0	0	0	0	0	0	0	0	0	0	0	0	0	0
GSRNPLSITPGSNVM	P1229	Zm00001d005812_P001_1	Zm00001d005812	junction	in frame	1	SR7D, ML8	2	2	189451541	-	Zm00001d005812	Zm00001d005812_P001	189449452	Zm00001d005811_P001	-	GGC	TAT	GEDGSR	NVMYSK	0			1529.77	45.57	10.55	0	0	1	0	0	0	0	1	0	0	0	0	0	0	0	0	0	0	0	1	1	0	0
KTVAAIPLPPPPSSSA	P1230	Zm00001d042216_P001_1	Zm00001d042216	unique	in frame	1	SR7D, ML8	2	3	156423390	+	Zm00001d042216	Zm00001d042216_P001	156422439	Zm00001d042216_P001	+	AAG	TGA	-	-	0			1532.87	42.9	9.7	0	0	0	0	0	0	0	0	0	0	0	0	0	2	0	0	0	0	0	0	0	0	0
LEREESYGGGGGGYGGGYDDY	P1231	Zm00001d005315_P001_1	Zm00001d005315	unique	in frame	1	SR7D, ML8	2	2	169381063	+	Zm00001d005315	Zm00001d005315_P001	169380169	Zm00001d005315_P001	+	CTG	GGC	EDNLER	DDYGGN	0			2157.86	35.16	3.64	0	0	0	0	0	0	0	0	1	0	0	0	0	0	0	0	0	0	0	0	0	0	0
MAYAPPMKAGKAGFEA	P1232	Zm00001d045448_P001_1	Zm00001d045448	junction	in frame	1	SR7D, ML8	2	9	22516253	+	Zm00001d045448	Zm00001d045448_P001	22516241	Zm00001d045448_P001	+	ATG	GGC	AADMAY	FEAGMM	0			1639.8	41.37	9.26	0	0	0	0	0	0	0	0	0	0	0	0	0	0	0	0	0	0	1	1	0	0	0
MQIVVNPDGTVTRPE	P1233	Zm00001d032036_P001_1	Zm00001d032036	unique	in frame	1	SR7D, ML8	2	1	210137859	+	Zm00001d032036	Zm00001d032036_P001	210137790	Zm00001d032036_P001	+	ATG	GTC	NLFMQI	RPEVPL	0			1655.84	70.9	4.18	0	0	0	0	0	0	0	0	0	0	0	0	0	0	0	0	0	0	1	0	1	0	0
NVVAADYF	P1234	Zm00001d030164_P001_1	Zm00001d030164	junction	in frame	1	SR7D, ML8	2	1	109864290	+	Zm00001d030164	Zm00001d030164_P044	109864696	Zm00001d030164_P035	+	AAT	GAT	LLDNVV	DYFDSQ	0			898.431	27.99	3.75	0	0	2	0	0	0	0	0	0	0	0	0	0	0	0	0	0	0	0	0	0	0	0
PATVANLGPGFDF	P1235	Zm00001d018555_P001_1	Zm00001d018555	unique	in frame	1	SR7D, ML8	2	5	222955774	+	Zm00001d018555	Zm00001d018555_P001	222955600	Zm00001d018555_P001	+	CCA	CTC	TFAPAT	FDFLGC	0			1305.65	25.75	3.75	0	0	0	0	0	0	1	2	1	0	0	0	0	0	0	0	0	0	0	0	0	0	0
TRTLKDELTSM	P1236	Zm00001d040613_P001_1	Zm00001d040613	junction	in frame	1	SR7D, ML8	2	3	53997663	-	Zm00001d040613	Zm00001d040613_P001	53997678	Zm00001d040613_P004	-	ACG	GAC	TLDTRT	TSMDRK	0			1294.67	25.07	6.49	0	0	0	0	0	0	0	0	0	0	0	0	0	0	0	0	0	0	0	0	0	0	0
VKKIPLYQ	P1237	Zm00001d045431_P001_1	Zm00001d045431	junction	in frame	1	SR7D, ML8	2	9	21925551	+	Zm00001d045431	Zm00001d045431_P001	21925548	Zm00001d045431_P005	+	GTG	CAC	GAMVKK	LYQHIA	0			988.619	32.84	10.25	0	0	0	0	0	0	0	0	0	0	0	0	0	0	0	0	0	0	0	0	0	0	0
VSANARELTL	P1238	Zm00001d012016_P001_1	Zm00001d012016	unique	in frame	1	SR7D, ML8	2	8	166535673	+	Zm00001d012016	Zm00001d012016_P001	166534711	Zm00001d012016_P001	+	GTG	GCG	RLLVSA	LTLALS	0			1073.59	26.24	6.41	0	0	0	0	0	0	0	1	0	0	0	0	0	0	0	0	0	0	0	0	0	0	0
VTVGSASNLKNVNWRN	P1239	Zm00001d031892_P001_1	Zm00001d031892	unique	in frame	1	SR7D, ML8	2	1	205443018	+	Zm00001d031892	Zm00001d031892_P001	205442994	Zm00001d031892_P001	+	GTG	GGC	EVEVTV	WRNGDL	0			1758.92	66.91	11.65	0	1	0	0	0	0	1	1	1	0	0	0	0	0	0	0	0	0	0	0	0	0	0
YEGVILNKAQGNTS	P1240	Zm00001d046317_P001_1	Zm00001d046317	unique	in frame	1	SR7D, ML8	2	9	80088769	+	Zm00001d046317	Zm00001d046317_P001	80084051	Zm00001d046317_P001	+	TAC	TAG	-	-	0			1493.76	33.33	6.4	0	1	0	0	0	0	1	1	0	0	0	0	0	1	0	0	0	0	0	0	0	0	0
EVALDDHKRVHY	P1241	Zm00001d041173_P001_1	Zm00001d041173	unique	in frame	1	JLB3, FS, SR7D, ML8	4	3	102056432	+	Zm00001d041173	Zm00001d041173_P001	102052661	Zm00001d041173_P001	+	GAA	CTC	LPMEVA	VHYLQR	0			1481.75	62.48	6.5	1	0	0	0	0	0	2	0	0	0	0	0	0	0	0	0	0	0	0	0	1	0	0
GQIGFKGRTEDY	P1242	Zm00001d003767_P001_1	Zm00001d003767	unique	in frame	1	JLB3, SR7D, ML8	3	2	58173986	-	Zm00001d003767	Zm00001d003767_P001	58174767	Zm00001d003767_P001	-	GGC	TTC	LTFGQI	EDYFEK	0			1370.67	31.48	6.49	0	0	0	0	0	0	0	0	0	0	0	0	0	0	0	0	0	0	0	0	0	0	0
APAPAPEPT	P1243	Zm00001d019434_P001_1	Zm00001d019434	unique	in frame	1	JLB3, SR7D, ML8	3	7	33732889	-	Zm00001d019434	Zm00001d019434_P001	33733862	Zm00001d019434_P001	-	GCC	CCG	QAPAPA	EPTPAP	0			850.43	27.52	3.85	0	0	0	0	0	0	1	1	1	0	0	0	0	0	0	0	0	0	0	0	0	0	0
EFADPTRPQVYY	P1244	Zm00001d039916_P001_1	Zm00001d039916	junction	in frame	1	JLB3, SR7D, ML8	3	3	19338040	+	Zm00001d039916	Zm00001d039916_P001	19336873	Zm00001d039916_P004	+	GAG	TCA	YGYEFA	VYYSQA	0			1485.7	34.87	4.18	0	0	0	0	0	0	0	0	0	0	0	0	1	0	0	0	0	0	0	0	0	0	0
ISISNQSPDARPTT	P1245	Zm00001d002500_P001_1	Zm00001d002500	unique	in frame	1	JLB3, SR7D, ML8	3	2	14128481	-	Zm00001d002500	Zm00001d002500_P001	14128673	Zm00001d002500_P001	-	ATC	TGC	AKLISI	PTTCPR	0			1486.75	54.39	6.34	0	0	0	0	0	0	1	0	0	0	0	0	0	0	0	0	0	0	0	0	0	0	0
LPVNLGSKE	P1246	Zm00001d042746_P002_1	Zm00001d042746	junction	in frame	1	JLB3, SR7D, ML8	3	3	178832366	+	Zm00001d042746	Zm00001d042746_P002	178831993	Zm00001d042746_P002	+	CTG	GCT	LHFLPV	SKEAPL	0			956.541	51.53	6.41	0	0	0	0	0	0	1	1	0	0	0	0	0	0	1	0	0	0	0	0	0	0	0
SAASVAWSGKDGKY	P1247	Zm00001d027727_P001_1	Zm00001d027727	unique	in frame	1	JLB3, SR7D, ML8	3	1	12331056	+	Zm00001d027727	Zm00001d027727_P001	12330534	Zm00001d027727_P001	+	TCC	ACG	KKFSAA	GKYTAL	0			1426.7	34.16	9.26	0	0	1	0	0	0	0	0	1	0	0	0	0	0	0	0	0	0	0	0	0	0	0
AMDPVERETL	P1248	Zm00001d038742_P001_1	Zm00001d038742	unique	in frame	1	EP, FS, SR7D, ML8	4	6	163657503	+	Zm00001d038742	Zm00001d038742_P001	163657410	Zm00001d038742_P001	+	GCC	CTC	AAAAMD	ETLLRV	0			1160.56	43.17	3.93	0	0	0	0	0	0	1	1	1	0	0	0	0	0	0	0	0	0	1	1	0	3103900	2852500
DPGTPNVLDNNY	P1249	Zm00001d040702_P001_1	Zm00001d040702	unique	in frame	1	FS, SR7D, ML8, SiU	4	3	59071551	+	Zm00001d040702	Zm00001d040702_P001	59064758	Zm00001d040702_P001	+	GAC	TAC	TAMDPG	NNYYKL	0			1318.59	33.77	3.49	0	0	0	0	0	0	0	0	0	0	0	0	1	1	1	12044000	11545000	11208000	0	1	2	0	0
IAASIGNLLQGWDNA	P1250	Zm00001d029762_P002_1	Zm00001d029762	junction	in frame	1	FS, SR7D, ML8	3	1	86130512	+	Zm00001d029762	Zm00001d029762_P002	86130488	Zm00001d029762_P002	+	ATC	ACA	MVAIAA	DNATIA	0			1542.79	26.68	3.75	0	0	0	0	0	0	2	3	2	0	0	0	0	0	0	0	0	0	0	0	0	0	0
LPAAQQGQAGEVVY	P1251	Zm00001d030346_P001_1	Zm00001d030346	unique	in frame	1	EP, SR7D, ML8	3	1	124047667	-	Zm00001d030346	Zm00001d030346_P001	124048274	Zm00001d030346_P001	-	CTG	GCC	GKELPA	VVYARM	0			1430.73	45.9	3.85	1	0	2	0	0	0	2	3	3	0	0	0	0	0	0	0	0	0	1	1	3	11717000	17859000
QRIVKDPSSLQ	P1252	Zm00001d042536_P001_1	Zm00001d042536	unique	in frame	1	EP, SR7D, ML8	3	3	171067552	+	Zm00001d042536	Zm00001d042536_P001	171065302	Zm00001d042536_P001	+	CAA	GCA	ALLQRI	SLQASA	0			1270.71	52.91	9.7	0	0	0	0	0	0	1	0	0	0	0	0	1	0	0	0	0	0	1	0	1	224790	0
VAWAKAVASV	P1253	Zm00001d003482_P001_1	Zm00001d003482	unique	in frame	1	EP, SR7D, ML8	3	2	45486246	-	Zm00001d003482	Zm00001d003482_P001	45486462	Zm00001d003482_P001	-	GTC	GCT	RELVAW	ASVAVR	0			1001.58	28.36	9.7	0	0	0	0	0	0	0	0	0	0	0	0	0	0	0	0	0	0	0	1	1	0	331380
VGHNISGFDL	P1254	Zm00001d042713_P001_1	Zm00001d042713	junction	in frame	1	SR7D, Tas, ML8, SiU	4	3	178060877	+	Zm00001d042713	Zm00001d042713_P001	178060339	Zm00001d042713_P006	+	GTG	GAT	DVLVGH	FDLDVL	0			1058.53	35.79	5.29	1	1	1	2749000	4709500	3650700	1	1	1	0	0	0	1	1	1	523770	895340	617430	0	0	1	0	0
SSTETVVPR	P1255	Zm00001d025286_P001_1	Zm00001d025286	unique	in frame	1	SR7D, Tas, ML8	3	10	112661774	+	Zm00001d025286	Zm00001d025286_P001	112660150	Zm00001d025286_P001	+	TCT	AAC	RGFSST	VPRNQD	0			975.511	65.68	6.41	0	1	1	0	19327000	2421800	0	0	0	0	0	0	0	0	0	0	0	0	0	0	0	0	0
AAGNLATATSTGGLVNKMPGRIGD	P1256	Zm00001d033160_P001_1	Zm00001d033160	unique	in frame	1	SR7D, ML8	2	1	252546791	-	Zm00001d033160	Zm00001d033160_P001	252548650	Zm00001d033160_P001	-	GCG	ACG	AVDAAG	IGDTPL	0			2272.17	34.4	9.7	0	1	0	0	0	0	2	0	0	0	0	0	0	0	0	0	0	0	0	0	0	0	0
APSQAAAVVAGPTFEDL	P1257	Zm00001d018496_P001_1	Zm00001d018496	junction	in frame	1	SR7D, ML8	2	5	221804614	+	Zm00001d018496	Zm00001d018496_P005	221804611	Zm00001d018496_P001	+	GCT	GAG	-	-	0			1643.83	39.72	3.55	0	1	0	0	0	0	1	0	0	0	0	0	0	0	0	0	0	0	0	0	0	0	0
DSAESAKAFAEKHGWNY	P1258	Zm00001d021958_P001_1	Zm00001d021958	junction	in frame	1	SR7D, ML8	2	7	167121707	-	Zm00001d021958	Zm00001d021958_P002	167124073	Zm00001d021958_P008	-	GAC	GTG	LTFDSA	WNYVVG	0			1910.87	30.42	5.55	0	0	0	0	0	0	0	0	0	0	0	0	0	0	0	0	0	0	0	0	0	0	0
FVLEVLHPGRAN	P1259	Zm00001d016276_P001_1	Zm00001d016276	junction	in frame	1	SR7D, ML8	2	5	155336953	+	Zm00001d016276	Zm00001d016276_P001	155336872	Zm00001d016276_P001	+	TTC	GTC	RKQFVL	RANVSK	0			1351.75	56.77	7.55	1	2	1	0	0	0	0	0	0	0	0	0	0	0	0	0	0	0	2	0	0	0	0
GPSGLTTEVK	P1260	Zm00001d036904_P001_1	Zm00001d036904	junction	in frame	1	SR7D, ML8	2	6	106006937	-	Zm00001d036904	Zm00001d036904_P001	106006952	Zm00001d036904_P013	-	GGT	TCT	VTFGPS	EVKSVE	0			988.531	50.8	6.41	0	0	0	0	0	0	0	0	0	0	0	0	0	0	0	0	0	0	0	0	0	0	0
HVLPATQIKYRD	P1261	Zm00001d015798_P001_1	Zm00001d015798	unique	in frame	1	SR7D, ML8	2	5	121145190	+	Zm00001d015798	Zm00001d015798_P001	121144231	Zm00001d015798_P002	+	CAC	GGT	ADAHVL	YRDGLL	0			1440.8	49.78	9.3	0	0	0	0	0	0	0	0	0	0	0	0	0	0	0	0	0	0	0	0	0	0	0
IMDPYGAR	P1262	Zm00001d046319_P001_1	Zm00001d046319	unique	in frame	1	SR7D, ML8	2	9	80227582	+	Zm00001d046319	Zm00001d046319_P001	80226391	Zm00001d046319_P001	+	ATC	ATC	GVMIMD	GARISS	0			922.445	28.01	6.33	0	0	0	0	0	0	1	1	1	0	0	0	0	0	0	0	0	0	0	0	0	0	0
ISKLETNALL	P1263	Zm00001d053917_P001_1	Zm00001d053917	junction	in frame	1	SR7D, ML8	2	4	243636883	-	Zm00001d053917	Zm00001d053917_P001	243636916	Zm00001d053917_P002	-	ATT	GCC	PVSISK	ALLAAA	0			1101.65	41.54	6.41	0	0	0	0	0	0	0	0	0	0	0	0	0	0	0	0	0	0	0	0	0	0	0
KVVDTVLTGELA	P1264	Zm00001d021360_P001_1	Zm00001d021360	unique	in frame	1	SR7D, ML8	2	7	149844590	-	Zm00001d021360	Zm00001d021360_P001	149844749	Zm00001d021360_P001	-	AAG	AAG	EEDKVV	ELAKPL	0			1244.71	43.64	4.18	0	0	0	0	0	0	0	0	0	0	0	0	0	0	0	0	0	0	0	0	0	0	0
LTNTIKGKGPGVIN	P1265	Zm00001d049680_P001_1	Zm00001d049680	junction	in frame	1	SR7D, ML8	2	4	39886128	-	Zm00001d049680	Zm00001d049680_P001	39886953	Zm00001d049680_P008	-	CTT	ATT	EEELTN	VINIEM	0			1411.83	42.98	10.81	0	0	0	0	0	0	0	0	0	0	0	0	0	0	0	0	0	0	0	1	0	0	0
MPSTSPSSSDALEKARA	P1266	Zm00001d043813_P001_1	Zm00001d043813	junction	in frame	1	SR7D, ML8	2	3	210935864	+	Zm00001d043813	Zm00001d043813_P001	210934638	Zm00001d043813_P003	+	ATG	GCT	AEEMPS	ARAAIA	0			1734.83	36.51	6.49	0	0	0	0	0	0	0	0	0	0	0	0	0	0	0	0	0	0	0	0	0	0	0
QLVDVQRLGSH	P1267	Zm00001d027876_P001_1	Zm00001d027876	junction	in frame	1	SR7D, ML8	2	1	16231502	+	Zm00001d027876	Zm00001d027876_P001	16232523	Zm00001d027876_P006	+	CAG	TAG	-	-	0			1251.68	27.68	7.55	0	0	0	0	0	0	0	0	0	0	0	0	0	0	0	0	0	0	0	0	0	0	0
QVEGTVKAVV	P1268	Zm00001d010855_P001_1	Zm00001d010855	junction	in frame	1	SR7D, ML8	2	8	130580421	+	Zm00001d010855	Zm00001d010855_P001	130580121	Zm00001d010855_P001	+	CAG	GGC	GVDQVE	AVVGPV	0			1029.59	32.18	6.41	0	0	0	0	0	0	0	0	0	0	0	0	0	0	0	0	0	0	0	0	0	0	0
RLDVPSDINPALAAF	P1269	Zm00001d029274_P001_1	Zm00001d029274	unique	in frame	1	SR7D, ML8	2	1	64515167	+	Zm00001d029274	Zm00001d029274_P001	64514419	Zm00001d029274_P001	+	CGC	CTC	VSDRLD	AAFLRT	0			1598.85	38.61	4.11	1	0	1	0	0	0	0	0	0	0	0	0	1	0	0	0	0	0	1	2	0	0	0
SLISGDNKGAAARF	P1270	Zm00001d044175_P001_1	Zm00001d044175	junction	in frame	1	SR7D, ML8	2	3	221172269	+	Zm00001d044175	Zm00001d044175_P001	221170860	Zm00001d044175_P001	+	TCT	ATG	RTNSLI	ARFMED	0			1406.74	73.33	9.7	0	1	0	0	0	0	0	0	0	0	0	0	0	0	0	0	0	0	0	0	1	0	0
SPERHIKVDSND	P1271	Zm00001d034387_P002_1	Zm00001d034387	junction	in frame	1	SR7D, ML8	2	1	291609143	-	Zm00001d034387	Zm00001d034387_P014	291608797	Zm00001d034387_P009	-	TCA	TTG	NVDSPE	SNDLPI	0			1396.68	25.96	5.52	0	0	0	0	0	0	0	0	0	0	0	0	1	0	0	0	0	0	0	0	0	0	0
SPPVKILGHYASPY	P1272	Zm00001d042104_P001_1	Zm00001d042104	unique	in frame	1	SR7D, ML8	2	3	150760002	-	Zm00001d042104	Zm00001d042104_P001	150760005	Zm00001d042104_P001	-	TCT	TCG	-	-	0			1528.82	60.3	9.15	0	0	0	0	0	0	1	0	1	0	0	0	1	1	1	0	0	0	0	0	0	0	0
TIFGFIFKKD	P1273	Zm00001d034705_P001_1	Zm00001d034705	unique	in frame	1	SR7D, ML8	2	1	300345776	+	Zm00001d034705	Zm00001d034705_P001	300345623	Zm00001d034705_P001	+	ACC	CAA	LGETIF	KKDQLV	0			1215.68	42.44	9.54	1	0	0	0	0	0	0	0	0	0	0	0	0	0	0	0	0	0	0	0	0	0	0
TILFGDSDPTSSKPKFGSY	P1274	Zm00001d005347_P001_1	Zm00001d005347	junction	in frame	1	SR7D, ML8	2	2	170387189	-	Zm00001d005347	Zm00001d005347_P001	170387618	Zm00001d005347_P002	-	ACC	TGG	VGETIL	GSYWIK	0			2047	43.26	6.44	0	0	0	0	0	0	0	1	0	0	0	0	0	0	0	0	0	0	0	0	0	0	0
YGIEGSSHL	P1275	Zm00001d014887_P001_1	Zm00001d014887	junction	in frame	1	SR7D, ML8	2	5	67028537	+	Zm00001d014887	Zm00001d014887_P001	67028180	Zm00001d014887_P006	+	TAC	TAT	INGYGI	SHLYGL	0			962.458	32.27	5.36	0	0	0	0	0	0	0	0	0	0	0	0	0	0	0	0	0	0	1	0	1	0	0
PSVSSIKKTPP	P1276	Zm00001d043056_P001_1	Zm00001d043056	junction	in frame	1	EP, JLB3, FS, SR7D, SiU	5	3	187654938	+	Zm00001d043056	Zm00001d043056_P001	187656675	Zm00001d043057_P001	-	CCG	ATT	LDDPSV	TPPIMR	1			1140.66	26.97	10.81	0	0	0	0	0	0	0	0	1	0	0	0	1	1	3	2308300	5349800	6024500	1	1	0	2866400	2113600
VADDKAVIPATDPPPPPPPAD	P1277	Zm00001d002842_P001_1	Zm00001d002842	junction	in frame	1	JLB3, FS, SR7D	3	2	24286828	+	Zm00001d002842	Zm00001d002842_P001	24286756	Zm00001d002842_P001	+	GTA	GAC	KEDVAD	PADDSK	0			2080.06	32.87	3.66	0	0	0	0	0	0	0	0	0	0	0	0	0	0	0	0	0	0	0	0	0	0	0
DFGENRIGF	P1278	Zm00001d008189_P001_1	Zm00001d008189	junction	in frame	1	EP, JLB3, FS, SR7D, SiU	5	8	753681	+	Zm00001d008189	Zm00001d008189_P001	751196	Zm00001d008189_P003	+	GAC	GCC	TVFDFG	IGFAKS	0			1054.5	28.27	4.18	1	1	0	0	0	0	0	0	0	0	0	0	1	1	1	4656900	6024500	3962200	1	0	1	4074100	0
LTLIKAST	P1279	Zm00001d004230_P039_1	Zm00001d004230	unique	in frame	1	JLB3, SR7D, Tas	3	2	94058079	+	Zm00001d004230	Zm00001d004230_P039	94057495	Zm00001d004230_P001	+	CTA	TCA	VVSLTL	ASTSRG	0			846.529	32.64	9.7	1	0	2	4146900	0	4918200	0	0	1	0	0	0	0	0	0	0	0	0	0	0	0	0	0
AAELTGSHLD	P1280	Zm00001d003016_P001_1	Zm00001d003016	junction	in frame	1	JLB3, SR7D	2	2	29538489	+	Zm00001d003016	Zm00001d003016_P001	29538435	Zm00001d003016_P002	+	GCC	GAG	GKAAAE	HLDEVK	0			1013.49	56.49	4.18	0	0	0	0	0	0	0	1	1	0	0	0	0	0	1	0	0	0	0	0	0	0	0
AERPSVAKNLY	P1281	Zm00001d034356_P001_1	Zm00001d034356	unique	in frame	1	JLB3, SR7D	2	1	290471090	-	Zm00001d034356	Zm00001d034356_P001	290471672	Zm00001d034356_P001	-	GCC	CCG	KRCAER	NLYPPE	0			1247.67	41.73	9.3	0	1	0	0	0	0	0	0	0	0	0	0	0	0	0	0	0	0	0	0	0	0	0
DLSDADLRGADLSL	P1282	Zm00001d008612_P001_1	Zm00001d008612	junction	in frame	1	JLB3, SR7D	2	8	14470763	-	Zm00001d008612	Zm00001d008612_P001	14471536	Zm00001d008612_P002	-	GAT	GCG	TSADLS	LSLANL	0			1460.72	27.98	3.66	0	0	0	0	0	0	1	1	1	0	0	0	2	0	1	0	0	0	1	1	1	0	0
EFLTWKK	P1283	Zm00001d044099_P002_1	Zm00001d044099	junction	in frame	1	JLB3, SR7D	2	3	219075702	-	Zm00001d044099	Zm00001d044099_P002	219075960	Zm00001d044099_P003	-	GAG	TGA	-	-	0			951.53	29.69	9.54	0	1	1	0	0	0	0	0	0	0	0	0	0	0	0	0	0	0	0	0	0	0	0
KPAAAAAEGAAATAP	P1284	Zm00001d034677_P001_1	Zm00001d034677	unique	in frame	1	JLB3, SR7D	2	1	299617971	-	Zm00001d034677	Zm00001d034677_P001	299618295	Zm00001d034677_P001	-	AAG	TAG	-	-	0			1267.66	105.64	6.41	0	0	0	0	0	0	0	0	0	0	0	0	0	0	0	0	0	0	0	0	0	0	0
KPRTDLPNVVELY	P1285	Zm00001d033931_P001_1	Zm00001d033931	junction	in frame	1	JLB3, SR7D	2	1	278821931	-	Zm00001d033931	Zm00001d033931_P001	278823273	Zm00001d033931_P006	-	AAG	ATG	GNYKPR	ELYMKK	0			1543.85	47.68	6.49	2	2	0	0	0	0	0	0	1	0	0	0	0	0	0	0	0	0	0	0	0	0	0
LSVSRTSGTMNL	P1286	Zm00001d016822_P001_1	Zm00001d016822	junction	in frame	1	JLB3, SR7D	2	5	177266503	+	Zm00001d016822	Zm00001d016822_P002	177266530	Zm00001d016822_P021	+	CTA	GTT	DLYLSV	MNLVQD	0			1265.65	26.95	10.55	0	0	0	0	0	0	1	1	2	0	0	0	0	1	0	0	0	0	0	1	0	0	0
SASVSAPPVIK	P1287	Zm00001d006520_P001_1	Zm00001d006520	unique	in frame	1	JLB3, SR7D	2	2	210399703	+	Zm00001d006520	Zm00001d006520_P001	210399412	Zm00001d006520_P001	+	TCG	TCG	ALSSAS	VIKSPR	0			1055.61	40.73	9.7	0	0	0	0	0	0	1	1	1	0	0	0	0	0	0	0	0	0	0	0	0	0	0
GLPLLTKQ	P1288	Zm00001d030962_P001_1	Zm00001d030962	junction	in frame	1	JLB3, SR7D, Tas, SiU	4	1	169329129	-	Zm00001d030962	Zm00001d030962_P001	169330562	Zm00001d030962_P001	-	GGA	ATG	STSGLP	TKQMKV	0			869.545	35.43	9.7	2	0	1	12618000	0	11618000	0	0	0	0	0	0	1	1	1	3968900	3797600	3925600	0	1	0	0	0
PAAAEAAAPAAAASATTTTA	P1289	Zm00001d008792_P001_1	Zm00001d008792	unique	in frame	1	JLB3, SR7D, SiU	3	8	20499224	-	Zm00001d008792	Zm00001d008792_P001	20499404	Zm00001d008792_P001	-	CCG	GCC	PPSPAA	TTAAGH	0			1685.83	32.6	3.85	1	0	0	0	0	0	0	0	1	0	0	0	1	1	0	7462300	8118900	0	0	0	1	0	0
AIGDVATFPLKM	P1290	Zm00001d005347_P001_1	Zm00001d005347	unique	in frame	1	JLB3, SR7D, Tas	3	2	170387651	-	Zm00001d005347	Zm00001d005347_P001	170387618	Zm00001d005347_P002	-	GCC	TAC	GVYAIG	LKMYNE	0			1262.68	55.59	6.34	0	1	1	0	7872500	8622800	0	0	0	0	0	0	0	0	0	0	0	0	0	0	0	0	0
TSSSTTMRPGWQPIRT	P1291	Zm00001d048710_P001_2	Zm00001d048710	unique	out of frame	2	SR7D, JLB3	2	Chr4	3838824	+	Zm00001d048710		3837797	Zm00001d048710	+	ACA	AGG	TSSTSS	IRTRTT	sense	1026	1026	1805.9	25.48	12.5	0	0	0	0	0	0	0	1	0	0	0	0	0	0	0	0	0	0	2	0	0	0	0
DAQKANIGAGKAVARIL	P1292	Zm00001d018694_P001_1	Zm00001d018694	junction	in frame	1	JLB3, SR7D	2	7	2695270	-	Zm00001d018694	Zm00001d018694_P001	2695351	Zm00001d018694_P007	-	GAC	CGC	RGLDAQ	RILRTS	0			1695.99	25.03	10.79	0	0	0	0	0	0	0	0	0	0	0	0	0	0	0	0	0	0	0	0	0	0	0
EVIDQIKAALE	P1293	Zm00001d040364_P001_1	Zm00001d040364	unique	in frame	1	JLB3, SR7D	2	3	40091802	-	Zm00001d040364	Zm00001d040364_P001	40092749	Zm00001d040364_P001	-	GAG	GCT	RGFEVI	ALEAAC	0			1228.68	25.88	3.93	0	0	1	0	0	0	0	0	0	0	0	0	0	0	0	0	0	0	0	0	0	0	0
FENPYPDSSLAGELGKQ	P1294	Zm00001d034015_P001_1	Zm00001d034015	junction	in frame	1	JLB3, SR7D	2	1	281230845	+	Zm00001d034015	Zm00001d034015_P001	281228827	Zm00001d034015_P001	+	TTC	GAA	MGLFEN	GKQEHR	0			1851.88	33.97	3.93	0	0	1	0	0	0	0	0	0	0	0	0	0	0	0	0	0	0	0	0	0	0	0
KPKKAPAAAAAAAP	P1295	Zm00001d034919_P001_1	Zm00001d034919	unique	in frame	1	JLB3, SR7D	2	1	305598644	-	Zm00001d034919	Zm00001d034919_P001	305602487	Zm00001d034919_P001	-	AAG	TAG	-	-	0			1262.76	48.64	11.1	0	0	0	0	0	0	0	0	0	0	0	0	0	0	0	0	0	0	0	0	0	0	0
LEKSVNTIRFLA	P1296	Zm00001d045451_P001_1	Zm00001d045451	unique	in frame	1	JLB3, SR7D	2	9	22642118	+	Zm00001d045451	Zm00001d045451_P001	22641890	Zm00001d045451_P001	+	CTC	ATC	GELLEK	FLAIDA	0			1390.81	37.68	9.7	0	0	0	0	0	0	0	0	0	0	0	0	0	0	0	0	0	0	0	0	0	0	0
LNNVLGGVSF	P1297	Zm00001d012539_P001_1	Zm00001d012539	unique	in frame	1	JLB3, SR7D	2	8	176388318	+	Zm00001d012539	Zm00001d012539_P001	176387457	Zm00001d012539_P001	+	TTG	GTG	LRCLNN	VSFVLL	0			1019.55	33	6.1	0	0	1	0	0	0	0	0	0	0	0	0	0	0	0	0	0	0	1	1	0	0	0
RVAAPAPPPLW	P1298	Zm00001d007710_P001_1	Zm00001d007710	unique	in frame	1	JLB3, SR7D	2	2	237937089	-	Zm00001d007710	Zm00001d007710_P001	237937443	Zm00001d007710_P001	-	CGC	CTC	LAGRVA	PLWLMC	0			1174.67	25.62	10.55	0	0	0	0	0	0	0	0	1	0	0	0	0	0	0	0	0	0	0	0	0	0	0
SGRQSPGGHNVVWGLH	P1299	Zm00001d032386_P001_1	Zm00001d032386	junction	in frame	1	JLB3, SR7D	2	1	225030276	-	Zm00001d032386	Zm00001d032386_P001	225029846	Zm00001d032386_P005	-	TCT	GAC	VVFSGR	GLHDAL	0			1687.84	39.08	10.55	0	0	0	0	0	0	0	0	1	0	0	0	3	0	1	0	0	0	2	1	1	0	0
TAILESDPLNWGKA	P1300	Zm00001d003016_P001_1	Zm00001d003016	junction	in frame	1	JLB3, SR7D	2	2	29538447	+	Zm00001d003016	Zm00001d003016_P001	29538435	Zm00001d003016_P002	+	ACG	GCC	ASNTAI	GKAAAE	0			1514.78	34.32	4.18	0	0	0	0	0	0	0	0	0	0	0	0	0	0	0	0	0	0	0	0	0	0	0
VAALRDGTGTLTVF	P1301	Zm00001d002258_P001_1	Zm00001d002258	unique	in frame	1	JLB3, SR7D	2	2	9083876	-	Zm00001d002258	Zm00001d002258_P001	9083751	Zm00001d002258_P003	-	GTC	ACC	VADVAA	TVFTNE	0			1420.78	29.42	6.34	0	0	0	0	0	0	0	1	0	0	0	0	0	0	0	0	0	0	0	0	0	0	0
VVLVSAGRTPFTSGIGLETL	P1302	Zm00001d009163_P001_1	Zm00001d009163	junction	in frame	1	JLB3, SR7D	2	8	40371932	-	Zm00001d009163	Zm00001d009163_P001	40372586	Zm00001d009163_P002	-	GTT	GGC	EADVVL	ETLGVE	0			2017.13	28.56	6.41	0	0	0	0	0	0	1	1	0	0	0	0	0	0	0	0	0	0	0	0	0	0	0
WPFKVISGPGEKPM	P1303	Zm00001d041550_P001_1	Zm00001d041550	junction	in frame	1	JLB3, SR7D	2	3	126863943	-	Zm00001d041550	Zm00001d041550_P004	126863904	Zm00001d041550_P002	-	TGG	ATT	IKLWPF	KPMIVV	0			1572.82	47.26	9.54	0	0	0	0	0	0	0	1	0	0	0	0	0	0	0	0	0	0	0	0	0	0	0
AGRSAPAHQASQEIGVY	P1304	Zm00001d046221_P002_1	Zm00001d046221	junction	in frame	1	EP, FS, SR7D, SiU	4	9	72866806	+	Zm00001d046221	Zm00001d046221_P002	72866109	Zm00001d046221_P050	+	GCA	GGA	DYFAGR	GVYGRV	0			1741.86	44.89	7.54	1	2	0	0	0	0	4	3	3	0	0	0	1	1	1	6134200	8404000	7627200	1	1	1	11032000	13923000
AVNDEFIPGDVKDR	P1305	Zm00001d029422_P001_1	Zm00001d029422	junction	in frame	1	EP, FS, SR7D	3	1	69846214	+	Zm00001d029422	Zm00001d029422_P007	69846308	Zm00001d029422_P023	+	GCT	GAC	STRAVN	KDRDLS	0			1574.78	30.96	4.06	0	0	0	0	0	0	1	0	1	0	0	0	0	0	0	0	0	0	1	1	1	3120700	2486000
KSAAPRAGEMVAVDVA	P1306	Zm00001d048822_P001_1	Zm00001d048822	unique	in frame	1	EP, FS, SR7D	3	4	6011258	-	Zm00001d048822	Zm00001d048822_P001	6012239	Zm00001d048822_P001	-	AAG	GGC	SASKSA	DVAGGS	0			1571.82	26.66	6.49	0	0	0	0	0	0	0	0	1	0	0	0	0	0	1	0	0	0	2	1	1	600380	1868700
SLDAYGPLEMAAKKPK	P1307	Zm00001d007707_P001_1	Zm00001d007707	unique	in frame	1	EP, FS, SR7D	3	2	237893525	-	Zm00001d007707	Zm00001d007707_P001	237893696	Zm00001d007707_P001	-	TCC	GAG	KTMSLD	KPKEQV	0			1718.91	47.66	9.22	0	0	0	0	0	0	4	5	4	0	0	0	0	0	0	0	0	0	3	2	1	8036100	7706500
VFRTCDPA	P1308	Zm00001d015067_P001_1	Zm00001d015067	unique	in frame	1	EP, FS, SR7D	3	5	73986209	+	Zm00001d015067	Zm00001d015067_P001	73985597	Zm00001d015067_P001	+	GTG	TAC	ASIVFR	DPAYSA	0			908.429	26.11	6.16	0	0	0	0	0	0	0	0	0	0	0	0	0	1	0	0	0	0	1	1	0	4310800	4188900
VPFTLAKGPDFE	P1309	Zm00001d027727_P001_1	Zm00001d027727	unique	in frame	1	EP, FS, SR7D	3	1	12331617	+	Zm00001d027727	Zm00001d027727_P001	12330534	Zm00001d027727_P001	+	GTG	AAG	HMNVPF	DFEKQF	0			1320.68	38.87	4.18	0	0	0	0	0	0	0	0	0	0	0	0	0	0	1	0	0	0	0	2	1	0	4236900
AARDSITALKKY	P1310	Zm00001d004473_P001_1	Zm00001d004473	unique	in frame	1	FS, SR7D	2	2	114086054	-	Zm00001d004473	Zm00001d004473_P001	114089173	Zm00001d004473_P001	-	GCC	ATC	THYAAR	KKYIIE	0			1336.76	36.61	10.24	0	0	0	0	0	0	1	0	0	0	0	0	0	0	0	0	0	0	0	0	0	0	0
AFVDETAPHVIIGEE	P1311	Zm00001d033204_P001_1	Zm00001d033204	junction	in frame	1	FS, SR7D	2	1	254168127	+	Zm00001d033204	Zm00001d033204_P001	254167794	Zm00001d033204_P003	+	GCA	AAG	APLAFV	GEEKKE	0			1626.8	37.9	3.78	0	0	1	0	0	0	0	0	0	0	0	0	0	0	0	0	0	0	0	1	0	0	0
ALVNRVTGEA	P1312	Zm00001d028998_P001_1	Zm00001d028998	unique	in frame	1	FS, SR7D	2	1	54252505	-	Zm00001d028998	Zm00001d028998_P001	54253352	Zm00001d028998_P001	-	GCG	ATC	PAFALV	GEAIKH	0			1029.57	40.05	6.41	0	0	0	0	0	0	0	0	0	0	0	0	0	0	1	0	0	0	0	0	0	0	0
QAAAGSLPPPPARY	P1313	Zm00001d049100_P001_1	Zm00001d049100	junction	in frame	1	FS, SR7D	2	4	16065252	-	Zm00001d049100	Zm00001d049100_P001	16083397	Zm00001d049100_P002	-	CAA	GGC	WEAQAA	ARYGQR	0			1395.74	50.11	9.35	0	0	0	0	0	0	0	0	0	0	0	0	0	0	0	0	0	0	0	0	0	0	0
SRLPARTGTRADVCTLLRDSQYLNHEEANKEA	P1314	Zm00001d010997_P001_1	Zm00001d010997	unique	in frame	1	FS, SR7D	2	8	136182244	-	Zm00001d010997	Zm00001d010997_P001	136185544	Zm00001d010997_P001	-	TCT	GCA	DAASRL	KEAAIN	0			3614.81	33.33	7.36	0	0	0	0	0	0	0	0	0	0	0	0	0	0	0	0	0	0	0	0	0	0	0
SRVLSQQMDY	P1315	Zm00001d037483_P001_1	Zm00001d037483	junction	in frame	1	FS, SR7D	2	6	126836284	-	Zm00001d037483	Zm00001d037483_P002	126837116	Zm00001d037483_P005	-	TCA	TAT	DEFSRV	MDYYSN	0			1226.58	31.6	6.33	0	0	0	0	0	0	0	0	0	0	0	0	0	0	0	0	0	0	0	0	0	0	0
VAIGPTGQTVSRDAKSQ	P1316	Zm00001d029457_P001_1	Zm00001d029457	unique	in frame	1	FS, SR7D	2	1	71674961	+	Zm00001d029457	Zm00001d029457_P001	71671292	Zm00001d029457_P001	+	GTC	CTG	PSLVAI	KSQLMI	0			1714.91	36.47	9.7	1	0	0	0	0	0	1	1	1	0	0	0	0	0	0	0	0	0	0	0	0	0	0
VPAEAVKEKEAAAAAAAAGEGAQEN	P1317	Zm00001d013914_P001_1	Zm00001d013914	junction	in frame	1	FS, SR7D	2	5	24679921	+	Zm00001d013914	Zm00001d013914_P001	24679678	Zm00001d013914_P002	+	GTG	TAG	-	-	0			2353.16	36.51	4.02	0	0	0	0	0	0	0	1	1	0	0	0	0	0	0	0	0	0	0	2	0	0	0
AVALAAADEFTY	P1318	Zm00001d025921_P001_1	Zm00001d025921	unique	in frame	1	EP, FS, SR7D, SiU	4	10	133772880	+	Zm00001d025921	Zm00001d025921_P001	133772841	Zm00001d025921_P001	+	GCG	AAC	LLHAVA	FTYNGF	0			1241.6	29.49	3.55	0	0	0	0	0	0	0	0	0	0	0	0	1	1	0	8889000	9374000	0	1	1	1	8504200	9040200
EGTLIIGSGSATHNL	P1319	Zm00001d042634_P001_1	Zm00001d042634	junction	in frame	1	EP, FS, SR7D	3	3	174748087	+	Zm00001d042634	Zm00001d042634_P002	174746341	Zm00001d042634_P002	+	GAA	CGC	LREEGT	HNLRKI	0			1469.76	49.47	5.36	0	0	0	0	0	0	0	0	0	0	0	0	0	0	0	0	0	0	1	1	1	4390100	1442100
VAVNDSGWHQL	P1320	Zm00001d033623_P002_1	Zm00001d033623	junction	in frame	1	EP, FS, SR7D, Tas, SiU	5	1	269051290	+	Zm00001d033623	Zm00001d033623_P012	269051481	Zm00001d033623_P004	+	GTC	GTC	KAYVAV	HQLVSH	0			1225.6	32.57	5.29	1	1	1	8219900	3825000	13237000	0	0	0	0	0	0	0	1	1	0	3068900	2046700	0	1	1	0	4413900
APGVYREPVY	P1321	Zm00001d032992_P001_1	Zm00001d032992	unique	in frame	1	FS, SR7D	2	1	246072431	+	Zm00001d032992	Zm00001d032992_P001	246072293	Zm00001d032992_P001	+	GCG	GTC	IRLAPG	PVYVAK	0			1150.59	31.27	6.4	0	0	0	0	0	0	0	0	0	0	0	0	0	0	0	0	0	0	0	0	0	0	0
APLGYGLVGAY	P1322	Zm00001d004986_P001_1	Zm00001d004986	junction	in frame	1	FS, SR7D	2	2	152285129	-	Zm00001d004986	Zm00001d004986_P003	152285869	Zm00001d004986_P006	-	GCC	AAT	PSYAPL	GAYNPR	0			1080.57	25.89	6.09	0	0	0	0	0	0	0	0	0	0	0	0	0	0	0	0	0	0	0	0	0	0	0
ARATPTGLADLSGVPGGAGLRSGF	P1323	Zm00001d053698_P001_1	Zm00001d053698	junction	in frame	1	FS, SR7D	2	4	239536860	+	Zm00001d053698	Zm00001d053698_P001	239540604	Zm00001d053699_P001	+	GCA	GAC	STQARA	SGFDPS	0			2228.18	50.73	10.4	0	0	0	0	0	0	0	0	1	0	0	0	0	0	0	0	0	0	1	0	0	0	0
DIHSPRIPSAEE	P1324	Zm00001d031128_P001_1	Zm00001d031128	junction	in frame	1	FS, SR7D	2	1	178803090	+	Zm00001d031128	Zm00001d031128_P001	178802283	Zm00001d031128_P007	+	GAC	ATC	GVYDIH	AEEIAD	0			1350.66	37.09	4.42	0	0	0	0	0	0	0	0	0	0	0	0	0	0	0	0	0	0	0	1	0	0	0
GPNTKFSYASHKAVNEY	P1325	Zm00001d031128_P001_1	Zm00001d031128	junction	in frame	1	FS, SR7D	2	1	178799853	+	Zm00001d031128	Zm00001d031128_P001	178799391	Zm00001d031128_P001	+	GGC	AAG	PELGPN	NEYKEA	0			1912.92	33.3	9.12	0	0	0	0	0	0	0	1	0	0	0	0	0	1	1	0	0	0	1	1	0	0	0
LAALDTVDAGKL	P1326	Zm00001d044339_P001_1	Zm00001d044339	junction	in frame	1	FS, SR7D	2	3	225458768	+	Zm00001d044339	Zm00001d044339_P001	225458900	Zm00001d044339_P006	+	CTG	TTC	VEELAA	GKLFAV	0			1186.67	65.93	4.11	0	0	0	0	0	0	0	0	0	0	0	0	0	0	0	0	0	0	0	0	0	0	0
LESKQTTPHLY	P1327	Zm00001d034531_P001_1	Zm00001d034531	junction	in frame	1	FS, SR7D	2	1	295757542	+	Zm00001d034531	Zm00001d034531_P001	295759070	Zm00001d034531_P007	+	CTC	CTA	KRLLES	HLYLSK	0			1316.68	30.43	7.54	0	0	0	0	0	0	2	0	2	0	0	0	0	0	0	0	0	0	0	0	0	0	0
LRYPQAIGSL	P1328	Zm00001d035934_P002_1	Zm00001d035934	unique	in frame	1	FS, SR7D	2	6	61208187	-	Zm00001d035934	Zm00001d035934_P002	61207590	Zm00001d035934_P001	-	CTC	GTT	MTLLRY	GSLVAV	0			1117.64	41.76	9.35	0	0	0	0	0	0	0	1	0	0	0	0	0	0	0	0	0	0	0	0	0	0	0
VPASQAGSLIGKQGATIKSIQD	P1329	Zm00001d030968_P001_1	Zm00001d030968	junction	in frame	1	FS, SR7D	2	1	169613568	+	Zm00001d030968	Zm00001d030968_P001	169613418	Zm00001d030968_P003	+	GTT	GCT	RLLVPA	IQDASK	0			2169.19	51.3	9.54	0	1	0	0	0	0	1	0	1	0	0	0	0	2	2	0	0	0	0	0	0	0	0
GYRGGPRGAMGDFGGEKGSAPADF	P1330	Zm00001d042023_P001_1	Zm00001d042023	junction	in frame	1	EP, SR7D, SiU	3	3	147721743	+	Zm00001d042023	Zm00001d042023_P001	147721225	Zm00001d042023_P002	+	GGT	CAG	DRDGYR	ADFQPS	0			2357.07	26.2	6.55	0	0	0	0	0	0	1	0	0	0	0	0	1	2	1	15559000	19753000	0	1	2	1	21827000	25653000
KLGGTRTAPAMV	P1331	Zm00001d053244_P001_1	Zm00001d053244	unique	in frame	1	EP, SR7D, SiU	3	4	221731110	+	Zm00001d053244	Zm00001d053244_P001	221728680	Zm00001d053244_P001	+	AAG	CAG	YARKLG	AMVQSV	0			1201.67	29.97	11.65	0	0	0	0	0	0	0	0	0	0	0	0	0	1	1	0	2224100	1461000	2	1	1	4228800	4623800
AGQLGGKPLVTAVTKDASTSLYT	P1332	Zm00001d007753_P001_1	Zm00001d007753	unique	in frame	1	EP, SR7D	2	2	238894917	-	Zm00001d007753	Zm00001d007753_P001	238895010	Zm00001d007753_P001	-	GCC	GCG	CTAAGQ	LYTAPL	0			2278.23	28.19	9.26	0	0	0	0	0	0	0	1	0	0	0	0	0	0	0	0	0	0	1	1	1	8205200	4132400
VGISVSQGKNFGAVE	P1333	Zm00001d015378_P001_1	Zm00001d015378	unique	in frame	1	EP, SR7D	2	5	87173278	+	Zm00001d015378	Zm00001d015378_P001	87171850	Zm00001d015378_P001	+	GTT	AGT	LPEVGI	AVESVK	0			1491.78	26.74	6.41	0	0	0	0	0	0	0	1	0	0	0	0	0	0	0	0	0	0	2	2	1	2204700	13712000
PLEIQDSEVD	P1334	Zm00001d001979_P001_1	Zm00001d001979	unique	in frame	1	EP, SR7D, Tas, SiU	4	2	3825300	-	Zm00001d001979	Zm00001d001979_P001	3825303	Zm00001d001979_P001	-	CCT	ATA	-	-	0			1144.54	33.24	3.29	1	0	3	3991500	0	9232400	0	0	0	0	0	0	2	2	2	10248000	11968000	11635000	1	1	0	2399100	3992600
LAGRGLLSSDE	P1335	Zm00001d008299_P001_1	Zm00001d008299	junction	in frame	1	EP, SR7D, Tas, SiU	4	8	4564954	-	Zm00001d008299	Zm00001d008299_P001	4566552	Zm00001d008299_P002	-	CTG	GTT	KNLLAG	SDEVLL	0			1117.58	30.94	4.18	2	2	1	9503100	21244000	2341100	1	2	3	0	0	0	0	1	1	0	3670300	2571800	2	0	1	3959100	0
TSRAAGMGAGLAAGM	P1336	Zm00001d053197_P001_1	Zm00001d053197	junction	in frame	1	EP, SR7D, Tas	3	4	219371997	+	Zm00001d053197	Zm00001d053197_P003	219372015	Zm00001d053197_P008	+	ACT	ACT	ANDTSR	AGMTAG	0			1321.64	56.2	10.55	2	1	1	7012200	9853600	6304600	0	0	0	0	0	0	1	1	0	0	0	0	1	1	0	3389200	8130000
VPLVPQKAAPAKVQ	P1337	Zm00001d053576_P001_1	Zm00001d053576	junction	in frame	1	EP, SR7D, Tas	3	4	235105939	-	Zm00001d053576	Zm00001d053576_P001	235108218	Zm00001d053576_P002	-	GTG	AAG	AEAVPL	KVQKPK	0			1445.88	34.57	10.81	0	3	2	0	8461900	8052600	0	0	0	0	0	0	1	2	0	0	0	0	1	0	1	155420000	0
APAGTAGLSFHGGDMF	P1338	Zm00001d049179_P002_1	Zm00001d049179	unique	in frame	1	EP, SR7D	2	4	19410210	+	Zm00001d049179	Zm00001d049179_P002	19409430	Zm00001d049179_P001	+	GCT	GAG	VAEAPA	DMFEHI	0			1535.69	46.15	5.29	0	0	0	0	0	0	1	0	1	0	0	0	0	0	0	0	0	0	0	2	1	0	2121100
ARAADGVGPVAW	P1339	Zm00001d029558_P001_1	Zm00001d029558	unique	in frame	1	EP, SR7D	2	1	76160909	-	Zm00001d029558	Zm00001d029558_P001	76161041	Zm00001d029558_P001	-	GCG	GAC	HNRARA	VAWDAR	0			1169.61	37.1	6.34	0	0	0	0	0	0	0	0	0	0	0	0	0	0	0	0	0	0	1	1	1	3357700	7450100
EAHALLSSGHGYVD	P1340	Zm00001d053862_P001_1	Zm00001d053862	junction	in frame	1	EP, SR7D	2	4	242523360	-	Zm00001d053862	Zm00001d053862_P001	242523537	Zm00001d053862_P002	-	GAA	GTC	DADEAH	YVDVRM	0			1455.69	25.62	5.3	0	0	0	0	0	0	0	0	0	0	0	0	0	0	0	0	0	0	0	1	1	0	3015300
IAGKEGHVDYGTVPGVVYTHPE	P1341	Zm00001d040721_P001_1	Zm00001d040721	junction	in frame	1	EP, SR7D	2	3	59861169	-	Zm00001d040721	Zm00001d040721_P001	59862000	Zm00001d040721_P001	-	ATT	GTT	VEFIAG	HPEVAS	0			2325.15	42.63	5.39	1	1	1	0	0	0	0	2	3	0	0	0	0	0	0	0	0	0	1	0	1	3916600	0
QSVVISDSLSAK	P1342	Zm00001d032507_P001_1	Zm00001d032507	unique	in frame	1	EP, SR7D	2	1	228906538	+	Zm00001d032507	Zm00001d032507_P001	228905904	Zm00001d032507_P001	+	CAG	GAC	FMVQSV	SAKDIT	0			1233.67	26.25	6.34	0	0	0	0	0	0	0	0	0	0	0	0	2	0	0	0	0	0	1	0	1	1339500	0
VVDTESGVHIIKRTG	P1343	Zm00001d001946_P001_1	Zm00001d001946	unique	in frame	1	EP, SR7D	2	2	3401705	+	Zm00001d001946	Zm00001d001946_P001	3401648	Zm00001d001946_P001	+	GTG	TGA	-	-	0			1610.89	61.99	7.55	0	1	0	0	0	0	0	1	0	0	0	0	0	0	0	0	0	0	0	2	2	0	2252800
ASTPAQPAATLSAGEASLGRHL	P1344	Zm00001d028759_P001_1	Zm00001d028759	unique	in frame	1	SR7D, Tas, SiU	3	1	45728795	-	Zm00001d028759	Zm00001d028759_P001	45728879	Zm00001d028759_P001	-	GCG	GCG	CPMAST	RHLARR	0			2106.09	52.85	7.55	1	1	0	5023600	2747500	0	1	0	2	0	0	0	1	1	2	1236700	1102000	770620	0	0	0	0	0
DPISVAQQF	P1345	Zm00001d052721_P001_1	Zm00001d052721	junction	in frame	1	SR7D, SiU	2	4	198794717	+	Zm00001d052721	Zm00001d052721_P001	198793742	Zm00001d052721_P002	+	GAT	CTG	QNQDPI	QQFLEG	0			1004.5	33.54	3.75	0	0	0	0	0	0	1	0	0	0	0	0	1	1	1	7102400	7275200	6588800	0	0	0	0	0
FENGLGRTPQM	P1346	Zm00001d032605_P001_1	Zm00001d032605	junction	in frame	1	SR7D, SiU	2	1	231867936	-	Zm00001d032605	Zm00001d032605_P001	231867906	Zm00001d032605_P004	-	TTC	GGG	RRAFEN	PQMGWN	0			1249.6	32.85	6.41	0	0	0	0	0	0	0	1	1	0	0	0	1	1	2	1282900	1523500	1397000	0	0	0	0	0
FGEKPVTVF	P1347	Zm00001d035156_P001_1	Zm00001d035156	junction	in frame	1	SR7D, SiU	2	6	7239081	+	Zm00001d035156	Zm00001d035156_P001	7238656	Zm00001d035156_P006	+	TTC	GGC	TLLFGE	TVFGIR	0			1023.55	41.94	6.41	0	0	0	0	0	0	0	0	0	0	0	0	1	1	1	3053800	9297900	3718300	1	0	0	0	0
ISMANSAVN	P1348	Zm00001d030990_P001_1	Zm00001d030990	unique	in frame	1	SR7D, SiU	2	1	172354529	+	Zm00001d030990	Zm00001d030990_P001	172352686	Zm00001d030990_P001	+	ATC	AGG	SLDISM	AVNRIT	0			906.435	29.05	6.1	1	0	1	0	0	0	0	1	0	0	0	0	2	4	1	6353800	12233000	5581700	0	3	0	0	0
KVALLGAAGGIGQPLGLL	P1349	Zm00001d032187_P001_1	Zm00001d032187	unique	in frame	1	SR7D, SiU	2	1	216171736	-	Zm00001d032187	Zm00001d032187_P001	216171955	Zm00001d032187_P001	-	AAG	ATT	ASYKVA	GLLIKM	0			1648.02	39.18	9.7	1	0	0	0	0	0	0	0	0	0	0	0	3	7	4	12515000	16177000	25629000	0	0	0	0	0
LAKRAPPSPAGY	P1350	Zm00001d043795_P001_1	Zm00001d043795	unique	in frame	1	SR7D, SiU	2	3	210371458	+	Zm00001d043795	Zm00001d043795_P001	210370694	Zm00001d043795_P001	+	CTG	TGA	-	-	0			1227.68	44.06	10.45	0	0	0	0	0	0	0	0	0	0	0	0	1	1	1	789390	1517500	241470	0	0	0	0	0
LSAAEDQHYIRV	P1351	Zm00001d038392_P001_1	Zm00001d038392	unique	in frame	1	SR7D, SiU	2	6	156252307	+	Zm00001d038392	Zm00001d038392_P001	156251590	Zm00001d038392_P001	+	CTC	ACG	LYCLSA	IRVTGT	0			1401.71	27.39	5.45	0	0	1	0	0	0	1	0	2	0	0	0	2	1	1	8145900	5756800	4696800	0	0	0	0	0
PMLSPRLGQT	P1352	Zm00001d045611_P001_1	Zm00001d045611	junction	in frame	1	SR7D, SiU	2	9	28677937	+	Zm00001d045611	Zm00001d045611_P002	28675445	Zm00001d045611_P004	+	CCG	TTT	NFRPML	GQTFYT	0			1099.59	36.65	10.55	0	0	0	0	0	0	0	0	1	0	0	0	1	1	1	327840	661650	628220	0	0	0	0	0
SDRLPPNADDGTM	P1353	Zm00001d002897_P001_1	Zm00001d002897	unique	in frame	1	SR7D, SiU	2	2	26124598	-	Zm00001d002897	Zm00001d002897_P001	26125465	Zm00001d002897_P001	-	AGC	GAC	VSFSDR	GTMDPA	0			1388.61	72.35	3.83	0	0	1	0	0	0	0	0	0	0	0	0	1	1	1	2238200	2120900	1291700	0	0	0	0	0
SISAAPIRVINLL	P1354	Zm00001d052050_P001_1	Zm00001d052050	junction	in frame	1	SR7D, SiU	2	4	177646063	-	Zm00001d052050	Zm00001d052050_P001	177649930	Zm00001d052050_P008	-	AGT	TAC	KSDSIS	NLLYNA	0			1366.84	31.26	10.55	0	0	0	0	0	0	1	0	0	0	0	0	1	3	1	2590200	1424000	3458700	0	0	0	0	0
VFLVSACALGVGAA	P1355	Zm00001d008514_P001_1	Zm00001d008514	unique	in frame	1	SR7D, SiU	2	8	11255862	+	Zm00001d008514	Zm00001d008514_P001	11254812	Zm00001d008514_P001	+	GTG	GCC	DRCVFL	GAAAAV	0			1277.69	26.71	5.92	1	2	0	0	0	0	0	0	0	0	0	0	1	2	3	408370	1977800	1590000	0	0	0	0	0
YDAESKKDPFAY	P1356	Zm00001d007486_P001_1	Zm00001d007486	unique	in frame	1	SR7D, SiU	2	2	232825880	-	Zm00001d007486	Zm00001d007486_P001	232826846	Zm00001d007486_P001	-	TAC	CTC	GNYYDA	FAYLPE	0			1433.66	31.7	4.37	0	0	0	0	0	0	1	0	0	0	0	0	1	1	2	1420100	1893700	2130300	0	0	2	0	0
ALASHMAEIHA	P1357	Zm00001d042726_P001_1	Zm00001d042726	unique	in frame	1	SR7D, SiU	2	3	178252273	+	Zm00001d042726	Zm00001d042726_P001	178251893	Zm00001d042726_P001	+	GCG	GTC	VNTALA	IHAVSI	0			1150.57	36.03	6.5	0	0	0	0	0	0	0	0	0	0	0	0	0	1	1	0	1822100	1778800	1	0	0	0	0
ATMILALPAMVL	P1358	Zm00001d002941_P001_1	Zm00001d002941	junction	in frame	1	SR7D, SiU	2	2	27636421	-	Zm00001d002941	Zm00001d002941_P001	27636931	Zm00001d002941_P002	-	GCC	GAA	APFATM	MVLEGG	0			1243.72	33.98	6.1	1	0	0	0	0	0	1	0	0	0	0	0	1	0	1	7340400	0	7723200	1	0	0	0	0
EPQGPKVVAPTPEQ	P1359	Zm00001d034858_P002_1	Zm00001d034858	junction	in frame	1	SR7D, SiU	2	1	303929776	+	Zm00001d034858	Zm00001d034858_P002	303929773	Zm00001d034858_P006	+	GAG	ATC	ITMEPQ	PEQITA	0			1476.77	26.32	4.26	0	0	0	0	0	0	0	0	0	0	0	0	1	0	1	1198700	0	830760	0	0	0	0	0
IYSYRTVVNGF	P1360	Zm00001d026140_P001_1	Zm00001d026140	unique	in frame	1	SR7D, SiU	2	10	139507617	-	Zm00001d026140	Zm00001d026140_P001	139507905	Zm00001d026140_P001	-	ATC	GCC	SRLIYS	NGFAAR	0			1318.68	39.85	9.17	1	0	0	0	0	0	0	0	0	0	0	0	1	1	0	3253400	3221800	0	0	1	0	0	0
KERLVGVSEETTTGVKRL	P1361	Zm00001d049239_P001_1	Zm00001d049239	junction	in frame	1	SR7D, SiU	2	4	22372437	+	Zm00001d049239	Zm00001d049239_P001	22371852	Zm00001d049239_P001	+	AAG	TAC	RKMKER	KRLYQM	0			2002.13	55.26	9.53	0	0	0	0	0	0	0	0	0	0	0	0	0	1	1	0	2290500	1563500	0	0	0	0	0
KRAVDNGAVAVSAPED	P1362	Zm00001d028647_P001_1	Zm00001d028647	junction	in frame	1	SR7D, SiU	2	1	41725614	-	Zm00001d028647	Zm00001d028647_P001	41725996	Zm00001d028647_P002	-	AAG	AAG	AAYKRA	PEDKPW	0			1598.81	56.84	4.37	1	0	0	0	0	0	0	1	1	0	0	0	1	0	1	2046000	0	2018000	0	0	2	0	0
LGRYTGEGESDEAKKGMFQKG	P1363	Zm00001d008491_P001_1	Zm00001d008491	junction	in frame	1	SR7D, SiU	2	8	10203705	-	Zm00001d008491	Zm00001d008491_P001	10206989	Zm00001d008491_P001	-	CTA	TAC	LAQLGR	QKGYTY	0			2288.1	47.45	6.64	0	0	0	0	0	0	1	1	1	0	0	0	5	1	1	2526600	2778000	0	0	1	1	0	0
TLADANHASYLLY	P1364	Zm00001d042216_P001_1	Zm00001d042216	unique	in frame	1	SR7D, SiU	2	3	156423261	+	Zm00001d042216	Zm00001d042216_P001	156422439	Zm00001d042216_P001	+	ACG	CTC	DEFTLA	LLYLSK	0			1451.72	41.2	5.29	0	0	0	0	0	0	1	0	0	0	0	0	1	0	1	2674300	0	2222900	0	0	0	0	0
WGSAGRAWSAAD	P1365	Zm00001d029558_P001_1	Zm00001d029558	unique	in frame	1	SR7D, SiU	2	1	76160774	-	Zm00001d029558	Zm00001d029558_P001	76161041	Zm00001d029558_P001	-	TGG	GCG	NIFWGS	AADALR	0			1234.56	35.52	6.34	0	0	0	0	0	0	0	0	0	0	0	0	0	1	1	0	5520400	5218600	0	0	0	0	0
LALSAIEH	P1366	Zm00001d026362_P001_2	Zm00001d026362	junction	out of frame	2	SR7D, GP	2	Chr10	144245641	-	Zm00001d026362		144249626	Zm00001d026362	-	CTG	CTG	FRLLAL	IEHLIW	sense	-3984	-3961	853.478	28.05	5.36	0	0	0	0	0	0	2	1	1	25478000	14989000	13082000	0	0	0	0	0	0	0	0	0	0	0
APVDPHSYTDGAHPVVSRAALAF	P1367	Zm00001d034630_P001_1	Zm00001d034630	unique	in frame	1	SR7D, Tas	2	1	298527500	+	Zm00001d034630	Zm00001d034630_P001	298527497	Zm00001d034630_P001	+	GCG	TAC	-	-	0			2378.19	28.74	6.5	2	1	3	3828100	4804900	7075500	0	0	0	0	0	0	0	0	0	0	0	0	3	1	0	0	0
DEATKPEGWLDD	P1368	Zm00001d003857_P001_1	Zm00001d003857	junction	in frame	1	SR7D, Tas	2	2	63034913	-	Zm00001d003857	Zm00001d003857_P001	63034928	Zm00001d003857_P002	-	GAT	GAA	IVDDEA	LDDEPE	0			1375.6	28.91	3.61	1	1	1	1150400	787600	1093000	0	0	0	0	0	0	0	0	0	0	0	0	0	0	1	0	0
ILESTVFPREPD	P1369	Zm00001d005998_P003_1	Zm00001d005998	unique	in frame	1	SR7D, Tas	2	2	194956052	-	Zm00001d005998	Zm00001d005998_P003	194955977	Zm00001d005998_P002	-	ATA	TGC	YQYILE	EPDCLR	0			1402.72	40.79	3.93	2	1	1	4422900	7998700	8698600	2	1	1	0	0	0	1	2	2	0	0	0	2	0	0	0	0
LSQYSDGP	P1370	Zm00001d033654_P001_1	Zm00001d033654	junction	in frame	1	SR7D, Tas	2	1	269767704	-	Zm00001d033654	Zm00001d033654_P025	269768460	Zm00001d033654_P020	-	CTT	AAC	AAVLSQ	DGPNEG	0			866.389	34.19	3.75	1	1	1	3622500	4248500	4938700	0	0	0	0	0	0	0	0	1	0	0	0	0	0	0	0	0
QNVVVPVM	P1371	Zm00001d015963_P001_1	Zm00001d015963	junction	in frame	1	SR7D, Tas	2	5	134455996	+	Zm00001d015963	Zm00001d015963_P001	134455729	Zm00001d015963_P003	+	CAG	CTC	LQPQNV	PVMLSS	0			885.486	36.99	6.1	1	1	1	7317300	6868000	5990100	0	0	0	0	0	0	0	0	0	0	0	0	0	1	0	0	0
WTVYDGPGPNAKL	P1372	Zm00001d019312_P002_1	Zm00001d019312	junction	in frame	1	SR7D, Tas	2	7	27243112	-	Zm00001d019312	Zm00001d019312_P002	27243277	Zm00001d019312_P003	-	TGG	GTT	VNNWTV	AKLVAR	0			1417.71	51.23	6.33	2	1	1	2196900	3471200	7668800	0	0	1	0	0	0	0	0	0	0	0	0	0	0	0	0	0
YASGVVIPRPEIL	P1373	Zm00001d052452_P001_1	Zm00001d052452	unique	in frame	1	SR7D, Tas	2	4	190320649	-	Zm00001d052452	Zm00001d052452_P001	190321916	Zm00001d052452_P001	-	TAC	AAG	RGMYAS	EILKER	0			1413.81	27.87	6.4	1	1	1	5429100	13373000	14526000	0	0	0	0	0	0	0	0	0	0	0	0	1	0	1	0	0
AVIEVNPDALRQAARADAER	P1374	Zm00001d004288_P001_1	Zm00001d004288	unique	in frame	1	SR7D, Tas	2	2	100315083	-	Zm00001d004288	Zm00001d004288_P001	100315272	Zm00001d004288_P001	-	GCC	CGG	LLHAVI	AERRSS	0			2165.14	25.72	4.54	1	1	0	10179000	7533500	0	1	1	0	0	0	0	0	1	0	0	0	0	1	0	0	0	0
GPTTVTGSVSGLKPGLHGF	P1375	Zm00001d029170_P003_1	Zm00001d029170	junction	in frame	1	SR7D, Tas	2	1	60932483	+	Zm00001d029170	Zm00001d029170_P003	60932408	Zm00001d029170_P003	+	GGC	CAT	EGDGPT	HGFHVH	0			1811.97	44.83	9.7	0	1	1	0	5465600	11775000	2	1	0	0	0	0	0	0	1	0	0	0	0	1	0	0	0
IAAGKPEETK	P1376	Zm00001d008640_P001_1	Zm00001d008640	junction	in frame	1	SR7D, Tas	2	8	15539606	+	Zm00001d008640	Zm00001d008640_P002	15539706	Zm00001d008640_P003	+	ATA	TCC	LTNIAA	ETKSLL	0			1043.57	30.05	6.53	0	1	2	0	2955500	1711500	0	0	0	0	0	0	0	0	1	0	0	0	0	0	0	0	0
KPSEAVVEEKEAAANEGAQEN	P1377	Zm00001d032531_P002_1	Zm00001d032531	junction	in frame	1	SR7D, Tas	2	1	229761435	+	Zm00001d032531	Zm00001d032531_P002	229762937	Zm00001d032531_P005	+	AAG	TAG	-	-	0			2200.04	57.53	3.9	1	1	1	0	2554200	72510000	0	1	0	0	0	0	0	0	2	0	0	0	0	1	0	0	0
TIRVAPPGVAIEG	P1378	Zm00001d044608_P001_1	Zm00001d044608	junction	in frame	1	SR7D, Tas	2	3	233328774	-	Zm00001d044608	Zm00001d044608_P001	233331381	Zm00001d044608_P002	-	ACG	TAG	-	-	0			1279.74	30.28	6.41	0	2	1	0	7724600	7139800	0	0	0	0	0	0	0	0	0	0	0	0	0	0	0	0	0
VAAAGAAAQVKEDNDDD	P1379	Zm00001d034855_P001_1	Zm00001d034855	junction	in frame	1	SR7D, Tas	2	1	303827870	+	Zm00001d034855	Zm00001d034855_P001	303826385	Zm00001d034855_P001	+	GTG	GTT	QKQVAA	DDDVPE	0			1659.75	38.25	3.57	1	2	1	4178100	0	4554100	0	0	0	0	0	0	1	0	0	0	0	0	0	0	0	0	0
YLLKLPMPQ	P1380	Zm00001d042541_P002_1	Zm00001d042541	junction	in frame	1	SR7D, Tas	2	3	171423362	+	Zm00001d042541	Zm00001d042541_P002	171423251	Zm00001d042541_P004	+	TAC	ATC	GGDYLL	MPQIIK	0			1102.63	36.18	9.3	1	2	1	2681500	3038700	0	0	0	0	0	0	0	0	0	0	0	0	0	0	0	0	0	0
YVEGYPREE	P1381	Zm00001d008377_P001_1	Zm00001d008377	unique	in frame	1	SR7D, Tas	2	8	6768072	+	Zm00001d008377	Zm00001d008377_P001	6768030	Zm00001d008377_P001	+	TAC	CAC	LKEYVE	REEHME	0			1141.52	32.22	3.98	2	0	1	1271700	0	3418100	0	0	0	0	0	0	1	0	0	0	0	0	1	0	0	0	0
KTLAPPPRPPAGT	P1382	Zm00001d027506_P002_2	Zm00001d027506	junction	out of frame	2	SR7D	1	1	7028619	+	Zm00001d027506		7028338	Zm00001d027506	+	AAA	CCA	CRPKTL	AGTPIP	sense	280	280	1302.75	33.26	11.65	0	0	0	0	0	0	0	0	0	0	0	0	0	0	0	0	0	0	0	0	0	0	0
QFPLQLVPSGI	P1383	Zm00001d011483_P001_2	Zm00001d011483	junction	out of frame	2	SR7D	1	8	151888204	+	Zm00001d011483		151866938	Zm00001d011483	+	CAA	GAA	EMSQFP	SGIEGS	sense	21265	-5112	1198.68	35.63	6.1	0	0	0	0	0	0	0	1	0	0	0	0	0	0	0	0	0	0	0	0	0	0	0
QLEEGVVEIKD	P1384	Zm00001d044478_P001_2	Zm00001d044478	junction	out of frame	2	SR7D	1	3	229255386	+	Zm00001d044478		229247796	Zm00001d044478	+	CAG	AAT	HLLQLE	IKDNQH	sense	7589	-630	1258.65	30.15	3.78	0	0	0	0	0	0	0	0	0	0	0	0	0	0	0	0	0	0	0	0	0	0	0
TGAKGARPVL	P1385	Zm00001d008789_P003_2	Zm00001d008789	junction	out of frame	2	SR7D	1	8	20264520	-	Zm00001d008789		20265535	Zm00001d008789	-	ACG	AGA	LGATGA	PVLRRT	sense	-1014	-985	969.584	35.01	11.65	0	0	0	0	0	0	0	0	0	0	0	0	0	0	0	0	0	0	0	0	0	0	0
VAGGTPWLLWCG	P1386	Zm00001d032229_P001_2	Zm00001d032229	junction	out of frame	2	SR7D	1	1	218004810	+	Zm00001d032229		218000408	Zm00001d032229	+	GTG	CAG	TWLVAG	WCGQRP	sense	4401	-237	1259.62	36.9	5.92	0	0	0	0	0	0	0	0	0	0	0	0	0	0	0	0	0	0	0	0	0	0	0
AGAASGRGRLQLPSWVPAGA	P1387	Zm00001d040731_P001_3	Zm00001d040731	junction	out of frame	3	SR7D	1	3	60610513	+	Zm00001d040731		60610220	Zm00001d040731	+	GCT	CTT	SIGAGA	AGALQL	sense	292	292	1922.04	27.55	12.5	0	0	0	0	0	0	0	0	0	0	0	0	0	0	0	0	0	0	0	0	0	0	0
SPLCRLAAAASRRREDEGHGR	P1388	Zm00001d008622_P002_3	Zm00001d008622	unique	out of frame	3	SR7D	1	8	15005136	-	Zm00001d008622		15005452	Zm00001d008622	-	TCC	GTC	SSLSPL	HGRVPE	sense	-315	-253	2308.18	26.05	10.33	2	0	1	0	0	0	0	0	0	0	0	0	0	0	0	0	0	0	1	0	0	0	0
GSCALLGY	P1389	Zm00001d040094_P001_2	Zm00001d040094	junction	out of frame	2	SR7D	1	Chr3	27363830	+	Zm00001d040094		27358348	Zm00001d040094	+	GGA	GGT	RWRGSC	LGYGAF	sense	5481	-470	783.371	26.23	5.92	0	0	0	0	0	0	0	0	0	0	0	0	0	0	0	0	0	0	0	0	0	0	0
APLAVAAGRS	P1390	Zm00001d008591_P001_3	Zm00001d008591	junction	out of frame	3	SR7D	1	Chr8	13721816	-	Zm00001d008591		13722383	Zm00001d008591	-	GCG	CCC	RPRAPL	GRSPLH	sense	-566	-537	912.526	32.34	10.55	0	0	0	0	0	0	0	0	0	0	0	0	0	0	0	0	0	0	0	0	0	0	0
GGRAHRPRGPAAAVAPPPVQ	P1391	Zm00001d039053_P001_3	Zm00001d039053	unique	out of frame	3	SR7D	1	Chr6	169333116	-	Zm00001d039053		169333348	Zm00001d039053	-	GGA	CCT	DPPGGR	PVQPRV	sense	-231	-172	1962.09	25.4	12.8	0	0	0	0	0	0	0	0	0	0	0	0	0	0	0	0	0	0	0	0	0	0	0
LLGARAPPPAGLPAVGE	P1392	Zm00001d027904_P001_3	Zm00001d027904	unique	out of frame	3	SR7D	1	Chr1	17186900	+	Zm00001d027904		17186476	Zm00001d027904	+	CTT	CCT	LAGLLG	VGEPQV	sense	423	423	1585.91	31.67	6.41	0	0	0	0	0	0	0	0	0	0	0	0	0	0	0	0	0	0	0	0	0	0	0
RRRGGRRLQAHD	P1393	Zm00001d034007_P001_3	Zm00001d034007	unique	out of frame	3	SR7D	1	Chr1	281040948	-	Zm00001d034007		281042099	Zm00001d034007	-	CGA	GGA	GRARRR	AHDGRD	sense	-1150	476	1477.83	32.56	12.68	0	0	0	0	0	0	0	0	0	0	0	0	0	0	0	0	0	0	0	0	0	0	0
AAAPLAAADEKAKAAE	P1394	Zm00001d016756_P001_1	Zm00001d016756	unique	in frame	1	SR7D	1	5	175027115	+	Zm00001d016756	Zm00001d016756_P001	175026941	Zm00001d016756_P001	+	GCC	GTC	AEDAAA	AAEVPV	0			1497.79	35.1	4.43	0	0	0	0	0	0	0	0	0	0	0	0	0	0	0	0	0	0	0	0	0	0	0
AAAPTAYGAEAAPLPAQQQK	P1395	Zm00001d031892_P001_1	Zm00001d031892	unique	in frame	1	SR7D	1	1	205443609	+	Zm00001d031892	Zm00001d031892_P001	205442994	Zm00001d031892_P001	+	GCT	AGC	GYGAAA	QQKSSK	0			1954	26.7	6.4	1	0	0	0	0	0	0	3	3	0	0	0	0	1	0	0	0	0	0	0	0	0	0
AADDKKKIEDAID	P1396	Zm00001d030725_P001_1	Zm00001d030725	junction	in frame	1	SR7D	1	1	155962963	+	Zm00001d030725	Zm00001d030725_P003	155959633	Zm00001d030725_P001	+	GCT	GCG	SKLAAD	AIDAAI	0			1431.73	42.69	4.19	0	0	0	0	0	0	0	0	0	0	0	0	1	0	0	0	0	0	0	1	0	0	0
AAIEDLGDKSGSNKSAISRY	P1397	Zm00001d050368_P001_1	Zm00001d050368	unique	in frame	1	SR7D	1	4	84248342	-	Zm00001d050368	Zm00001d050368_P001	84248680	Zm00001d050368_P001	-	GCG	ATC	MILAAI	SRYIEG	0			2082.05	51.77	6.55	0	0	0	0	0	0	0	1	0	0	0	0	1	0	0	0	0	0	1	0	0	0	0
AAKSIVASGLARRA	P1398	Zm00001d010920_P001_1	Zm00001d010920	junction	in frame	1	SR7D	1	8	133483395	-	Zm00001d010920	Zm00001d010920_P003	133483221	Zm00001d010920_P004	-	GCT	ATC	ARQAAK	RRAIVQ	0			1370.82	54.34	12.52	0	0	0	0	0	0	0	0	0	0	0	0	0	0	0	0	0	0	0	0	0	0	0
AANPNTESATTTTAATSADR	P1399	Zm00001d043207_P001_1	Zm00001d043207	junction	in frame	1	SR7D	1	3	191786538	+	Zm00001d043207	Zm00001d043207_P002	191786463	Zm00001d043207_P001	+	GCT	GCG	RPRAAN	ADRAAT	0			1950.9	43.75	4.18	0	0	0	0	0	0	1	2	0	0	0	0	0	0	0	0	0	0	0	0	0	0	0
AAREFAKQGVKPGEL	P1400	Zm00001d005347_P001_1	Zm00001d005347	unique	in frame	1	SR7D	1	2	170391067	-	Zm00001d005347	Zm00001d005347_P001	170391378	Zm00001d005347_P001	-	GCG	GCA	AGYAAR	GELAII	0			1600.88	38.34	9.53	0	0	0	0	0	0	0	1	0	0	0	0	0	0	0	0	0	0	0	0	0	0	0
[truncated: 4,700 more rows]
[truncated: 55 more columns]

## Sheet: Table S3
Table S3. WGCNA-derived peptide modules. Modules highly expressed in specific maize tissues are shown in Figure 2.
[truncated: 1,467 more rows]

## Sheet: Table S4
Table S4. WGCNA-derived protein modules. Modules highly expressed in specific maize tissues of maize are shown in Figure 2 and Figure S6.
[truncated: 1,691 more rows]
[truncated: 11 more columns]

[truncated: 1 more sheets: Table S5]
